# Supplementary material for: Transcriptome-wide profiling and expression analysis of transcription factor families in a liverwort, Marchantia polymorpha
Source: BMC Genomics. 2013 Dec 23;14:915. doi: 10.1186/1471-2164-14-915 (PMC3880041; doi:10.1186/1471-2164-14-915)
Supplement: Additional file 3 — Transcription factor families and their potential function. 85 TF families and their functions as listed on Plants Transcription Factor Database (http://plntfdb.bio.uni-potsdam.de/v3.0/). [file 1471-2164-14-915-S3.xlsx]

## Sheet: Sheet1
S. No.	Transcription Factor Family Name	Function
1	ABI3VP1	DNA binding proteins, only known in plant kingdom, critical function in development.
2	Alfin-like	Contribute to salt tolerance, expression in roots reported.
3	AP2-EREBP	Unique to plants, key regulator of floral organ identity, response to stress, somatic enmbryogenesis and embryo development.
4	ARF	Play role in auxin regulated gene expression.
5	ARID	Embryonic development, cell lineage gene regulation, cell cycle control.
6	ARR-B	Signal transduction.
7	AUX/IAA	Repress the expression of auxin response genes.
8	BBR/BPC	Leaf shape modification.
9	BES1	Brassinosteroids, regulate plant growth and development.
10	bHLH	Anthocyanin biosynthesis, phytochrome signalling, fruit dehiscence, carpel and epidermal development.
11	BSD	Synapse-associated protein.
12	bZIP	Pathogen defense, light and stress signalling, seed maturation, flower development.
13	C2C2-CO-like	Promotes induction of flowering in long photoperiods.
14	C2C2-Dof	Plant growth and development.
15	C2C2-GATA	Zinc finger DNA binding domains.
16	C2C2-YABBY	Abaxial cell fate.
17	C2H2	Chromatin regulation.
18	C3H	Expressed in embryo, from globular to late cotyledon stage.
19	CAMTA	Calmodulin-binding transcription activators, stress tolerance.
20	CCAAT	Regulation activity.
21	Coactivator p15	Cofactor activityfor transcriptional activators.
22	CPP	Nitrogen fixing.
23	CSD	Cold shock domainin plants, response to low temperature.
24	DBP	DNA binding, protein-phosphate activity.
25	DDT	Chromatin remodelling.
26	E2F-DP	Cell cycle regulation.
27	EIL	Ethylene signalling of higher plants.
28	FAR1	Regulate phyA signalling in higher plants.
29	FHA	DNA repair, signal transduction, vesicular transport, protein degradation.
30	G2-like	Play role in establishment of polarity.
31	GeBP	GL1 enhancer binding protein. GL1 expresses in epidermal, trichome cells. GeBP expresses in vegetative tissues and leaf primordia.
32	GNAT	Acetyltransferases.
33	GRAS	Gmatogenesis, signal transduction, root radial patterning, meristem formation.
34	GRF	Growth regulator factor. Stem elongation, expresses in flower buds, roots, shoot tips.
35	HB	Homeobox. Cell differentiation, control of cell growth.
36	HMG	High mobility group protein.
37	HRT	Mediating development, phytochrome responsive gene expression.
38	HSF	Heat shock TF. Response to elevated temperature.
39	IWS1	PolII TF.
40	Jumonji	Regulation of flowering.
41	LFY	Initiation of flowering.
42	LIM	Phenylpropanoid biosynthesis.
43	LOB	Development processes in plants, lateral organ boundaries.
44	LUG	Key reulator of floral homeotic genes.
45	MADS	Flower development, determination of floral meristem and organ identity.
46	MBF1	Response to phytohormones.
47	MED6	Mediator in transcriptional regulation.
48	MED7	Methionine metabolism and iron transport.
49	mTERF	Trancription termination, initiation and control of mtDNA replication.
50	MYB	Control cellular proliferation and commitment to development.
51	MYB-related	Control cellular proliferation and commitment to development.
52	NAC	Functionally diverse, plant specific TF.
53	NOZZLE	Development of flower sex organs.
54	OFP	Regulates meritem development, leaf development.
55	Orphans	Promotes Initiation/transition of flowering.
56	PBF-2-like	Defense gene expression regulation.
57	PHD	Control of chromatin and transcription.
58	PLATZ	Present in higher plants.
59	Pseudo ARR-B	Signal transduction, phosphorylation, dephosphorylation.
60	RB	Cell cycle control during gametogenesis, repression of endosperm development.
61	Rcd1-like	Required for onset of sexual development.
62	RWP-RK	Control development of symbiotic root nodule.
63	S1Fa-like	Expressed in roots and etiolated plants.
64	SAP	Sterile Apetella. Essential for flower development.
65	SBP	Floral meristem identity.
66	SET	Histone methylation.
67	Sigma70-like	Chloroplast gene expression.
68	SNF2	DNA damage repair, chromosome stability.
69	SOH1	DNA repair, transcription.
70	SRS	Gibberlin signal transduction.
71	SWI/SNF-BAF60b
72	SWI/SNF-SWI3	Chromatin remodelling and modification.
73	TAZ	Calcium, calmodulin binding portein, stress response.
74	TCP	DNA binding, transcriptional regulation.
75	Tify	Inflorescence and flower development.
76	TIG	DNA binding.
77	TRAF	Transcriptional regulation, cytoskeleton dynamics, ion channel assembly.
78	Trihelix	Fruit and seed development.
79	TUB	ABA signalling pathway.
80	ULT	Shoot and floral meristem development.
81	VARL	Present in ancestors and lost in later lineages.
82	VOZ	Pollen developmentand DNA binding.
83	WRKY	Response to biotic/abiotic stress, development.
84	zf-HD	Mesophyll specific expression.
85	Zn-clus	Metal binding.
