# Supplementary material for: Transcriptome-wide profiling and expression analysis of transcription factor families in a liverwort, Marchantia polymorpha
Source: BMC Genomics. 2013 Dec 23;14:915. doi: 10.1186/1471-2164-14-915 (PMC3880041; doi:10.1186/1471-2164-14-915)
Supplement: Additional file 4 — 24 TF families that evolved with Marchantia . Functions of 24 TF families that arose with emergence of Marchantia. TF families highlighted in yellow play role in sexual reproduction. [file 1471-2164-14-915-S4.xlsx]

## Sheet: Sheet1
S. No.	Transcription Factor Family Name	Function	Reference
1	Alfin-like	Contribute to salt tolerance in plants.	Bastola, DR; Pethe, VV; Winicov, I. 1998. Plant Mol. Biol. 38(6):1123-35 PUBMEDID:9869418
2	ARF	ARFs appear to play a pivotal role in auxin-regulated gene expression of primary	Guilfoyle, TJ; Ulmasov, T; Hagen, G. 1998. Cell. Mol. Life Sci. 54(7):619-27 PUBMEDID:9711229
		response genes.
3	AUX/IAA	Aux/IAA proteins are short-lived nuclear proteins that repress expression of primary	Liscum, E; Reed, JW. 2002. Plant Mol. Biol. 49(3-4):387-400 PUBMEDID:12036262
		/early auxin response genes.
4	BBR/BPC	The GA octodinucleotide repeat binding factor BBR participates in the transcriptional	Santi, L; Wang, Y; Stile, MR; Berendzen, K; Wanke, D; Roig, C; Pozzi, C; Müller, K; Müller,
		regulation of the homeobox gene Bkn3.	J; Rohde, W; Salamini, F. 2003. Plant J. 34(6):813-26 PUBMEDID:12795701
5	BES1	Plant-specific transcription factors that mediates brassinosteroid-regulated gene	Yin, Y; Vafeados, D; Tao, Y; Yoshida, S; Asami, T; Chory, J. 2005. Cell 120(2):249-59
		expression.	PUBMEDID:15680330
6	CAMTA	Calmodulin-binding transcription activators.	Bouché, N; Scharlat, A; Snedden, W; Bouchez, D; Fromm, H. 2002. J. Biol. Chem. 277(24):
			21851-61 PUBMEDID:11925432
7	DBP	Plant-specific transcription factors characterized in tobacco which exhibits both	Carrasco, JL; Ancillo, G; Castelló, MJ; Vera, P. 2005. Plant Physiol. 137(2):602-6
		sequencespecific DNA-binding and protein phosphatase activity.	PUBMEDID:15710688
8	EIL	EIN-3-like transcription factors are involved in the ethylene signaling of higher plants.	Solano, R; Stepanova, A; Chao, Q; Ecker, JR. 1998. Genes Dev. 12(23):3703-14
			PUBMEDID:9851977
9	FAR1	The FAR1 locus encodes a novel nuclear protein specific to phytochrome A	Hudson, M; Ringli, C; Boylan, MT; Quail, PH. 1999. Genes Dev. 13(15):2017-27
		signaling.	PUBMEDID:10444599
10	GeBP	GeBP act as a repressor of leaf cell fate.	Chevalier, F; Perazza, D; Laporte, F; Le HÃ©nanff, G; Hornitschek, P; Bonneville, JM; Herzog,
			M; Vachon, G. 2008. Plant Physiol. 146(3):1142-54 PUBMEDID:18162594
11	GRAS	GRAS gene family encode transcriptional regulators that have diverse functions in	Bolle, C. 2004. Planta 218(5):683-92 PUBMEDID:14760535
		plant growth and development such as gibberellin signal transduction,
		root radial patterning, axillary meristem formation, phytochrome A signal
		transduction, and gametogenesis.
12	GRF	GRF proteins play a role in the regulation of cell expansion in leaf and cotyledon	Kim, JH; Choi, D; Kende, H. 2003. Plant J. 36(1):94-104 PUBMEDID:12974814
		tissues.
13	HRT	HRT play role in mediating developmental and phytohormone-responsive gene	Raventós, D; Skriver, K; Schlein, M; Karnahl, K; Rogers, SW; Rogers, JC; Mundy, J. 1998.
		expression.	J. Biol. Chem. 273(36):23313-20 PUBMEDID:9722564
14	LFY	Mediates genetic framework for the control of floral patterning.	Parcy, F; Nilsson, O; Busch, MA; Lee, I; Weigel, D. 1998. Nature 395(6702):561-6
			PUBMEDID:9783581
15	LOB	LATERAL ORGAN BOUNDARIES. bHLH048 post-translationally regulates the	Husbands, A; Bell, EM; Shuai, B; Smith, HM; Springer, PS. 2007. Nucleic Acids Res.
		function of LOB at lateral organ boundaries.	35(19):6663-71 PUBMEDID:17913740
16	LUG	LEUNIG, a putative transcriptional corepressor that regulates AGAMOUS expression	Conner, J; Liu, Z. 2000. Proc. Natl. Acad. Sci. U.S.A. 97(23):12902-7 PUBMEDID:11058164
		during flower development.
17	NAC	One of the largest families of plant-specific transcription factors, structurally distinct,	Olsen, AN; Ernst, HA; Leggio, LL; Skriver, K. 2005. Trends Plant Sci. 10(2):79-87
		functionally diverse.	PUBMEDID:15708345
18	NOZZLE	Molecular analysis of NOZZLE, a gene involved in pattern formation and early	Schiefthaler, U; Balasubramanian, S; Sieber, P; Chevalier, D; Wisman, E; Schneitz, K. 1999.
		sporogenesis during sex organ development.	Proc. Natl. Acad. Sci. U.S.A. 96(20):11664-9 PUBMEDID:10500234
19	OFP	A central role of Arabidopsis thaliana ovate family proteins in networking and	Hackbusch, J; Richter, K; MÃ¼ller, J; Salamini, F; Uhrig, JF. 2005. Proc. Natl. Acad. Sci. U.S.A.
		subcellular localization of 3-aa loop extension homeodomain proteins.	102(13):4908-12 PUBMEDID:15781858
20	SRS	The Arabidopsis protein SHI represses gibberellin responses in Arabidopsis and	Fridborg, I; Kuusk, S; Robertson, M; Sundberg, E. 2001. Plant Physiol. 127(3):937-48
		barley.	PUBMEDID:11706176
21	TCP	Plant-specific DNA binding domain, play role in DNA binding specificity and	Cubas, P; Lauter, N; Doebley, J; Coen, E. 1999. Plant J. 18(2):215-22 PUBMEDID:10363373
		transcriptional regulation, regulate plant growth and development.
22	Tify	Involved in inflorescence and flower development.	Nishii, A; Takemura, M; Fujita, H; Shikata, M; Yokota, A; Kohchi, T. 2000. Biosci. Biotechnol.
			Biochem. 64(7):1402-9 PUBMEDID:10945256
23	Trihelix	Fruit and/or seed development, trihelix motif have been described only in plants,	Smalle, J; Kurepa, J; Haegman, M; Gielen, J; Van Montagu, M; Van Der Straeten, D. 1998.
		and may therefore be involved in plant-specific processes.	Proc. Natl. Acad. Sci. U.S.A. 95(6):3318-22 PUBMEDID:9501260
24	zf-HD	Zinc finger homeodomain protein - involved in the mesophyll-specific	Windhövel, A; Hein, I; Dabrowa, R; Stockhaus, J. 2001. Plant Mol. Biol. 45(2):201-14
		expression of the C4 PEPCase gene in C4 species	PUBMEDID:11289511
Note: TF families highlighted in yellow play roles in sexual plant reproduction.
