# Supplementary material for: Transcriptome-wide profiling and expression analysis of transcription factor families in a liverwort, Marchantia polymorpha
Source: BMC Genomics. 2013 Dec 23;14:915. doi: 10.1186/1471-2164-14-915 (PMC3880041; doi:10.1186/1471-2164-14-915)
Supplement: Additional file 5 — RPKM values of Marchantia transcripts encoding TFs in 6 developmental tissues. Sheet 1: List of 3,471 transcripts with details of their length and RPKM values in six developmental tissues in Marchantia. Sheet 2: List of 96 TF encoding transcript with specifically express in only one tissue. [file 1471-2164-14-915-S5.xlsx]

## Sheet: Sheet1
RPKM values of 3471 Marchantia transcripts encoding TFs in 6 developmental tissues.
Transcript ID	TFs	Length of transcript (base pairs)	Expression (RPKM) Values
			VM	VF	IMM	IMF	MM	MF
Locus_36976_Transcript_1/1_Confidence_1.000	ABI3VP1	374	0.742416	1.9745	2.03695	1.37175	3.27902	0.620129
Locus_49038_Transcript_1/1_Confidence_1.000	ABI3VP1	432	1.28548	0.569801	1.17565	0.59379	1.70327	1.07374
Locus_33056_Transcript_1/1_Confidence_1.000	ABI3VP1	305	1.82075	5.64944	3.33035	14.2977	4.825	1.52084
Locus_50266_Transcript_1/1_Confidence_1.000	ABI3VP1	754	1.84127	5.22343	2.69432	12.2475	0.325293	0.615194
Locus_45536_Transcript_1/1_Confidence_1.000	ABI3VP1	257	2.16081	8.62019	20.7499	3.99249	7.63489	3.60978
Locus_14653_Transcript_1/1_Confidence_1.000	ABI3VP1	701	2.77268	5.61836	2.89802	0	4.54853	1.65427
Locus_18657_Transcript_1/1_Confidence_1.000	ABI3VP1	2588	3.11138	4.75568	9.02721	8.32591	4.83339	5.82509
Locus_19146_Transcript_1/1_Confidence_1.000	ABI3VP1	344	3.22865	0.715565	0	0.74569	7.12997	8.76473
Locus_16040_Transcript_1/1_Confidence_1.000	ABI3VP1	850	3.91996	0.86878	0	0.301785	8.36806	1.91
Locus_42034_Transcript_1/1_Confidence_1.000	ABI3VP1	347	4.00092	0	0.731814	2.95697	0	0
Locus_25636_Transcript_1/1_Confidence_1.000	ABI3VP1	685	4.05348	3.23414	1.11214	1.49791	3.22254	1.35433
Locus_19889_Transcript_1/1_Confidence_1.000	ABI3VP1	2062	4.17438	14.2058	16.5024	30.1053	25.9307	23.2828
Locus_40508_Transcript_1/1_Confidence_1.000	ABI3VP1	474	4.68631	9.86694	10.7147	9.74116	5.17449	8.3181
Locus_34249_Transcript_1/1_Confidence_1.000	ABI3VP1	211	5.26377	0	7.22103	0	0	0
Locus_33120_Transcript_1/1_Confidence_1.000	ABI3VP1	540	5.65611	9.57266	4.23232	4.27529	0	5.15396
Locus_24800_Transcript_1/1_Confidence_1.000	ABI3VP1	1564	7.45644	2.99036	2.76021	8.36469	10.8208	13.3463
Locus_13043_Transcript_1/4_Confidence_0.267	ABI3VP1	223	8.7159	5.51915	0	0	0	0
Locus_13043_Transcript_4/4_Confidence_0.667	ABI3VP1	222	8.75516	5.54401	0	0	0	0
Locus_13043_Transcript_2/4_Confidence_0.200	ABI3VP1	217	8.95689	5.67176	0	0	0	0
Locus_13043_Transcript_3/4_Confidence_0.267	ABI3VP1	206	9.43517	5.97462	0	0	0	0
Locus_23006_Transcript_1/1_Confidence_1.000	ABI3VP1	1835	10.5921	8.71936	11.9012	10.9037	12.0296	45.5009
Locus_11036_Transcript_1/1_Confidence_1.000	ABI3VP1	363	12.2386	0.678111	16.7894	22.6131	7.43245	5.75029
Locus_24533_Transcript_1/1_Confidence_1.000	ABI3VP1	780	12.4593	11.361	13.9992	16.7723	28.9294	21.7061
Locus_11920_Transcript_1/1_Confidence_1.000	ABI3VP1	1987	12.8561	9.53894	12.0132	9.68233	8.5172	5.01908
Locus_5060_Transcript_1/1_Confidence_1.000	ABI3VP1	658	14.7693	10.4746	8.49038	13.2547	17.1466	7.75444
Locus_14026_Transcript_3/7_Confidence_0.281	ABI3VP1	363	18.3579	9.49355	1.39912	2.11998	8.7838	10.8617
Locus_31231_Transcript_1/1_Confidence_1.000	ABI3VP1	948	22.8457	1.03863	18.7508	2.70588	4.39832	1.9572
Locus_5230_Transcript_1/1_Confidence_1.000	ABI3VP1	1460	23.3922	24.9526	24.8721	21.6107	24.3591	41.3023
Locus_2704_Transcript_1/1_Confidence_1.000	ABI3VP1	667	24.9772	48.3451	39.5948	17.6908	21.3279	22.9494
Locus_14026_Transcript_5/7_Confidence_0.438	ABI3VP1	369	25.5842	14.6759	4.1291	2.08551	5.98221	8.17092
Locus_14026_Transcript_7/7_Confidence_0.469	ABI3VP1	362	26.0789	14.9596	4.20894	2.12583	6.09789	8.32892
Locus_4601_Transcript_1/1_Confidence_1.000	ABI3VP1	1510	26.8469	23.6373	38.3432	36.524	38.4961	34.4053
Locus_14026_Transcript_2/7_Confidence_0.344	ABI3VP1	315	29.97	17.1917	4.83694	2.44302	7.00774	9.57164
Locus_4753_Transcript_1/1_Confidence_1.000	ABI3VP1	1560	31.6821	27.2979	25.5567	38.4776	27.1999	41.1821
Locus_13402_Transcript_1/1_Confidence_1.000	ABI3VP1	2039	37.857	25.1104	14.9449	22.7708	21.7724	10.3509
Locus_14639_Transcript_1/1_Confidence_1.000	ABI3VP1	3822	37.9227	41.9274	29.5665	40.2696	53.3923	65.7798
Locus_7618_Transcript_1/1_Confidence_1.000	ABI3VP1	2411	38.0046	26.1367	16.6414	22.0237	48.6269	49.4447
Locus_14026_Transcript_6/7_Confidence_0.438	ABI3VP1	428	43.466	35.6579	6.52648	2.9967	12.6074	16.7985
Locus_6050_Transcript_1/1_Confidence_1.000	ABI3VP1	2641	66.4458	64.4978	48.9418	59.9285	72.3461	66.3029
Locus_7298_Transcript_1/1_Confidence_1.000	ABI3VP1	880	127.788	97.3428	46.1708	98.8174	103.961	108.321
Locus_1512_Transcript_1/1_Confidence_1.000	ABI3VP1	1910	398.324	188.289	105.963	158.88	281.612	113.05
Locus_56786_Transcript_1/1_Confidence_1.000	ABI3VP1	259	0	1.9008	0	0.990414	0.946992	0.895476
Locus_59895_Transcript_1/1_Confidence_1.000	ABI3VP1	284	0	2.60022	0	2.70969	0	0.816649
Locus_58637_Transcript_1/1_Confidence_1.000	ABI3VP1	645	0	78.6167	1.57482	2.38621	0	16.9002
Locus_52024_Transcript_1/1_Confidence_1.000	ABI3VP1	340	0	0	1.49376	0	8.65662	0
Locus_66399_Transcript_1/1_Confidence_1.000	ABI3VP1	415	0	0	4.89522	0	0	0.558863
Locus_30829_Transcript_1/1_Confidence_1.000	ABI3VP1	286	0	0	0	0.896914	0	0
Locus_14026_Transcript_4/7_Confidence_0.375	ABI3VP1	267	0	0	0	0	0.918617	1.73729
Locus_14026_Transcript_1/7_Confidence_0.375	ABI3VP1	332	0	0	0	0	1.47754	0.698579
Locus_47290_Transcript_1/1_Confidence_1.000	Alfin-like	774	0.358739	0.318029	0.656174	0.331418	1.58444	23.073
Locus_4647_Transcript_1/1_Confidence_1.000	Alfin-like	1634	5.43772	7.23097	31.0819	9.26225	9.9069	10.7874
Locus_22586_Transcript_1/1_Confidence_1.000	Alfin-like	265	70.2017	97.5328	95.8262	100.671	55.533	70.8913
Locus_2298_Transcript_1/1_Confidence_1.000	Alfin-like	1280	73.1036	70.1924	89.0772	93.3883	78.3717	85.3424
Locus_73188_Transcript_1/1_Confidence_1.000	Alfin-like	931	0	0	0	0	0	51.5673
Locus_14128_Transcript_1/1_Confidence_1.000	AP2-EREBP	1135	0.97855	3.03626	1.11868	13.3344	0.864391	5.10855
Locus_35126_Transcript_1/1_Confidence_1.000	AP2-EREBP	680	2.04164	1.80996	4.10784	2.26339	2.16415	19.4411
Locus_30436_Transcript_1/1_Confidence_1.000	AP2-EREBP	1639	2.37175	6.3078	2.32403	51.6478	1.94541	7.92434
Locus_37510_Transcript_1/1_Confidence_1.000	AP2-EREBP	663	2.51279	7.42547	2.68111	5.41665	0.739882	4.54761
Locus_39635_Transcript_1/1_Confidence_1.000	AP2-EREBP	314	2.65284	0	0.808724	1.63387	3.12447	3.69313
Locus_27134_Transcript_1/1_Confidence_1.000	AP2-EREBP	1140	3.4099	4.75034	2.00478	6.97547	0.21515	1.01723
Locus_42284_Transcript_1/1_Confidence_1.000	AP2-EREBP	703	4.34467	0	13.3652	8.39246	3.14002	6.59825
Locus_23003_Transcript_1/1_Confidence_1.000	AP2-EREBP	3058	4.90315	6.43961	6.39416	6.37518	6.4165	16.0029
Locus_33749_Transcript_1/1_Confidence_1.000	AP2-EREBP	746	5.21085	7.91917	4.08482	11.3473	14.4664	19.8973
Locus_25282_Transcript_1/1_Confidence_1.000	AP2-EREBP	887	5.32163	11.6556	26.9113	24.2925	9.12507	16.2114
Locus_39972_Transcript_1/1_Confidence_1.000	AP2-EREBP	1492	5.39695	4.45453	5.61662	3.95435	5.58928	10.7259
Locus_18233_Transcript_1/1_Confidence_1.000	AP2-EREBP	741	5.62072	1.32877	0.685397	4.15413	10.592	12.8327
Locus_29881_Transcript_1/1_Confidence_1.000	AP2-EREBP	1356	6.34777	2.72294	1.3109	5.29682	11.5762	13.341
Locus_11915_Transcript_1/1_Confidence_1.000	AP2-EREBP	1876	6.36436	6.95425	4.46695	5.74292	5.88336	30.0419
Locus_26388_Transcript_1/1_Confidence_1.000	AP2-EREBP	904	6.45015	2.17836	1.40453	5.3914	4.34108	10.2623
Locus_17622_Transcript_1/1_Confidence_1.000	AP2-EREBP	3447	6.84694	6.99829	17.8281	13.0975	14.231	19.2433
Locus_19064_Transcript_1/1_Confidence_1.000	AP2-EREBP	2479	8.06445	11.419	10.7558	10.0372	9.49818	22.6408
Locus_20768_Transcript_1/1_Confidence_1.000	AP2-EREBP	4085	8.22455	16.2094	10.9408	10.6123	53.4973	11.5254
Locus_18356_Transcript_1/1_Confidence_1.000	AP2-EREBP	2443	8.41061	11.688	22.0365	14.5951	8.33298	18.8922
Locus_32796_Transcript_1/1_Confidence_1.000	AP2-EREBP	760	9.13367	11.336	9.02153	6.07541	8.39084	21.0567
Locus_24388_Transcript_1/1_Confidence_1.000	AP2-EREBP	1420	9.58135	8.6674	3.21895	13.3678	18.9999	15.0263
Locus_17095_Transcript_1/1_Confidence_1.000	AP2-EREBP	2306	11.3185	12.4892	20.0421	21.0242	16.167	19.4112
Locus_21731_Transcript_1/1_Confidence_1.000	AP2-EREBP	1132	12.2643	9.13293	2.24328	7.70458	1.95003	3.68791
Locus_5421_Transcript_1/1_Confidence_1.000	AP2-EREBP	1692	12.4719	13.5298	29.2661	25.015	12.9014	41.122
Locus_19148_Transcript_1/1_Confidence_1.000	AP2-EREBP	634	12.7007	13.589	14.8198	9.71043	10.8321	9.87707
Locus_25221_Transcript_1/1_Confidence_1.000	AP2-EREBP	2222	14.4955	12.1859	30.0567	24.5896	25.1673	28.9128
Locus_16935_Transcript_1/1_Confidence_1.000	AP2-EREBP	1434	14.5222	18.0238	0.885423	5.72423	1.36832	6.95461
Locus_20974_Transcript_1/1_Confidence_1.000	AP2-EREBP	315	14.985	15.6288	4.03078	9.77209	5.45046	6.62652
Locus_13925_Transcript_1/1_Confidence_1.000	AP2-EREBP	2219	16.5172	14.0881	9.04066	8.09203	10.9427	18.2909
Locus_23286_Transcript_1/1_Confidence_1.000	AP2-EREBP	1412	16.5182	15.5154	8.45266	9.99182	34.3935	20.6962
Locus_5527_Transcript_1/1_Confidence_1.000	AP2-EREBP	4466	16.6623	24.2516	24.9618	27.3404	22.1875	27.1085
Locus_12918_Transcript_1/1_Confidence_1.000	AP2-EREBP	3313	17.0973	20.8039	22.2283	19.5117	24.5049	90.6572
Locus_2711_Transcript_1/1_Confidence_1.000	AP2-EREBP	2036	18.9564	34.215	70.22	31.4977	42.5249	20.0488
Locus_1507_Transcript_1/1_Confidence_1.000	AP2-EREBP	862	19.6491	28.2706	18.854	29.4608	13.6578	20.9866
Locus_14584_Transcript_1/1_Confidence_1.000	AP2-EREBP	1327	21.5519	6.30689	4.97545	2.51298	10.905	2.09732
Locus_13275_Transcript_1/1_Confidence_1.000	AP2-EREBP	1640	22.5178	23.7149	16.1035	20.0209	23.7793	19.3745
Locus_12336_Transcript_1/1_Confidence_1.000	AP2-EREBP	1164	23.3772	20.7243	30.1062	16.3078	44.6713	27.2974
Locus_5420_Transcript_1/1_Confidence_1.000	AP2-EREBP	2738	24.1358	24.9031	31.07	39.63	28.4865	24.311
Locus_6148_Transcript_1/1_Confidence_1.000	AP2-EREBP	4008	24.3164	52.2034	34.5935	38.2088	53.9743	21.8156
Locus_3839_Transcript_1/1_Confidence_1.000	AP2-EREBP	2957	26.8555	4.91143	18.893	4.9447	9.53877	8.70614
Locus_13480_Transcript_1/1_Confidence_1.000	AP2-EREBP	438	27.2592	0	0	0	0	0
Locus_7958_Transcript_1/1_Confidence_1.000	AP2-EREBP	1449	34.1091	41.7902	63.0905	93.6492	40.1168	18.0869
Locus_4856_Transcript_1/1_Confidence_1.000	AP2-EREBP	1815	34.7271	23.5983	3.07805	0.565327	18.2433	1.02227
Locus_337_Transcript_1/1_Confidence_1.000	AP2-EREBP	1977	36.7971	52.4183	1.54136	3.11402	33.4968	37.3056
Locus_6849_Transcript_2/5_Confidence_0.333	AP2-EREBP	1279	37.9915	36.3746	24.024	22.6634	40.2712	20.8536
Locus_6849_Transcript_1/5_Confidence_0.333	AP2-EREBP	1278	38.0212	36.4031	24.0428	22.6811	40.3027	20.8699
Locus_6849_Transcript_4/5_Confidence_0.333	AP2-EREBP	1273	38.1706	36.1593	24.1372	22.7702	40.461	20.9519
Locus_6849_Transcript_3/5_Confidence_0.333	AP2-EREBP	1272	38.2006	35.9942	24.1562	22.5864	40.4928	20.786
Locus_6849_Transcript_5/5_Confidence_0.333	AP2-EREBP	1271	38.2306	36.0226	24.1752	22.6042	40.3317	20.8024
Locus_3409_Transcript_1/1_Confidence_1.000	AP2-EREBP	3102	39.743	29.9956	32.8271	29.5218	15.8928	30.1312
Locus_3889_Transcript_1/1_Confidence_1.000	AP2-EREBP	1830	40.0564	57.5705	13.4602	47.9393	19.434	15.4619
Locus_5333_Transcript_1/1_Confidence_1.000	AP2-EREBP	2339	41.5486	50.0938	39.9528	46.7193	44.671	51.3633
Locus_272_Transcript_1/1_Confidence_1.000	AP2-EREBP	4441	43.7659	38.4114	57.924	44.8804	56.6095	38.5416
Locus_835_Transcript_1/1_Confidence_1.000	AP2-EREBP	2369	48.7582	30.6524	3.21578	3.46499	39.7569	5.48248
Locus_11014_Transcript_1/1_Confidence_1.000	AP2-EREBP	1767	51.5414	36.6376	41.5328	24.9694	64.545	50.5333
Locus_6088_Transcript_1/1_Confidence_1.000	AP2-EREBP	812	51.6345	24.2516	10.9457	13.584	28.0914	73.9771
Locus_2382_Transcript_1/1_Confidence_1.000	AP2-EREBP	1263	57.8191	71.3321	58.1065	64.3832	53.4042	68.8623
Locus_10126_Transcript_1/1_Confidence_1.000	AP2-EREBP	270	59.6463	1.82336	0	0	4.54205	22.3338
Locus_12526_Transcript_1/1_Confidence_1.000	AP2-EREBP	2241	61.5791	103.251	48.159	28.0441	48.5945	27.8397
Locus_9130_Transcript_1/1_Confidence_1.000	AP2-EREBP	1337	61.8876	216.881	57.3595	53.7209	41.0925	25.3265
Locus_3218_Transcript_1/1_Confidence_1.000	AP2-EREBP	1835	70.9669	129.181	67.5327	126.371	33.0147	31.977
Locus_5804_Transcript_1/1_Confidence_1.000	AP2-EREBP	2289	72.5395	22.798	51.9195	38.5504	23.1448	39.6173
Locus_3711_Transcript_1/1_Confidence_1.000	AP2-EREBP	1898	81.7776	68.088	32.9131	34.1933	45.746	70.996
Locus_8025_Transcript_1/1_Confidence_1.000	AP2-EREBP	1786	105.562	109.019	57.1577	26.8582	89.127	117.912
Locus_10636_Transcript_1/1_Confidence_1.000	AP2-EREBP	1263	106.625	53.7914	40.4132	31.0745	56.5113	108.894
Locus_987_Transcript_1/1_Confidence_1.000	AP2-EREBP	2540	140.362	252.066	31.3925	28.1765	61.6074	39.72
Locus_3604_Transcript_1/1_Confidence_1.000	AP2-EREBP	1969	160.055	179.896	64.6133	106.437	91.307	91.405
Locus_5418_Transcript_1/1_Confidence_1.000	AP2-EREBP	1786	169.303	213.628	38.1051	30.3052	55.0692	49.6062
Locus_2972_Transcript_1/1_Confidence_1.000	AP2-EREBP	584	259.596	268.494	156.103	343.048	97.4363	155.678
Locus_66483_Transcript_1/1_Confidence_1.000	AP2-EREBP	874	0	0.281641	83.9685	0	138.07	0
Locus_58804_Transcript_1/1_Confidence_1.000	AP2-EREBP	1009	0	1.70771	0.251674	0.762688	0	17.4693
Locus_60585_Transcript_1/1_Confidence_1.000	AP2-EREBP	849	0	2.89934	0	0.30214	30.3338	0
Locus_49939_Transcript_1/1_Confidence_1.000	AP2-EREBP	255	0	3.86124	8.96257	4.0238	0.961846	12.7333
Locus_71453_Transcript_1/1_Confidence_1.000	AP2-EREBP	274	0	0	0	0.936194	0	15.2362
Locus_47872_Transcript_1/1_Confidence_1.000	AP2-EREBP	249	0	0	0	1.03019	0.985023	0.931439
Locus_72027_Transcript_1/1_Confidence_1.000	AP2-EREBP	1204	0	0	0	0	0.407427	187.816
Locus_73129_Transcript_1/1_Confidence_1.000	AP2-EREBP	292	0	0	0	0	0	15.0912
Locus_73124_Transcript_1/1_Confidence_1.000	AP2-EREBP	1402	0	0	0	0	0	19.0241
Locus_15355_Transcript_1/1_Confidence_1.000	ARF	2710	9.42622	15.4414	10.4949	12.6839	11.1322	11.0401
Locus_2602_Transcript_1/1_Confidence_1.000	ARF	3578	15.9862	33.5727	42.2286	35.7031	22.9641	23.0762
Locus_7891_Transcript_1/1_Confidence_1.000	ARF	2112	21.6925	21.4453	8.29632	10.5668	26.5942	19.9862
Locus_17447_Transcript_1/1_Confidence_1.000	ARF	1933	29.8779	37.4389	13.6625	32.2471	19.9211	25.7965
Locus_17149_Transcript_1/1_Confidence_1.000	ARF	904	36.5509	50.9191	28.3716	29.2271	45.0387	35.1484
Locus_1015_Transcript_1/1_Confidence_1.000	ARF	2731	48.4971	82.0214	48.6307	71.5731	29.3678	36.6024
Locus_318_Transcript_1/1_Confidence_1.000	ARF	774	50.2234	50.5666	29.1998	46.3985	48.1669	41.9509
Locus_600_Transcript_1/1_Confidence_1.000	ARF	2096	99.8847	113.799	69.058	99.0088	101.923	88.5223
Locus_15255_Transcript_1/1_Confidence_1.000	ARID	2624	7.72464	5.15948	2.22584	6.94083	16.1707	16.7936
Locus_16497_Transcript_1/1_Confidence_1.000	ARID	1406	9.47927	18.908	32.3294	20.6163	11.5134	15.3409
Locus_2069_Transcript_1/1_Confidence_1.000	ARID	3684	15.3001	23.9205	37.2913	26.4594	22.5031	27.0709
Locus_2922_Transcript_1/1_Confidence_1.000	ARID	4780	22.4222	28.3232	21.9408	25.5981	29.453	29.8401
Locus_12318_Transcript_1/1_Confidence_1.000	ARID	421	24.4027	30.9885	43.4291	37.1676	37.2858	44.0719
Locus_15320_Transcript_1/1_Confidence_1.000	ARID	976	27.5957	40.6054	55.159	38.6353	29.6536	29.9416
Locus_30426_Transcript_1/1_Confidence_1.000	ARID	592	30.4867	34.9273	33.0293	28.5982	38.945	46.229
Locus_4977_Transcript_1/1_Confidence_1.000	ARID	625	41.3163	88.2217	73.9472	81.6751	63.5742	79.0412
Locus_682_Transcript_1/1_Confidence_1.000	ARID	1069	66.4938	99.2446	134.69	96.4639	97.5118	91.3394
Locus_18869_Transcript_1/1_Confidence_1.000	ARR-B	440	8.83475	12.8672	2.88568	4.66395	10.5912	8.43376
Locus_10440_Transcript_1/1_Confidence_1.000	ARR-B	1399	11.1145	13.0203	5.08242	14.4852	12.097	12.2678
Locus_20562_Transcript_1/1_Confidence_1.000	ARR-B	1692	33.8054	61.684	53.7295	63.8261	118.287	80.3251
Locus_1804_Transcript_1/1_Confidence_1.000	ARR-B	937	50.9692	120.319	189.167	107.589	179.045	122.276
Locus_21796_Transcript_1/1_Confidence_1.000	AUX/IAA	2742	0.101263	0.0897718	2.87094	0.467756	24.3303	3.6371
Locus_27565_Transcript_1/1_Confidence_1.000	AUX/IAA	2401	0.69387	1.53782	1.79799	13.141	0.408614	127.797
Locus_51817_Transcript_1/1_Confidence_1.000	AUX/IAA	690	0.804822	0.71349	0.368028	0	16.7069	0
Locus_21036_Transcript_1/1_Confidence_1.000	AUX/IAA	735	1.51109	3.01413	6.90992	4.53704	1.66851	5.36433
Locus_24092_Transcript_1/1_Confidence_1.000	AUX/IAA	2026	2.32985	3.52343	12.534	4.43144	26.9967	4.80799
Locus_40546_Transcript_1/1_Confidence_1.000	AUX/IAA	416	2.66984	1.77515	0.610431	5.54965	4.71675	6.69024
Locus_36349_Transcript_1/1_Confidence_1.000	AUX/IAA	520	2.66984	14.6746	0.488345	0	0	0
Locus_30160_Transcript_1/1_Confidence_1.000	AUX/IAA	1115	3.48636	4.85685	13.4372	11.0429	8.79895	8.52831
Locus_1464_Transcript_1/1_Confidence_1.000	AUX/IAA	1131	5.40106	2.17643	6.96032	5.89695	2.8192	7.5874
Locus_34818_Transcript_1/1_Confidence_1.000	AUX/IAA	1293	5.79808	10.0898	12.3729	10.9114	8.34642	12.7354
Locus_14756_Transcript_1/1_Confidence_1.000	AUX/IAA	1236	6.29011	4.38139	2.67088	2.07538	16.8673	8.0687
Locus_12849_Transcript_1/1_Confidence_1.000	AUX/IAA	2614	6.69197	8.94593	15.1548	11.1871	8.91382	11.5343
Locus_14963_Transcript_1/1_Confidence_1.000	AUX/IAA	2928	6.82779	7.39808	13.2694	10.2502	8.87934	9.98052
Locus_14491_Transcript_1/1_Confidence_1.000	AUX/IAA	2677	7.36426	7.90783	13.0906	10.6363	5.9554	9.09693
Locus_10603_Transcript_1/1_Confidence_1.000	AUX/IAA	689	7.65691	9.6461	7.00268	12.286	6.40766	32.6517
Locus_9988_Transcript_1/1_Confidence_1.000	AUX/IAA	992	8.39709	7.44418	9.72752	13.7051	5.68672	10.0533
Locus_50014_Transcript_1/1_Confidence_1.000	AUX/IAA	491	8.4826	11.5306	3.62032	15.6732	9.49113	12.2813
Locus_28370_Transcript_1/1_Confidence_1.000	AUX/IAA	281	8.89314	10.5119	6.32589	17.3446	1.7457	12.3805
Locus_12857_Transcript_1/1_Confidence_1.000	AUX/IAA	3840	9.11084	13.0128	17.2599	11.6902	16.543	8.51612
Locus_1587_Transcript_1/1_Confidence_1.000	AUX/IAA	3066	9.3279	15.6556	27.829	28.9481	18.3193	20.3486
Locus_29242_Transcript_1/1_Confidence_1.000	AUX/IAA	2883	9.43844	11.3557	12.2434	12.4566	6.80599	13.9978
Locus_18565_Transcript_1/1_Confidence_1.000	AUX/IAA	1963	9.47706	10.7841	21.4742	15.0278	11.9949	10.3972
Locus_16551_Transcript_1/1_Confidence_1.000	AUX/IAA	2007	9.54598	10.793	28.9747	15.7208	6.59921	11.4404
Locus_23881_Transcript_1/1_Confidence_1.000	AUX/IAA	950	9.64516	7.51418	8.82105	14.851	11.8763	16.357
Locus_12237_Transcript_1/1_Confidence_1.000	AUX/IAA	1478	10.7083	7.99418	14.7759	20.1326	3.65085	11.9259
Locus_15225_Transcript_1/1_Confidence_1.000	AUX/IAA	1412	10.8155	13.4234	14.0278	16.3503	17.8916	15.44
Locus_4727_Transcript_1/1_Confidence_1.000	AUX/IAA	2971	11.1215	13.4221	11.5388	11.656	13.1262	15.0664
Locus_30072_Transcript_1/1_Confidence_1.000	AUX/IAA	545	11.2084	15.8081	22.3653	17.4149	24.3021	29.3634
Locus_6383_Transcript_1/1_Confidence_1.000	AUX/IAA	1085	11.516	14.7466	18.2556	25.2971	9.72041	13.6806
Locus_31752_Transcript_1/1_Confidence_1.000	AUX/IAA	808	11.6839	14.3184	14.4569	14.9212	16.0883	28.704
Locus_6603_Transcript_1/1_Confidence_1.000	AUX/IAA	1856	12.5667	19.0982	41.7303	20.8697	14.0079	24.6174
Locus_14150_Transcript_1/1_Confidence_1.000	AUX/IAA	2751	12.9193	18.1641	12.277	16.8774	15.2458	18.9691
Locus_21969_Transcript_1/1_Confidence_1.000	AUX/IAA	4278	12.981	15.996	17.2736	11.9924	17.7159	20.5472
Locus_22431_Transcript_1/1_Confidence_1.000	AUX/IAA	1635	13.2463	18.2169	14.4443	23.8475	18.4516	21.136
Locus_20767_Transcript_1/1_Confidence_1.000	AUX/IAA	1580	14.9376	24.927	39.0552	33.4447	23.13	37.725
Locus_21882_Transcript_1/1_Confidence_1.000	AUX/IAA	1352	16.6352	20.2094	23.8538	28.6495	21.0439	28.3049
Locus_2599_Transcript_1/1_Confidence_1.000	AUX/IAA	337	17.3025	6.57385	15.0706	9.13415	6.55026	11.6996
Locus_30718_Transcript_1/1_Confidence_1.000	AUX/IAA	776	17.5329	0	0	0	0	0
Locus_15258_Transcript_1/1_Confidence_1.000	AUX/IAA	2026	17.9536	29.2809	21.6839	25.5758	19.1277	33.5415
Locus_11342_Transcript_1/1_Confidence_1.000	AUX/IAA	2017	18.5843	23.0655	25.3058	55.7038	13.2546	32.3113
Locus_1608_Transcript_1/1_Confidence_1.000	AUX/IAA	1146	18.6563	23.1978	18.6134	24.1744	22.6865	35.0119
Locus_12462_Transcript_1/1_Confidence_1.000	AUX/IAA	2218	19.6543	26.4133	42.1324	30.8792	27.5349	29.2786
Locus_15629_Transcript_1/1_Confidence_1.000	AUX/IAA	1493	19.7136	22.0929	31.466	20.6176	19.3851	33.5543
Locus_12705_Transcript_1/1_Confidence_1.000	AUX/IAA	2355	19.9258	26.7582	48.3078	37.7968	28.2244	28.7571
Locus_5328_Transcript_1/1_Confidence_1.000	AUX/IAA	1345	20.0248	33.8576	56.0744	33.7573	27.9007	41.385
Locus_860_Transcript_1/1_Confidence_1.000	AUX/IAA	883	20.1251	10.5933	14.3794	15.9779	14.7218	30.7312
Locus_28117_Transcript_1/1_Confidence_1.000	AUX/IAA	1064	20.616	22.6721	36.7544	32.0647	25.3569	28.7731
Locus_4846_Transcript_1/1_Confidence_1.000	AUX/IAA	1458	20.9486	31.74	24.5579	39.2341	21.3645	16.3845
Locus_17800_Transcript_1/1_Confidence_1.000	AUX/IAA	2734	23.1556	27.4605	51.2709	36.2164	27.362	37.3257
Locus_3813_Transcript_1/1_Confidence_1.000	AUX/IAA	1233	23.4201	25.953	23.2726	23.925	21.0857	35.1749
Locus_4967_Transcript_1/1_Confidence_1.000	AUX/IAA	3503	23.6208	17.7782	19.6453	15.4511	35.4988	25.2254
Locus_7648_Transcript_1/1_Confidence_1.000	AUX/IAA	3258	24.2892	28.4082	18.3167	20.6285	30.4895	29.258
Locus_34088_Transcript_1/1_Confidence_1.000	AUX/IAA	531	28.7599	0	0	0	0	0
Locus_2196_Transcript_1/1_Confidence_1.000	AUX/IAA	1859	29.8724	28.4686	24.1782	27.1834	32.3246	33.3108
Locus_15271_Transcript_1/1_Confidence_1.000	AUX/IAA	458	32.1314	32.2473	42.1384	42.5662	22.4921	38.4859
Locus_17120_Transcript_1/1_Confidence_1.000	AUX/IAA	1055	35.004	37.3314	38.0307	17.7495	27.2006	25.2813
Locus_18583_Transcript_1/1_Confidence_1.000	AUX/IAA	1688	35.8594	28.1444	45.1314	27.9616	25.7186	28.1667
Locus_29005_Transcript_1/1_Confidence_1.000	AUX/IAA	1678	42.8575	37.4072	94.2814	52.7404	26.895	49.8964
Locus_5285_Transcript_1/1_Confidence_1.000	AUX/IAA	2557	44.9561	46.4006	46.9743	55.1758	52.1812	58.5036
Locus_8211_Transcript_1/1_Confidence_1.000	AUX/IAA	5028	47.9892	48.565	48.5859	58.5174	41.5614	51.5704
Locus_16089_Transcript_1/1_Confidence_1.000	AUX/IAA	1453	56.5646	54.8892	59.5962	48.1963	73.7669	53.9517
Locus_9437_Transcript_1/1_Confidence_1.000	AUX/IAA	2445	59.0532	46.4119	24.9266	29.691	49.8567	64.1241
Locus_8277_Transcript_1/1_Confidence_1.000	AUX/IAA	3790	68.2071	66.572	55.8801	88.2582	57.1436	81.1443
Locus_5824_Transcript_1/1_Confidence_1.000	AUX/IAA	1588	68.8914	58.7484	51.3316	45.7143	80.6243	66.8912
Locus_1348_Transcript_1/1_Confidence_1.000	AUX/IAA	3084	71.3066	82.7698	59.1208	56.2275	52.4103	82.4233
Locus_1105_Transcript_1/1_Confidence_1.000	AUX/IAA	2946	79.6421	102.606	53.3566	50.9377	126.382	96.9123
Locus_5022_Transcript_1/1_Confidence_1.000	AUX/IAA	1999	104.87	99.7423	26.5499	67.2411	70.6733	52.442
Locus_6756_Transcript_1/1_Confidence_1.000	AUX/IAA	668	153.38	127.499	172.968	164.355	85.1839	97.9099
Locus_17076_Transcript_1/1_Confidence_1.000	AUX/IAA	729	172.54	129.999	127.841	135.472	183.364	183.888
Locus_9219_Transcript_1/1_Confidence_1.000	AUX/IAA	1075	254.676	324.008	165.828	270.357	130.507	105.069
Locus_1849_Transcript_1/1_Confidence_1.000	AUX/IAA	3164	268.449	315.628	54.0143	161.012	266.589	187.141
Locus_589_Transcript_1/1_Confidence_1.000	AUX/IAA	589	780.664	617.684	665.244	807.006	392.683	566.236
Locus_64988_Transcript_1/1_Confidence_1.000	AUX/IAA	875	0	0	6.67498	0	11.773	0
Locus_65970_Transcript_1/1_Confidence_1.000	AUX/IAA	1449	0	0	11.5666	0.354061	16.4191	0.960366
Locus_65871_Transcript_1/1_Confidence_1.000	AUX/IAA	1275	0	0	29.4769	0	16.5438	0
Locus_62041_Transcript_1/1_Confidence_1.000	AUX/IAA	471	0	0	0	0	17.7053	0.492417
Locus_8205_Transcript_1/1_Confidence_1.000	BBR/BPC	1358	28.0117	0	30.2932	0	23.1183	4.95281
Locus_58229_Transcript_1/1_Confidence_1.000	BBR/BPC	1781	0	21.6992	0	33.847	0.27543	26.8261
Locus_2198_Transcript_1/1_Confidence_1.000	BES1	2792	18.9949	47.256	17.4629	21.2233	41.552	33.0614
Locus_29944_Transcript_1/1_Confidence_1.000	BES1	1284	19.4624	23.7719	24.326	36.3599	49.0924	40.461
Locus_24078_Transcript_1/1_Confidence_1.000	BES1	892	20.2333	26.4919	24.4829	30.483	29.9714	37.1813
Locus_6913_Transcript_1/1_Confidence_1.000	BES1	2096	32.8533	43.4528	26.5328	36.4705	23.0526	22.7945
Locus_21659_Transcript_1/1_Confidence_1.000	BES1	2227	68.9484	105.668	80.5035	50.9118	91.7425	53.0092
Locus_4251_Transcript_1/1_Confidence_1.000	BES1	2886	112.181	264.322	58.9534	169.145	139.548	237.714
Locus_4013_Transcript_1/1_Confidence_1.000	BES1	606	136.541	49.5558	5.0285	200.219	4.85685	5.7408
Locus_1962_Transcript_1/1_Confidence_1.000	BES1	898	148.726	168.306	84.835	95.6941	145.578	75.932
Locus_11713_Transcript_1/1_Confidence_1.000	BES1	942	181.277	143.721	42.8624	69.984	161.431	88.1426
Locus_2271_Transcript_1/1_Confidence_1.000	BES1	815	187.04	97.8576	33.0277	332.686	2.40757	5.69149
Locus_67625_Transcript_1/1_Confidence_1.000	BES1	419	0	0	4.24242	0.612213	1.75612	4.98175
Locus_65827_Transcript_1/1_Confidence_1.000	BES1	325	0	0	7.81352	0.789284	0	0.713626
Locus_31309_Transcript_1/1_Confidence_1.000	bHLH	1785	0.622215	0.965311	18.2097	1.58078	40.8098	1.55918
Locus_29865_Transcript_1/1_Confidence_1.000	bHLH	289	0.960774	2.55523	0	0.887603	1.69738	0
Locus_52544_Transcript_1/1_Confidence_1.000	bHLH	554	1.0024	1.33297	0.458374	5.0933	2.21364	0.837286
Locus_57424_Transcript_1/1_Confidence_1.000	bHLH	262	1.05978	0.93952	0.969234	2.93722	1.8723	1.77045
Locus_24376_Transcript_1/1_Confidence_1.000	bHLH	254	1.09316	0	0	0	0.965633	0
Locus_32911_Transcript_1/1_Confidence_1.000	bHLH	989	1.12301	5.72452	3.59469	2.5937	0.247999	2.57959
Locus_42164_Transcript_1/1_Confidence_1.000	bHLH	960	1.15693	0.512821	24.8649	0	14.3075	1.93274
Locus_37125_Transcript_1/1_Confidence_1.000	bHLH	1101	1.26096	6.7072	3.45967	15.3771	0.222771	0.210652
Locus_31716_Transcript_1/1_Confidence_1.000	bHLH	645	1.29146	0.381634	5.11816	1.98851	1.14079	6.47242
Locus_16100_Transcript_1/1_Confidence_1.000	bHLH	623	1.78275	1.97556	0.815215	4.11745	0.393693	2.60594
Locus_46953_Transcript_1/1_Confidence_1.000	bHLH	1459	2.09342	2.362	11.3133	37.4491	1.51298	6.67648
Locus_24928_Transcript_1/1_Confidence_1.000	bHLH	875	2.22131	7.03298	4.06303	14.365	1.96217	2.91567
Locus_17996_Transcript_1/1_Confidence_1.000	bHLH	1282	2.38245	3.07213	14.0637	5.60256	1.91319	6.15099
Locus_44981_Transcript_1/1_Confidence_1.000	bHLH	588	2.8333	3.34904	1.29561	0	1.25138	1.57774
Locus_29239_Transcript_1/1_Confidence_1.000	bHLH	2358	2.94385	3.96686	15.8308	6.85351	21.3234	6.49163
Locus_46391_Transcript_1/1_Confidence_1.000	bHLH	2012	3.45009	9.54276	75.8537	28.5586	12.9218	34.3512
Locus_7292_Transcript_1/1_Confidence_1.000	bHLH	370	3.75221	4.65697	0	0.69329	0	0
Locus_40377_Transcript_1/1_Confidence_1.000	bHLH	588	3.77774	4.60493	0	1.30876	3.33702	1.97218
Locus_25958_Transcript_1/1_Confidence_1.000	bHLH	2048	3.79618	3.60577	1.85991	9.89495	6.58686	1.58545
Locus_44511_Transcript_1/1_Confidence_1.000	bHLH	1367	3.85926	12.2447	2.41493	0.3753	11.1242	0.678649
Locus_10149_Transcript_1/1_Confidence_1.000	bHLH	836	4.31774	4.71109	0.607511	17.183	5.28095	3.60654
Locus_29598_Transcript_1/1_Confidence_1.000	bHLH	2982	4.65566	9.16268	17.7979	8.94628	7.97829	16.8774
Locus_21334_Transcript_1/1_Confidence_1.000	bHLH	282	4.92311	15.712	36.0198	16.3734	14.7858	4.1122
Locus_34757_Transcript_1/1_Confidence_1.000	bHLH	325	5.1261	4.54439	6.25082	0.789284	1.50936	4.28175
Locus_3816_Transcript_1/1_Confidence_1.000	bHLH	4271	5.26592	7.4924	6.24295	5.94596	11.026	9.17722
Locus_15183_Transcript_1/1_Confidence_1.000	bHLH	1508	5.33969	8.48808	16.8395	14.2888	7.64438	11.0735
Locus_29115_Transcript_1/1_Confidence_1.000	bHLH	1224	5.44438	5.83209	6.22401	5.4489	6.01154	8.71626
Locus_30284_Transcript_1/1_Confidence_1.000	bHLH	401	5.53942	6.75236	1.26653	7.03663	4.89318	1.73512
Locus_41160_Transcript_1/1_Confidence_1.000	bHLH	946	5.57675	16.3929	54.7607	61.011	24.3715	18.6327
Locus_30689_Transcript_1/1_Confidence_1.000	bHLH	1149	6.04142	16.0675	13.2605	19.6462	6.40394	16.35
Locus_22529_Transcript_1/1_Confidence_1.000	bHLH	948	6.15078	27.7832	2.41082	3.51764	9.57281	3.66975
Locus_19201_Transcript_1/1_Confidence_1.000	bHLH	3760	6.27697	14.4026	19.0455	18.8295	9.84997	16.7161
Locus_31485_Transcript_1/1_Confidence_1.000	bHLH	351	6.32852	10.5194	16.6399	35.8101	9.0841	13.8761
Locus_29522_Transcript_1/1_Confidence_1.000	bHLH	792	6.66112	12.7428	0.320631	0	4.64528	0.585678
Locus_29226_Transcript_1/1_Confidence_1.000	bHLH	2358	6.94748	7.20299	6.24618	10.7698	10.5057	11.7046
Locus_12718_Transcript_1/1_Confidence_1.000	bHLH	592	7.0354	10.8108	25.7371	50.6968	24.4442	23.5062
Locus_18327_Transcript_1/1_Confidence_1.000	bHLH	376	7.38467	0.654665	4.05222	0	0.652316	1.85049
Locus_11106_Transcript_1/1_Confidence_1.000	bHLH	3942	7.60722	6.68151	5.21793	10.672	15.4928	17.8859
Locus_15257_Transcript_1/1_Confidence_1.000	bHLH	2110	8.02724	8.51624	24.4311	10.2121	39.4061	11.9811
Locus_13666_Transcript_1/1_Confidence_1.000	bHLH	2723	8.05561	7.95504	8.20664	4.61599	9.63789	17.8013
Locus_25749_Transcript_1/1_Confidence_1.000	bHLH	1209	8.2679	12.4197	30.0358	17.3982	5.47751	14.5794
Locus_4750_Transcript_1/1_Confidence_1.000	bHLH	4383	8.80567	10.8953	6.54692	15.3922	10.7442	7.14358
Locus_25810_Transcript_1/1_Confidence_1.000	bHLH	751	9.24313	9.17752	0.338135	0	4.2457	1.54413
Locus_10432_Transcript_1/1_Confidence_1.000	bHLH	604	9.65387	8.96588	10.0903	5.52107	6.49724	1.53595
Locus_26427_Transcript_1/1_Confidence_1.000	bHLH	966	9.77284	4.84154	2.3659	1.32773	5.83978	11.7645
Locus_24541_Transcript_1/1_Confidence_1.000	bHLH	1135	9.7855	10.1932	18.7938	14.4644	6.26683	18.5951
Locus_924_Transcript_1/1_Confidence_1.000	bHLH	1281	10.4043	6.91768	2.37882	10.2126	2.48909	6.51789
Locus_3310_Transcript_1/1_Confidence_1.000	bHLH	575	10.6237	8.98998	5.74124	3.56894	19.6217	10.0838
Locus_17789_Transcript_1/1_Confidence_1.000	bHLH	1068	11.6993	24.2006	39.9455	119.852	15.1572	19.5445
Locus_11348_Transcript_1/1_Confidence_1.000	bHLH	6830	12.8059	12.9384	16.8797	17.1262	14.903	21.5629
Locus_22315_Transcript_1/1_Confidence_1.000	bHLH	2591	13.8242	10.2604	6.07651	10.1973	2.74522	2.68539
Locus_7117_Transcript_1/1_Confidence_1.000	bHLH	594	14.4909	22.3777	22.2304	16.4102	23.1232	7.02813
Locus_40650_Transcript_1/1_Confidence_1.000	bHLH	1270	14.6484	11.8232	11.5972	36.1548	5.40755	8.76579
Locus_8158_Transcript_1/1_Confidence_1.000	bHLH	432	14.783	0.569801	23.5129	0	22.1425	4.83184
Locus_4272_Transcript_1/1_Confidence_1.000	bHLH	2210	14.8255	19.1577	37.5738	46.7767	22.9733	24.0324
Locus_9832_Transcript_1/1_Confidence_1.000	bHLH	2637	15.2678	19.136	26.771	23.7354	24.648	12.0494
Locus_12146_Transcript_1/1_Confidence_1.000	bHLH	2233	15.2945	24.1414	11.2584	21.8264	2.74598	13.3985
Locus_3329_Transcript_1/1_Confidence_1.000	bHLH	450	15.4258	9.29916	3.38586	10.2607	8.72074	15.4619
Locus_10121_Transcript_1/1_Confidence_1.000	bHLH	365	15.9752	14.1623	13.2188	18.9753	18.8153	19.0626
Locus_10027_Transcript_1/1_Confidence_1.000	bHLH	1910	16.5726	24.7443	5.45106	11.4157	7.96167	7.40713
Locus_8034_Transcript_1/1_Confidence_1.000	bHLH	2351	17.4795	39.7867	10.6933	11.6748	5.00766	19.3356
Locus_16828_Transcript_1/1_Confidence_1.000	bHLH	2612	17.7526	19.9788	28.4855	12.0795	19.1559	17.2259
Locus_2383_Transcript_1/1_Confidence_1.000	bHLH	1719	17.9294	17.1835	9.30668	13.8779	2.4256	9.03967
Locus_4879_Transcript_1/1_Confidence_1.000	bHLH	1847	18.4909	24.2556	15.6736	24.5823	15.0057	9.66891
Locus_11413_Transcript_1/1_Confidence_1.000	bHLH	392	19.1248	15.6986	11.0127	17.0139	5.63122	4.14158
Locus_30572_Transcript_1/1_Confidence_1.000	bHLH	424	19.646	37.7359	34.737	68.9693	19.0895	24.615
Locus_14019_Transcript_1/1_Confidence_1.000	bHLH	2710	20.9016	12.2623	19.7717	53.4805	7.14996	25.8459
Locus_6912_Transcript_1/1_Confidence_1.000	bHLH	4483	22.8548	25.9167	9.96952	9.55574	20.0243	13.6063
Locus_8086_Transcript_1/1_Confidence_1.000	bHLH	468	23.7319	0	0	0	0	0
Locus_22834_Transcript_1/1_Confidence_1.000	bHLH	1708	24.385	0.288237	21.8554	0	30.7307	4.48105
Locus_17682_Transcript_1/1_Confidence_1.000	bHLH	1889	24.4003	25.28	4.8395	15.2091	14.5423	10.0678
Locus_6303_Transcript_1/1_Confidence_1.000	bHLH	1620	26.2238	103.324	163.493	140.134	29.0691	74.4461
Locus_13204_Transcript_1/1_Confidence_1.000	bHLH	1626	26.2978	42.691	23.4261	38.9666	21.118	13.4079
Locus_15263_Transcript_1/1_Confidence_1.000	bHLH	764	27.2576	41.2405	44.2067	68.1584	20.5462	11.2321
Locus_6252_Transcript_1/1_Confidence_1.000	bHLH	3027	27.5187	33.5036	44.798	42.4563	26.0099	22.5262
Locus_11216_Transcript_1/1_Confidence_1.000	bHLH	2408	27.5588	24.6359	22.0404	27.9101	40.2334	39.1042
Locus_12320_Transcript_1/1_Confidence_1.000	bHLH	2086	28.6183	72.2178	74.3801	83.1283	44.445	50.4772
Locus_6558_Transcript_1/1_Confidence_1.000	bHLH	1195	30.2061	35.6357	25.5002	28.7643	27.9137	32.2177
Locus_13500_Transcript_1/1_Confidence_1.000	bHLH	330	30.2906	22.3777	13.8512	3.1093	12.6352	14.0563
Locus_7214_Transcript_1/1_Confidence_1.000	bHLH	656	30.4753	16.5103	8.51626	14.8592	32.9022	34.2943
Locus_40_Transcript_1/1_Confidence_1.000	bHLH	2557	31.0566	29.2651	22.9409	27.7885	57.3609	8.52611
Locus_11913_Transcript_1/1_Confidence_1.000	bHLH	697	31.0728	67.454	18.9453	81.7028	16.5391	19.2996
Locus_8958_Transcript_1/1_Confidence_1.000	bHLH	751	31.7964	57.0317	273.213	306.728	170.155	84.9271
Locus_14696_Transcript_1/1_Confidence_1.000	bHLH	2289	31.9028	41.8322	36.6099	14.6805	50.2543	17.8328
Locus_10501_Transcript_1/1_Confidence_1.000	bHLH	3376	31.9938	37.5502	23.017	35.2559	44.3173	29.4719
Locus_534_Transcript_1/1_Confidence_1.000	bHLH	1266	32.2406	26.6375	23.8695	41.3345	16.0802	27.8461
Locus_12675_Transcript_1/1_Confidence_1.000	bHLH	1112	35.7067	47.8141	117.378	66.6668	45.2163	40.2537
Locus_4527_Transcript_1/1_Confidence_1.000	bHLH	2614	36.5403	28.9095	36.1383	38.2715	38.7517	42.8544
Locus_1368_Transcript_1/1_Confidence_1.000	bHLH	475	40.9189	33.6843	16.5729	16.2011	20.6544	13.6716
Locus_11823_Transcript_1/1_Confidence_1.000	bHLH	776	41.1486	61.8558	105.045	56.5264	49.6231	54.0967
Locus_8665_Transcript_1/1_Confidence_1.000	bHLH	861	41.6012	40.0251	5.30884	1.19172	55.5491	14.546
Locus_15379_Transcript_1/1_Confidence_1.000	bHLH	1017	41.7724	28.8027	30.9621	25.7274	33.0404	27.1381
Locus_9977_Transcript_1/1_Confidence_1.000	bHLH	3442	41.8674	6.36482	2.58218	3.27913	10.2612	6.26651
Locus_14618_Transcript_1/1_Confidence_1.000	bHLH	2429	43.2099	11.5527	1.56817	5.06909	11.2083	7.92509
Locus_14676_Transcript_1/1_Confidence_1.000	bHLH	1260	43.4125	84.3957	28.417	19.7478	59.3711	72.7077
Locus_9336_Transcript_1/1_Confidence_1.000	bHLH	2014	46.7368	93.255	26.9826	34.6438	5.48023	48.4815
Locus_12537_Transcript_1/1_Confidence_1.000	bHLH	1742	47.0211	24.1632	41.1084	20.0266	64.6265	50.1934
Locus_3901_Transcript_1/1_Confidence_1.000	bHLH	2927	48.3801	44.6559	107.232	44.9584	48.2665	50.3158
Locus_11979_Transcript_1/1_Confidence_1.000	bHLH	556	48.4413	47.8141	19.1825	26.2976	44.5546	46.7194
Locus_59641_Transcript_1/1_Confidence_1.000	bHLH	1169	54.3926	30.3218	6.08238	1.9749	48.0471	18.8479
Locus_2515_Transcript_1/1_Confidence_1.000	bHLH	934	54.7003	65.36	104.675	32.408	42.0164	129.125
Locus_1253_Transcript_1/1_Confidence_1.000	bHLH	420	56.1938	66.2272	6.65079	10.3828	9.34365	27.0583
Locus_5693_Transcript_1/1_Confidence_1.000	bHLH	2461	56.9769	55.8123	33.7416	108.09	15.9461	30.44
Locus_20243_Transcript_1/1_Confidence_1.000	bHLH	1813	57.4318	118.665	56.5866	54.0483	49.1083	74.9641
Locus_8986_Transcript_1/1_Confidence_1.000	bHLH	1218	57.4476	72.957	146.359	110.357	55.5786	74.0723
Locus_7448_Transcript_1/1_Confidence_1.000	bHLH	2872	58.2011	67.5381	35.1908	73.1503	96.2466	83.0161
Locus_16060_Transcript_1/1_Confidence_1.000	bHLH	857	59.6151	48.8287	18.075	34.4218	33.7712	26.7922
Locus_4347_Transcript_1/1_Confidence_1.000	bHLH	5624	61.2203	28.6684	18.332	25.2686	31.9236	25.6094
Locus_14543_Transcript_1/1_Confidence_1.000	bHLH	315	62.5845	57.0453	29.8278	58.6325	18.6873	36.0777
Locus_9767_Transcript_1/1_Confidence_1.000	bHLH	964	66.2475	65.6241	37.6694	73.1766	84.4709	65.9215
Locus_24751_Transcript_1/1_Confidence_1.000	bHLH	482	66.2475	112.353	91.1442	22.3521	67.6785	94.3111
Locus_4897_Transcript_1/1_Confidence_1.000	bHLH	1500	67.1946	59.077	37.583	55.9208	21.2568	44.221
Locus_446_Transcript_1/1_Confidence_1.000	bHLH	3423	81.0359	55.2283	52.3013	58.8274	52.0206	90.2508
Locus_6519_Transcript_1/1_Confidence_1.000	bHLH	1888	96.0351	112.516	49.0932	64.6728	72.3601	36.4845
Locus_7762_Transcript_1/1_Confidence_1.000	bHLH	778	101.001	205.972	73.7665	327.406	44.7667	68.2668
Locus_6137_Transcript_1/1_Confidence_1.000	bHLH	1218	101.445	88.1143	91.9436	72.2376	80.3473	154.619
Locus_9406_Transcript_1/1_Confidence_1.000	bHLH	2063	110.5	128.387	10.8321	16.0401	26.6314	53.2884
Locus_9135_Transcript_1/1_Confidence_1.000	bHLH	1354	123.657	107.806	1.68793	2.84177	16.6654	21.0688
Locus_4624_Transcript_1/1_Confidence_1.000	bHLH	1679	123.865	120.511	91.9566	74.251	81.8056	105.259
Locus_1570_Transcript_1/1_Confidence_1.000	bHLH	2091	125.354	0	0	0	0	0
Locus_7894_Transcript_1/1_Confidence_1.000	bHLH	466	187.095	104.061	94.8186	99.0839	159.479	159.264
Locus_2428_Transcript_1/1_Confidence_1.000	bHLH	615	221.679	276.573	598.306	537.644	567.912	269.64
Locus_4245_Transcript_1/1_Confidence_1.000	bHLH	696	257.318	264.899	13.1348	4.42271	42.2881	43.6532
Locus_2598_Transcript_1/1_Confidence_1.000	bHLH	314	487.238	657.718	558.828	921.502	407.743	1063.62
Locus_64996_Transcript_1/1_Confidence_1.000	bHLH	2035	0	0.12096	18.8427	0	156.202	0
Locus_8534_Transcript_1/1_Confidence_1.000	bHLH	319	0	0.771643	1.5921	0	2.30662	0
Locus_61944_Transcript_1/1_Confidence_1.000	bHLH	292	0	0.842994	11.3055	0	0	26.2111
Locus_52081_Transcript_1/1_Confidence_1.000	bHLH	496	0	6.45162	0	0	32.1423	0.467597
Locus_60529_Transcript_1/1_Confidence_1.000	bHLH	281	0	7.00795	0	0	0	0
Locus_38615_Transcript_1/1_Confidence_1.000	bHLH	267	0	9.21926	3.80434	9.60739	3.67447	3.47458
Locus_58308_Transcript_1/1_Confidence_1.000	bHLH	543	0	15.8663	0	10.8654	0	15.3765
Locus_58247_Transcript_1/1_Confidence_1.000	bHLH	1590	0	25.2347	0	27.265	0	23.047
Locus_67045_Transcript_1/1_Confidence_1.000	bHLH	556	0	0	0.456726	0.922724	3.52908	13.7655
Locus_37444_Transcript_1/1_Confidence_1.000	bHLH	551	0	0	1.84348	2.79329	0.890275	4.63015
Locus_68021_Transcript_1/1_Confidence_1.000	bHLH	813	0	0	1.87409	0.315519	7.84384	17.1165
Locus_68285_Transcript_1/1_Confidence_1.000	bHLH	477	0	0	2.12947	0	0	16.0454
Locus_69691_Transcript_1/1_Confidence_1.000	bHLH	593	0	0	2.56937	0.865151	7.44498	18.3822
Locus_66609_Transcript_1/1_Confidence_1.000	bHLH	296	0	0	3.43161	1.73322	0	1.56708
Locus_65713_Transcript_1/1_Confidence_1.000	bHLH	1027	0	0	5.19253	0.249773	26.7481	0.225831
Locus_61001_Transcript_1/1_Confidence_1.000	bHLH	261	0	0	0	0.982825	0	0
Locus_71232_Transcript_1/1_Confidence_1.000	bHLH	381	0	0	0	2.01982	0	3.04368
Locus_73884_Transcript_1/1_Confidence_1.000	bHLH	550	0	0	0	0	0	10.9639
Locus_73260_Transcript_1/1_Confidence_1.000	bHLH	540	0	0	0	0	0	15.8914
Locus_21422_Transcript_1/1_Confidence_1.000	BSD	1507	3.31649	4.08351	12.638	6.63847	8.95149	8.00284
Locus_30435_Transcript_1/1_Confidence_1.000	BSD	437	5.71847	3.37969	19.7573	9.97893	7.85765	9.02238
Locus_12949_Transcript_1/1_Confidence_1.000	BSD	2839	11.2474	19.2484	17.1738	24.0344	24.7949	18.3811
Locus_24781_Transcript_1/1_Confidence_1.000	BSD	3110	11.2494	18.046	12.3295	23.4247	11.8298	9.8439
Locus_15913_Transcript_1/1_Confidence_1.000	BSD	2787	19.7264	24.377	19.5899	28.9928	29.9218	26.9626
Locus_7730_Transcript_1/1_Confidence_1.000	BSD	2994	19.9391	17.9231	17.981	16.6214	27.935	24.6337
Locus_7138_Transcript_1/1_Confidence_1.000	BSD	1912	38.3385	57.2901	32.1409	35.4187	44.8979	42.8194
Locus_2433_Transcript_1/1_Confidence_1.000	BSD	2745	49.6659	62.6819	55.5059	49.5279	65.2268	49.4273
Locus_24915_Transcript_1/1_Confidence_1.000	BSD	1704	58.6613	75.8398	116.389	111.398	76.1433	72.0012
Locus_2321_Transcript_1/1_Confidence_1.000	BSD	1998	186.221	216.34	117.31	117.346	207.707	209.641
Locus_28995_Transcript_1/1_Confidence_1.000	bZIP	405	0.685589	1.21558	0	0	6.66168	0
Locus_34283_Transcript_1/1_Confidence_1.000	bZIP	865	1.28399	1.992	12.33	0.889655	8.79005	0.268125
Locus_17116_Transcript_1/1_Confidence_1.000	bZIP	471	6.48471	2.6131	2.1566	3.81236	7.81117	9.35592
Locus_2579_Transcript_1/1_Confidence_1.000	bZIP	2141	12.5798	11.8421	10.3189	14.9765	16.7256	10.1827
Locus_4932_Transcript_1/1_Confidence_1.000	bZIP	2415	15.2916	24.0548	19.6632	21.5623	18.1795	19.3994
Locus_18048_Transcript_1/1_Confidence_1.000	bZIP	500	15.5492	20.677	28.4412	27.1908	39.7339	9.74099
Locus_650_Transcript_1/1_Confidence_1.000	bZIP	1773	16.2871	15.8272	26.4968	19.9658	21.7188	20.799
Locus_14516_Transcript_1/1_Confidence_1.000	bZIP	2997	17.6956	18.48	18.5561	22.6817	15.3857	18.7276
Locus_12927_Transcript_1/1_Confidence_1.000	bZIP	1880	17.7232	24.3536	18.9104	23.0593	23.092	52.8007
Locus_5517_Transcript_1/1_Confidence_1.000	bZIP	2495	17.8061	17.068	20.6612	24.8806	48.5626	19.4281
Locus_16898_Transcript_1/1_Confidence_1.000	bZIP	2098	19.3226	20.8844	38.3693	14.4276	26.8886	26.9736
Locus_12450_Transcript_1/1_Confidence_1.000	bZIP	1036	21.1732	29.7001	27.4529	24.5128	31.014	22.6108
Locus_15530_Transcript_1/1_Confidence_1.000	bZIP	1451	21.241	25.6163	36.7521	32.3519	28.0599	23.017
Locus_12969_Transcript_1/1_Confidence_1.000	bZIP	1157	24.7185	32.5511	36.6533	19.9538	37.098	35.0799
Locus_7371_Transcript_1/1_Confidence_1.000	bZIP	3032	24.9091	22.4884	33.8363	24.7042	37.5348	51.6331
Locus_25796_Transcript_1/1_Confidence_1.000	bZIP	1720	26.152	43.5063	35.8763	39.2233	27.9495	18.8779
Locus_17054_Transcript_1/1_Confidence_1.000	bZIP	1751	30.6048	33.3173	39.5919	44.2423	20.4509	44.6373
Locus_5663_Transcript_1/1_Confidence_1.000	bZIP	972	31.7085	34.1881	64.0074	49.0866	27	19.3274
Locus_13828_Transcript_1/1_Confidence_1.000	bZIP	1098	32.3688	26.6779	24.0526	26.3993	27.4757	42.6681
Locus_5634_Transcript_1/1_Confidence_1.000	bZIP	386	33.0894	44.0017	41.4461	25.9175	38.7604	15.6221
Locus_4170_Transcript_1/1_Confidence_1.000	bZIP	620	33.5883	48.8338	43.0059	52.5447	46.6806	41.8967
Locus_5368_Transcript_1/1_Confidence_1.000	bZIP	1556	34.4403	89.6976	23.0112	42.5331	26.3241	86.3024
Locus_7930_Transcript_1/1_Confidence_1.000	bZIP	1895	34.7263	57.1545	67.8065	37.9023	73.3871	71.1084
Locus_9614_Transcript_1/1_Confidence_1.000	bZIP	2605	34.8545	35.0569	35.5808	47.7585	27.1163	35.1676
Locus_7998_Transcript_1/1_Confidence_1.000	bZIP	3483	39.541	52.2274	29.2362	53.6897	36.6885	32.1623
Locus_1219_Transcript_1/1_Confidence_1.000	bZIP	2393	41.5393	40.1171	56.9852	40.6268	56.1673	64.1607
Locus_2055_Transcript_1/1_Confidence_1.000	bZIP	1236	42.009	63.5301	110.534	48.7715	58.9364	61.5473
Locus_5767_Transcript_1/1_Confidence_1.000	bZIP	607	42.0841	63.6676	86.5988	56.2056	41.6193	32.4776
Locus_6802_Transcript_1/1_Confidence_1.000	bZIP	668	42.8134	43.8508	33.0729	58.7532	53.2399	51.0381
Locus_11192_Transcript_1/1_Confidence_1.000	bZIP	958	43.4755	38.2849	73.6901	54.356	52.2289	53.2612
Locus_5386_Transcript_1/1_Confidence_1.000	bZIP	1449	45.2233	46.8865	34.6998	47.6212	44.8563	36.3338
Locus_11273_Transcript_1/1_Confidence_1.000	bZIP	1699	46.9037	156.617	120.169	173.025	116.5	126.271
Locus_7901_Transcript_1/1_Confidence_1.000	bZIP	1181	51.724	56.6926	92.0289	71.6771	26.5831	68.3413
Locus_4478_Transcript_1/1_Confidence_1.000	bZIP	2454	51.8215	47.9469	30.837	28.8504	32.4829	47.5387
Locus_14216_Transcript_1/1_Confidence_1.000	bZIP	1160	54.8146	53.0505	51.6635	45.1117	46.094	70.1783
Locus_5866_Transcript_1/1_Confidence_1.000	bZIP	3663	57.2307	54.9697	87.9741	57.9142	71.9809	61.2904
Locus_8558_Transcript_1/1_Confidence_1.000	bZIP	2440	59.5156	62.5474	51.7245	56.1394	39.6052	68.9131
Locus_10768_Transcript_1/1_Confidence_1.000	bZIP	3970	61.8973	60.8875	9.01901	2.97224	86.7406	50.4167
Locus_2342_Transcript_1/1_Confidence_1.000	bZIP	2391	67.3546	64.3439	68.7155	70.7005	102.478	74.8844
Locus_4116_Transcript_1/1_Confidence_1.000	bZIP	2591	71.586	38.5714	87.1294	36.9282	102.52	49.0532
Locus_2240_Transcript_1/1_Confidence_1.000	bZIP	2012	82.8023	100.688	57.5529	77.7711	79.969	72.2759
Locus_1626_Transcript_1/1_Confidence_1.000	bZIP	1798	90.6499	60.1011	61.8607	31.6723	54.7017	46.4373
Locus_2889_Transcript_1/1_Confidence_1.000	bZIP	2194	107.446	80.6677	73.0336	125.453	73.5589	174.211
Locus_18962_Transcript_1/1_Confidence_1.000	bZIP	551	113.887	99.6232	227.209	149.907	68.5512	111.965
Locus_617_Transcript_1/1_Confidence_1.000	bZIP	1481	135.363	95.9021	105.965	106.521	82.309	105.393
Locus_7195_Transcript_1/1_Confidence_1.000	bZIP	817	146.479	115.394	53.4609	82.5753	130.591	118.377
Locus_10415_Transcript_1/1_Confidence_1.000	bZIP	1417	179.492	268.216	288.706	164.736	267.427	187.409
Locus_3232_Transcript_1/1_Confidence_1.000	bZIP	1979	235.011	295.161	246.112	153.34	228.415	195.129
Locus_72270_Transcript_1/1_Confidence_1.000	bZIP	267	0	0	0	0	7.34894	0
Locus_28384_Transcript_1/1_Confidence_1.000	C2C2-CO-like	801	6.23963	10.4485	3.80434	7.04542	19.5972	7.52826
Locus_15036_Transcript_1/1_Confidence_1.000	C2C2-CO-like	2162	10.9165	22.4294	8.80918	12.814	10.7774	16.7349
Locus_13287_Transcript_1/1_Confidence_1.000	C2C2-CO-like	1246	18.9417	28.2504	12.6358	17.0874	40.7472	16.194
Locus_11928_Transcript_1/1_Confidence_1.000	C2C2-CO-like	1945	63.8127	78.9718	50.0045	62.3818	71.2483	51.2746
Locus_26134_Transcript_1/1_Confidence_1.000	C2C2-Dof	1081	3.33916	3.87107	11.0408	10.6783	2.72271	0.4291
Locus_25158_Transcript_1/1_Confidence_1.000	C2C2-Dof	979	4.25429	7.79446	8.04098	4.19231	3.75798	10.6606
Locus_14393_Transcript_1/1_Confidence_1.000	C2C2-Dof	1683	4.4545	12.5783	8.60044	9.60225	10.7843	11.7136
Locus_39310_Transcript_1/1_Confidence_1.000	C2C2-Dof	797	7.31611	4.63276	14.3379	17.0582	6.77034	11.3491
Locus_28495_Transcript_1/1_Confidence_1.000	C2C2-Dof	1810	7.51686	7.34383	6.31341	5.81061	5.96238	9.73843
Locus_25065_Transcript_1/1_Confidence_1.000	C2C2-Dof	379	14.6524	23.3814	14.0705	23.6889	12.2959	15.2987
Locus_25079_Transcript_1/1_Confidence_1.000	C2C2-Dof	1946	17.8355	19.9858	33.0147	21.2227	42.0968	45.6467
Locus_6782_Transcript_1/1_Confidence_1.000	C2C2-Dof	1306	20.4102	15.2668	32.666	21.2128	20.8461	21.488
Locus_24833_Transcript_1/1_Confidence_1.000	C2C2-Dof	1035	22.8033	16.4103	12.2676	17.5968	14.2186	22.6326
Locus_6997_Transcript_1/1_Confidence_1.000	C2C2-Dof	3666	24.6913	54.3204	32.8334	33.8664	23.8848	56.3688
Locus_13678_Transcript_1/1_Confidence_1.000	C2C2-Dof	962	46.1811	39.1493	10.0309	5.06635	24.2211	17.3585
Locus_462_Transcript_1/1_Confidence_1.000	C2C2-Dof	1946	112.578	210.736	62.6367	76.0588	177.21	125.618
Locus_12909_Transcript_1/1_Confidence_1.000	C2C2-GATA	446	4.35795	3.86341	8.54056	8.05211	6.04928	5.72021
Locus_42385_Transcript_1/1_Confidence_1.000	C2C2-GATA	411	4.72906	2.39566	3.08929	0.62413	1.7903	1.69291
Locus_30024_Transcript_1/1_Confidence_1.000	C2C2-GATA	348	5.58519	6.36606	7.29711	1.47424	3.52401	6.66461
Locus_28152_Transcript_1/1_Confidence_1.000	C2C2-GATA	1518	5.67034	6.48628	12.881	13.0117	6.62457	11.7645
Locus_12898_Transcript_1/1_Confidence_1.000	C2C2-GATA	840	13.2221	11.1355	8.16234	18.9334	15.7674	15.1858
Locus_2549_Transcript_1/1_Confidence_1.000	C2C2-GATA	2869	14.5171	18.1034	11.1524	8.67277	22.2274	12.4493
Locus_5971_Transcript_1/1_Confidence_1.000	C2C2-GATA	1470	20.5887	23.2758	41.2868	38.3903	20.3558	16.7241
Locus_1713_Transcript_1/1_Confidence_1.000	C2C2-GATA	655	22.0435	31.1921	24.4247	28.1973	54.6711	56.3002
Locus_15842_Transcript_1/1_Confidence_1.000	C2C2-GATA	1561	22.0566	36.4264	35.9517	34.3447	33.6246	28.6753
Locus_1391_Transcript_1/1_Confidence_1.000	C2C2-GATA	1544	24.0978	30.291	44.8999	104.002	17.3151	15.9225
Locus_21293_Transcript_1/1_Confidence_1.000	C2C2-GATA	875	24.1171	41.3539	18.2836	41.9223	20.7429	24.6507
Locus_11587_Transcript_1/1_Confidence_1.000	C2C2-GATA	1459	35.7785	0.506143	51.3448	0	59.0062	14.1478
Locus_378_Transcript_1/1_Confidence_1.000	C2C2-GATA	1297	53.7344	84.2656	66.7643	58.3443	50.6805	43.8107
Locus_4406_Transcript_1/1_Confidence_1.000	C2C2-GATA	778	93.5063	246.787	122.4	72.2073	90.7943	73.3347
Locus_11337_Transcript_1/1_Confidence_1.000	C2C2-GATA	383	100.771	185.098	11.9345	14.0649	21.7734	18.7723
Locus_4151_Transcript_1/1_Confidence_1.000	C2C2-GATA	709	135.895	232.961	20.0573	15.5575	29.7508	18.6459
Locus_57961_Transcript_1/1_Confidence_1.000	C2C2-GATA	2501	0	48.3254	0	46.2572	0.0980691	43.4924
Locus_53903_Transcript_1/1_Confidence_1.000	C2H2	920	0.301808	4.5485	0.276021	1.11529	9.59755	4.03354
Locus_51258_Transcript_1/1_Confidence_1.000	C2H2	1175	0.472619	0.837972	1.72895	1.52819	3.75734	10.0667
Locus_52379_Transcript_1/1_Confidence_1.000	C2H2	686	1.21427	2.15295	5.55261	2.61752	6.07814	14.5378
Locus_43907_Transcript_1/1_Confidence_1.000	C2H2	430	1.29146	1.1449	0	0.596552	10.2672	2.69684
Locus_43411_Transcript_1/1_Confidence_1.000	C2H2	429	1.29447	1.72136	1.7758	2.98971	8.5759	3.24375
Locus_45821_Transcript_1/1_Confidence_1.000	C2H2	206	1.34788	0	0	0	1.19064	1.12587
Locus_44914_Transcript_1/1_Confidence_1.000	C2H2	374	1.48483	9.21433	8.82677	6.17288	3.93483	8.06168
Locus_40146_Transcript_1/1_Confidence_1.000	C2H2	637	1.74357	3.86427	4.78379	4.83235	5.00553	13.8356
Locus_30758_Transcript_1/1_Confidence_1.000	C2H2	315	1.76294	0	0	1.62868	0.778637	2.20884
Locus_42506_Transcript_1/1_Confidence_1.000	C2H2	613	1.81183	3.61401	1.24277	5.02155	6.40185	13.6206
Locus_44586_Transcript_1/1_Confidence_1.000	C2H2	441	1.88887	2.23269	0	1.74502	0	2.10366
Locus_52364_Transcript_1/1_Confidence_1.000	C2H2	1004	1.9359	2.94208	7.84076	5.87639	3.6644	17.5563
Locus_30390_Transcript_1/1_Confidence_1.000	C2H2	1488	2.23922	2.48139	5.63172	2.06869	13.8459	4.98771
Locus_32752_Transcript_1/1_Confidence_1.000	C2H2	1319	2.31562	6.15852	10.5888	8.36258	4.2769	12.8361
Locus_29107_Transcript_1/1_Confidence_1.000	C2H2	2145	2.58894	9.86912	13.9696	23.4393	4.57381	55.1438
Locus_35391_Transcript_1/1_Confidence_1.000	C2H2	705	2.75694	3.8407	1.80099	3.63854	5.91433	6.57953
Locus_21065_Transcript_1/1_Confidence_1.000	C2H2	885	2.8237	2.7814	4.01712	3.76805	6.09713	5.50338
Locus_34210_Transcript_1/1_Confidence_1.000	C2H2	354	3.13744	0	0	0	0	4.58615
Locus_20786_Transcript_1/1_Confidence_1.000	C2H2	1178	3.53561	7.31358	12.0718	9.36353	30.815	19.6883
Locus_37496_Transcript_1/1_Confidence_1.000	C2H2	703	3.55473	3.50148	0.361223	3.284	0.348892	3.29912
Locus_29387_Transcript_1/1_Confidence_1.000	C2H2	584	3.80361	2.52898	2.60897	3.95318	3.77986	5.16279
Locus_22440_Transcript_1/1_Confidence_1.000	C2H2	421	3.9572	1.75407	2.41273	4.26513	4.66073	7.16168
Locus_26527_Transcript_1/1_Confidence_1.000	C2H2	547	4.06089	2.70005	0.928481	3.75162	1.79357	6.36001
Locus_36818_Transcript_1/1_Confidence_1.000	C2H2	2106	4.21901	4.90906	19.0515	27.2839	8.73472	26.3205
Locus_42861_Transcript_1/1_Confidence_1.000	C2H2	590	4.23555	2.50326	3.01284	4.78253	5.40427	8.64817
Locus_36597_Transcript_1/1_Confidence_1.000	C2H2	524	4.23914	6.10688	8.72311	8.81166	6.08496	7.967
Locus_34085_Transcript_1/1_Confidence_1.000	C2H2	370	4.50265	1.99584	0	1.38658	0.662894	0.626833
Locus_46690_Transcript_1/1_Confidence_1.000	C2H2	1009	4.95337	7.56272	2.76842	5.59304	6.32016	10.1138
Locus_9226_Transcript_1/1_Confidence_1.000	C2H2	1165	5.0051	6.12744	9.59085	11.8901	9.89505	12.542
Locus_15992_Transcript_1/1_Confidence_1.000	C2H2	819	5.08541	8.11497	9.61187	6.89057	11.979	9.3451
Locus_44313_Transcript_1/1_Confidence_1.000	C2H2	1085	5.37413	6.1255	3.51068	5.20127	6.78168	12.1843
Locus_17266_Transcript_1/1_Confidence_1.000	C2H2	2257	5.41303	4.90782	4.27545	8.18309	10.5411	8.42628
Locus_31626_Transcript_1/1_Confidence_1.000	C2H2	1257	5.52235	5.28732	5.85859	6.53027	7.60983	9.04096
Locus_10403_Transcript_1/1_Confidence_1.000	C2H2	4365	5.72502	7.27466	30.8334	10.8719	27.7018	11.1049
Locus_22021_Transcript_1/1_Confidence_1.000	C2H2	2464	6.08516	5.19481	7.00807	6.45457	10.2528	23.7199
Locus_10375_Transcript_1/1_Confidence_1.000	C2H2	3854	6.12387	6.89794	11.8602	11.1153	19.2195	15.7066
Locus_15238_Transcript_1/1_Confidence_1.000	C2H2	1377	6.25096	6.4354	4.61037	6.14747	6.59043	9.76895
Locus_35918_Transcript_1/1_Confidence_1.000	C2H2	921	6.33109	10.4235	2.48149	7.24153	1.06524	7.30285
Locus_5110_Transcript_1/1_Confidence_1.000	C2H2	3461	6.89947	9.74375	9.53832	8.44928	7.2993	10.3869
Locus_5594_Transcript_1/1_Confidence_1.000	C2H2	816	7.14576	8.74813	6.22401	6.91591	6.31212	7.6741
Locus_17504_Transcript_1/1_Confidence_1.000	C2H2	1692	7.22057	8.72887	10.956	11.2188	16.5253	14.5298
Locus_34281_Transcript_1/1_Confidence_1.000	C2H2	608	7.30694	6.8826	2.92364	6.32855	10.892	14.1141
Locus_14259_Transcript_1/1_Confidence_1.000	C2H2	1431	7.56735	9.63287	25.5537	13.265	9.4269	27.8768
Locus_29754_Transcript_1/1_Confidence_1.000	C2H2	1900	7.59922	8.0324	4.81148	8.64058	12.909	18.4322
Locus_18827_Transcript_1/1_Confidence_1.000	C2H2	1290	7.74875	12.9756	5.70872	9.14713	12.3586	21.0354
Locus_16793_Transcript_1/1_Confidence_1.000	C2H2	394	7.75203	7.49708	1.28903	7.81271	8.09269	8.24111
Locus_8454_Transcript_1/1_Confidence_1.000	C2H2	1885	7.80699	7.57398	6.33165	5.98767	10.019	11.5657
Locus_8588_Transcript_1/1_Confidence_1.000	C2H2	630	7.93325	2.73505	0	2.03585	0	5.15396
Locus_17951_Transcript_1/1_Confidence_1.000	C2H2	314	7.95851	0	0	0	0	0
Locus_27123_Transcript_1/1_Confidence_1.000	C2H2	938	7.99245	8.13516	6.22666	4.10209	4.70669	22.5005
Locus_17241_Transcript_1/1_Confidence_1.000	C2H2	1176	8.02769	11.5123	8.20553	23.1215	8.96824	17.158
Locus_22788_Transcript_1/1_Confidence_1.000	C2H2	2778	8.19597	10.3672	20.8417	10.9883	16.1571	13.358
Locus_45013_Transcript_1/1_Confidence_1.000	C2H2	1275	8.49324	10.2323	13.9418	8.44998	9.23372	12.7333
Locus_33761_Transcript_1/1_Confidence_1.000	C2H2	1042	9.06004	17.7174	35.3371	12.8012	19.0662	26.9322
Locus_51564_Transcript_1/1_Confidence_1.000	C2H2	519	9.09496	12.3314	4.40357	11.3678	14.6501	15.1938
Locus_18053_Transcript_1/1_Confidence_1.000	C2H2	1344	9.29677	9.89012	27.0189	14.6963	13.8695	23.8141
Locus_15843_Transcript_1/1_Confidence_1.000	C2H2	278	9.9879	6.19813	14.6152	3.6909	8.82269	9.17702
Locus_4889_Transcript_1/1_Confidence_1.000	C2H2	2422	10.0885	9.85836	9.22654	9.74384	9.01284	8.33103
Locus_18192_Transcript_1/1_Confidence_1.000	C2H2	272	10.2082	0	0	0	0	0
Locus_18191_Transcript_1/1_Confidence_1.000	C2H2	1153	10.3552	9.18008	1.5417	4.00461	0.638172	3.21843
Locus_1928_Transcript_1/1_Confidence_1.000	C2H2	267	10.3994	0.921926	0.951084	2.88222	1.83723	1.73729
Locus_7420_Transcript_1/1_Confidence_1.000	C2H2	659	10.5335	14.194	14.2576	22.5766	9.30466	11.614
Locus_15876_Transcript_1/1_Confidence_1.000	C2H2	1151	10.6144	16.4673	9.7075	16.492	14.7035	23.1727
Locus_8685_Transcript_1/1_Confidence_1.000	C2H2	513	10.8251	15.3546	4.95009	8.00054	5.25922	10.8504
Locus_27530_Transcript_1/1_Confidence_1.000	C2H2	1225	11.1065	3.61696	2.07297	5.23505	8.20906	9.65579
Locus_6685_Transcript_1/1_Confidence_1.000	C2H2	1937	11.1811	13.8517	17.6984	14.6998	10.1299	19.3972
Locus_33384_Transcript_1/1_Confidence_1.000	C2H2	347	12.0028	14.8969	9.51358	13.3064	9.89565	14.7044
Locus_5217_Transcript_1/1_Confidence_1.000	C2H2	1060	12.0496	6.26997	5.51001	3.87196	12.9577	15.5348
Locus_37_Transcript_1/1_Confidence_1.000	C2H2	6621	12.1617	7.84452	4.87091	8.67843	15.1141	11.4195
Locus_30004_Transcript_1/1_Confidence_1.000	C2H2	843	12.1869	16.3519	18.3752	13.6931	16.5841	21.4596
Locus_26143_Transcript_1/1_Confidence_1.000	C2H2	601	12.4741	5.73404	2.9577	4.69499	6.93778	8.48989
Locus_20350_Transcript_1/1_Confidence_1.000	C2H2	1235	12.5904	15.5466	15.0102	15.9934	18.2712	17.8406
Locus_21792_Transcript_1/1_Confidence_1.000	C2H2	2509	12.948	17.5614	24.4932	20.2433	23.266	16.3616
Locus_23713_Transcript_1/1_Confidence_1.000	C2H2	1029	12.9522	12.4393	13.3263	15.9544	21.6906	16.4536
Locus_13910_Transcript_1/1_Confidence_1.000	C2H2	777	13.5794	17.424	34.9698	34.0042	21.4651	23.2824
Locus_25918_Transcript_1/1_Confidence_1.000	C2H2	592	13.6018	11.6424	19.3028	14.2991	13.6722	14.1037
Locus_28678_Transcript_1/1_Confidence_1.000	C2H2	1999	13.6123	20.9336	25.9148	20.275	14.3555	16.0111
Locus_15071_Transcript_1/1_Confidence_1.000	C2H2	1559	13.8921	18.6313	17.4288	24.5164	13.53	19.4885
Locus_23179_Transcript_1/1_Confidence_1.000	C2H2	2794	14.0124	17.7083	18.1775	16.9849	15.8891	25.6499
Locus_14570_Transcript_1/1_Confidence_1.000	C2H2	632	14.4983	18.3058	18.4829	18.2647	15.1354	26.0552
Locus_8301_Transcript_1/1_Confidence_1.000	C2H2	4669	14.5106	20.8248	17.1323	12.911	28.9975	15.2996
Locus_22155_Transcript_1/1_Confidence_1.000	C2H2	563	14.7956	13.1166	10.3741	23.2369	19.1686	23.8931
Locus_33440_Transcript_1/1_Confidence_1.000	C2H2	858	14.8864	26.3942	21.0136	7.17531	26.8712	10.5422
Locus_8105_Transcript_1/1_Confidence_1.000	C2H2	1095	14.9609	9.66633	3.01481	3.51394	16.5754	37.4898
Locus_12122_Transcript_1/1_Confidence_1.000	C2H2	1520	15.5272	16.5182	15.203	18.7325	20.1703	29.4488
Locus_27753_Transcript_1/1_Confidence_1.000	C2H2	547	15.736	9.90017	2.3212	6.56534	5.82911	1.272
Locus_16915_Transcript_1/1_Confidence_1.000	C2H2	3687	15.9655	22.499	12.4662	13.9147	16.0321	17.6761
Locus_11557_Transcript_1/1_Confidence_1.000	C2H2	4392	15.9947	17.2622	14.3968	15.7111	19.3223	16.7398
Locus_18564_Transcript_1/1_Confidence_1.000	C2H2	886	16.6097	35.0061	35.2534	35.9008	21.039	29.0565
Locus_2947_Transcript_1/1_Confidence_1.000	C2H2	444	16.885	21.0673	14.2984	16.1768	23.2013	29.7746
Locus_17950_Transcript_1/1_Confidence_1.000	C2H2	2277	17.5598	19.0264	44.944	29.0652	21.9742	22.9178
Locus_2600_Transcript_1/1_Confidence_1.000	C2H2	2206	17.8732	20.0851	8.40325	23.14	22.7926	16.1908
Locus_10983_Transcript_1/1_Confidence_1.000	C2H2	575	18.8328	21.4047	48.5797	32.5665	60.5712	58.8896
Locus_9218_Transcript_1/1_Confidence_1.000	C2H2	488	19.9144	15.6368	25.498	22.603	16.5859	17.5847
Locus_10002_Transcript_1/1_Confidence_1.000	C2H2	1884	20.0437	28.6135	52.5671	28.1842	15.362	24.4977
Locus_18255_Transcript_1/1_Confidence_1.000	C2H2	796	21.6271	39.5826	17.227	21.5913	32.6617	17.7734
Locus_15830_Transcript_1/1_Confidence_1.000	C2H2	1081	21.8329	19.1276	23.4912	21.594	35.1683	26.6042
Locus_9227_Transcript_1/1_Confidence_1.000	C2H2	6591	22.0749	33.7617	30.784	29.0338	27.0166	41.03
Locus_12892_Transcript_1/1_Confidence_1.000	C2H2	1218	22.5687	32.5376	27.9375	35.1711	26.9838	28.1818
Locus_7824_Transcript_1/1_Confidence_1.000	C2H2	1130	22.6062	45.5276	41.3494	43.5852	23.2248	51.9273
Locus_7647_Transcript_1/1_Confidence_1.000	C2H2	501	22.723	21.127	55.2483	41.4729	15.666	22.6836
Locus_7739_Transcript_1/1_Confidence_1.000	C2H2	2271	22.7413	21.5697	23.2582	22.1389	27.6483	30.4336
Locus_18193_Transcript_1/1_Confidence_1.000	C2H2	2390	22.7707	21.3196	33.5753	23.9345	25.4507	19.4082
Locus_11051_Transcript_1/1_Confidence_1.000	C2H2	507	23.5494	20.3915	16.0277	32.3809	10.6429	34.7664
Locus_11701_Transcript_1/1_Confidence_1.000	C2H2	3400	24.0914	27.077	28.1574	23.162	37.8727	36.5628
Locus_6551_Transcript_1/1_Confidence_1.000	C2H2	1384	24.2755	28.1014	19.6326	28.3578	26.4056	16.2551
Locus_21665_Transcript_1/1_Confidence_1.000	C2H2	766	24.649	0	0	0	0	0
Locus_3938_Transcript_1/1_Confidence_1.000	C2H2	684	24.7624	35.6276	36.7544	37.1275	29.7624	25.0917
Locus_17477_Transcript_1/1_Confidence_1.000	C2H2	1703	25.2718	22.1149	34.1469	36.6023	25.348	30.7785
Locus_18297_Transcript_1/1_Confidence_1.000	C2H2	564	25.6002	31.8604	21.6119	30.4728	1.73951	8.63563
Locus_3569_Transcript_1/1_Confidence_1.000	C2H2	2478	26.108	21.2579	3.68919	4.96886	16.3316	58.4969
Locus_8071_Transcript_1/1_Confidence_1.000	C2H2	3091	26.1404	25.6427	44.1991	40.6643	30.3117	42.1688
Locus_688_Transcript_1/1_Confidence_1.000	C2H2	2575	26.742	31.3548	44.4764	23.9084	32.29	38.3695
Locus_8141_Transcript_1/1_Confidence_1.000	C2H2	2235	27.0831	25.5516	41.5847	32.4807	33.1417	29.0559
Locus_4274_Transcript_1/1_Confidence_1.000	C2H2	1978	28.2156	10.4535	16.4329	5.18741	28.7679	14.0705
Locus_8883_Transcript_1/1_Confidence_1.000	C2H2	1362	28.541	23.3142	78.1209	31.2642	54.5647	59.2592
Locus_7160_Transcript_1/1_Confidence_1.000	C2H2	2102	29.3251	28.5736	10.5103	28.068	42.4732	53.6238
Locus_4576_Transcript_1/1_Confidence_1.000	C2H2	2290	30.6764	42.2439	9.53659	8.62525	14.5663	96.2148
Locus_4828_Transcript_1/1_Confidence_1.000	C2H2	4202	32.7091	17.1054	12.5096	17.8866	16.2269	18.5454
Locus_5424_Transcript_1/1_Confidence_1.000	C2H2	2259	33.6785	28.6581	15.6253	40.3115	50.5959	60.7798
Locus_3314_Transcript_1/1_Confidence_1.000	C2H2	519	36.9148	46.48	21.0393	27.6782	43.9503	26.8125
Locus_9487_Transcript_1/1_Confidence_1.000	C2H2	681	37.1034	48.4356	27.9669	34.2776	55.1049	49.3827
Locus_21827_Transcript_1/1_Confidence_1.000	C2H2	795	37.3711	53.8753	115.311	87.1191	67.8737	91.0209
Locus_8768_Transcript_1/1_Confidence_1.000	C2H2	1103	40.0259	34.1447	63.7726	34.8845	48.2536	51.7265
Locus_723_Transcript_1/1_Confidence_1.000	C2H2	1118	40.7306	24.8796	45.8817	37.1698	23.2547	29.4578
Locus_11121_Transcript_1/1_Confidence_1.000	C2H2	893	45.3963	28.3918	37.252	26.4273	56.0305	33.2439
Locus_8895_Transcript_1/1_Confidence_1.000	C2H2	2340	49.7184	53.7542	84.755	73.8857	68.8645	61.0546
Locus_751_Transcript_1/1_Confidence_1.000	C2H2	1203	53.0861	37.6495	21.531	20.4702	98.2714	69.0194
Locus_5337_Transcript_1/1_Confidence_1.000	C2H2	327	55.1931	14.3025	22.5206	23.5337	30.0025	17.0223
Locus_1367_Transcript_1/1_Confidence_1.000	C2H2	1165	57.2011	58.5277	14.6042	34.7895	10.9477	9.75493
Locus_16702_Transcript_1/1_Confidence_1.000	C2H2	945	57.2957	89.8658	43.5325	40.717	74.4897	19.8796
Locus_5264_Transcript_1/1_Confidence_1.000	C2H2	2570	58.882	32.182	12.5488	18.5651	21.7594	19.0416
Locus_1972_Transcript_1/1_Confidence_1.000	C2H2	2778	61.07	48.3802	24.4981	39.1517	54.9166	35.5657
Locus_5979_Transcript_1/1_Confidence_1.000	C2H2	1617	66.6255	64.2406	44.9145	50.4468	51.4204	85.0547
Locus_15144_Transcript_1/1_Confidence_1.000	C2H2	844	67.442	1.16661	83.0418	0	104.618	12.6406
Locus_2093_Transcript_1/1_Confidence_1.000	C2H2	1995	73.3477	36.3987	39.332	27.259	75.9786	40.6892
Locus_3381_Transcript_1/1_Confidence_1.000	C2H2	2345	77.5564	84.9206	73.7453	60.164	61.6053	75.5621
Locus_3651_Transcript_1/1_Confidence_1.000	C2H2	847	86.8723	74.3984	60.8615	27.5597	63.1276	289.979
Locus_8289_Transcript_1/1_Confidence_1.000	C2H2	1041	90.6874	139.747	42.6891	40.1655	76.8091	65.7242
Locus_9481_Transcript_1/1_Confidence_1.000	C2H2	2365	114.94	151.231	114.246	155.754	137.621	126.702
Locus_4292_Transcript_1/1_Confidence_1.000	C2H2	1381	155.62	81.8137	42.8442	58.882	25.0421	33.2526
Locus_1177_Transcript_1/1_Confidence_1.000	C2H2	2051	160.831	98.4137	28.6007	82.5458	26.9068	43.8753
Locus_4574_Transcript_1/1_Confidence_1.000	C2H2	1186	181.909	276.041	175.36	89.3268	250.234	140.995
Locus_341_Transcript_1/1_Confidence_1.000	C2H2	838	283.628	191.812	132.727	141.727	173.855	205.636
Locus_62522_Transcript_1/1_Confidence_1.000	C2H2	571	0	0.431093	0.889455	0	7.73183	0
Locus_61481_Transcript_1/1_Confidence_1.000	C2H2	369	0	0.667085	0	0	6.64691	0
Locus_60713_Transcript_1/1_Confidence_1.000	C2H2	513	0	0.959666	0	0	7.17166	0
Locus_52429_Transcript_1/1_Confidence_1.000	C2H2	270	0	1.82336	2.82155	1.90013	1.81682	5.15396
Locus_63496_Transcript_1/1_Confidence_1.000	C2H2	254	0	3.87644	4.99881	0	0	13.6966
Locus_58104_Transcript_1/1_Confidence_1.000	C2H2	656	0	78.0489	0	96.194	0	91.5693
Locus_69424_Transcript_1/1_Confidence_1.000	C2H2	296	0	0	0.857903	0	9.94341	0
Locus_73234_Transcript_1/1_Confidence_1.000	C2H2	461	0	0	0	0	0	55.3408
Locus_64622_Transcript_1/1_Confidence_1.000	C2H2	526	0	0	0	0	0	105.823
Locus_54719_Transcript_1/1_Confidence_1.000	C3H	1117	0.24858	0.220371	20.688	0.229648	48.3076	0.207635
Locus_41724_Transcript_1/1_Confidence_1.000	C3H	934	0.297284	2.10839	4.35014	1.09858	7.09027	0.744952
Locus_16010_Transcript_1/1_Confidence_1.000	C3H	719	0.38618	2.73885	1.41274	0.713539	2.04677	3.22571
Locus_21552_Transcript_1/1_Confidence_1.000	C3H	458	0.606252	6.44946	1.66336	0	1.60658	1.51918
Locus_41198_Transcript_1/1_Confidence_1.000	C3H	333	0.833825	5.17441	0	0	1.4731	0
Locus_41726_Transcript_1/1_Confidence_1.000	C3H	965	0.863203	0.255082	245.519	0.265821	74.725	2.88408
Locus_56976_Transcript_1/1_Confidence_1.000	C3H	305	0.910373	2.42119	0	0	9.65	0
Locus_46254_Transcript_1/1_Confidence_1.000	C3H	287	0.967469	0.85768	0	2.68137	5.12761	2.42434
Locus_47841_Transcript_1/1_Confidence_1.000	C3H	284	0.977689	0.86674	0	0	0	12.2497
Locus_38988_Transcript_1/1_Confidence_1.000	C3H	558	0.99521	3.52909	3.64071	5.05679	2.63732	5.40335
Locus_43210_Transcript_1/1_Confidence_1.000	C3H	254	1.09316	0	0	0	1.93127	0.913104
Locus_43410_Transcript_1/1_Confidence_1.000	C3H	1263	1.09922	0.779586	6.23288	0.609305	9.32146	1.6527
Locus_33343_Transcript_1/1_Confidence_1.000	C3H	883	1.25782	0.836311	6.32692	0.290507	7.49979	2.36394
Locus_28206_Transcript_1/1_Confidence_1.000	C3H	585	1.42392	5.04932	2.60451	8.33133	4.19266	2.37875
Locus_19673_Transcript_1/1_Confidence_1.000	C3H	974	1.42538	2.77998	33.6326	1.05346	12.5909	4.04803
Locus_49384_Transcript_1/1_Confidence_1.000	C3H	581	1.43372	0.423673	5.68195	0.88302	8.44306	5.98782
Locus_30286_Transcript_1/1_Confidence_1.000	C3H	575	1.44868	8.56189	0.441634	0	25.5935	1.21006
Locus_48162_Transcript_1/1_Confidence_1.000	C3H	521	1.59883	1.41739	2.43704	3.44649	0.470769	2.67096
Locus_35777_Transcript_1/1_Confidence_1.000	C3H	327	1.69825	2.2583	4.65944	10.9824	5.25045	4.96483
Locus_41229_Transcript_1/1_Confidence_1.000	C3H	1404	1.7799	2.62985	2.53216	2.00975	48.2156	1.15634
Locus_22872_Transcript_1/1_Confidence_1.000	C3H	305	1.82075	6.4565	4.99553	6.72832	5.62917	1.52084
Locus_20338_Transcript_1/1_Confidence_1.000	C3H	1369	1.8254	0.359612	1.48394	2.43588	3.22489	7.96248
Locus_47337_Transcript_1/1_Confidence_1.000	C3H	454	1.83478	0	2.79669	0.565016	3.78171	3.57599
Locus_28420_Transcript_1/1_Confidence_1.000	C3H	3012	1.9359	2.61518	23.9438	7.75002	28.9081	2.23304
Locus_31047_Transcript_1/1_Confidence_1.000	C3H	427	1.9508	4.03531	1.78412	6.60817	5.16964	6.51789
Locus_32500_Transcript_1/1_Confidence_1.000	C3H	816	2.04164	3.0166	0.622401	3.45795	4.80923	11.6533
Locus_46305_Transcript_1/1_Confidence_1.000	C3H	271	2.04918	1.81664	1.87409	2.83967	12.6708	0.855824
Locus_28114_Transcript_1/1_Confidence_1.000	C3H	1521	2.19064	4.20776	4.5078	4.38491	5.64397	7.47172
Locus_39500_Transcript_1/1_Confidence_1.000	C3H	367	2.26973	1.34144	0	0	4.67819	0
Locus_24368_Transcript_1/1_Confidence_1.000	C3H	802	2.4235	6.13851	17.4148	10.8748	33.3348	5.78375
Locus_45445_Transcript_1/1_Confidence_1.000	C3H	865	2.56799	3.69943	2.34857	2.96552	3.9697	4.82625
Locus_31737_Transcript_1/1_Confidence_1.000	C3H	960	2.6031	21.0257	1.85164	1.87044	5.3653	0.241592
Locus_28930_Transcript_1/1_Confidence_1.000	C3H	208	2.66984	1.18343	0	0	1.17919	0
Locus_22700_Transcript_1/1_Confidence_1.000	C3H	1318	2.73872	5.78967	3.27539	5.44953	7.07154	13.7257
Locus_13322_Transcript_1/1_Confidence_1.000	C3H	868	2.879	2.55229	7.89904	8.57028	4.80369	10.9551
Locus_23603_Transcript_1/1_Confidence_1.000	C3H	2285	2.91638	0.646357	3.334	3.70463	3.11285	9.74403
Locus_44366_Transcript_1/1_Confidence_1.000	C3H	372	2.98563	7.94046	4.77843	6.20606	1.97799	4.98771
Locus_39130_Transcript_1/1_Confidence_1.000	C3H	458	3.03126	2.14982	1.10891	2.80041	4.81973	8.60869
Locus_39440_Transcript_1/1_Confidence_1.000	C3H	998	3.06042	2.46648	1.27224	1.79922	4.42372	19.2886
Locus_12013_Transcript_1/1_Confidence_1.000	C3H	2400	3.12372	6.35898	13.226	6.73358	5.72299	5.31502
Locus_27109_Transcript_1/1_Confidence_1.000	C3H	711	3.1242	2.42346	1.78579	3.60784	7.24429	7.8288
Locus_14773_Transcript_1/1_Confidence_1.000	C3H	1294	3.21867	11.7941	8.83097	10.7047	5.68634	9.32015
Locus_21797_Transcript_1/1_Confidence_1.000	C3H	678	3.27627	9.8026	7.49084	9.83695	8.68215	8.89401
Locus_34559_Transcript_1/1_Confidence_1.000	C3H	412	3.3697	1.79239	1.23272	0	2.38127	0.562933
Locus_37744_Transcript_1/1_Confidence_1.000	C3H	952	3.49996	5.42987	9.86949	4.85012	4.63747	6.82142
Locus_3201_Transcript_1/1_Confidence_1.000	C3H	464	3.59048	2.12202	3.2837	2.76419	1.0572	7.99753
Locus_28469_Transcript_1/1_Confidence_1.000	C3H	3363	3.71539	4.02572	20.1611	20.5946	23.9947	19.9998
Locus_22351_Transcript_1/1_Confidence_1.000	C3H	1281	3.9016	5.18826	8.72235	4.80594	2.48909	8.50947
Locus_36568_Transcript_1/1_Confidence_1.000	C3H	922	3.915	2.40281	8.81352	1.94753	1.59612	3.77324
Locus_21102_Transcript_1/1_Confidence_1.000	C3H	345	4.02411	5.70792	0.736056	1.48706	2.13279	2.01677
Locus_33322_Transcript_1/1_Confidence_1.000	C3H	1851	4.0502	5.9843	6.72233	5.82049	7.2879	5.26256
Locus_28191_Transcript_1/1_Confidence_1.000	C3H	613	4.07663	6.02335	7.45662	6.27693	7.20208	5.29689
Locus_24321_Transcript_1/1_Confidence_1.000	C3H	1018	4.09131	2.90162	4.73954	6.29954	4.33681	4.55655
Locus_30119_Transcript_1/1_Confidence_1.000	C3H	1151	4.10103	10.9069	4.85375	12.7033	2.98331	7.45556
Locus_31111_Transcript_1/1_Confidence_1.000	C3H	2668	4.16287	10.1488	21.9865	16.2487	9.19306	17.299
Locus_716_Transcript_1/1_Confidence_1.000	C3H	2346	4.26082	2.5182	2.16487	4.26435	10.1412	6.12939
Locus_22392_Transcript_1/1_Confidence_1.000	C3H	902	4.30964	3.27478	3.09682	2.2751	7.88565	3.08552
Locus_42609_Transcript_1/1_Confidence_1.000	C3H	416	4.67222	2.95858	1.22086	0.616628	1.17919	1.67256
Locus_33890_Transcript_1/1_Confidence_1.000	C3H	643	4.75008	5.3595	2.7645	4.38832	8.77329	8.65673
Locus_16985_Transcript_1/1_Confidence_1.000	C3H	338	4.92894	0	0	0	0	0
Locus_38701_Transcript_1/1_Confidence_1.000	C3H	1124	4.94063	7.88394	9.48884	7.07476	6.10995	9.49173
Locus_23314_Transcript_1/1_Confidence_1.000	C3H	894	4.96937	7.70953	24.4282	6.02557	4.66399	10.6365
Locus_9145_Transcript_1/1_Confidence_1.000	C3H	838	4.97011	14.3933	7.87879	22.0397	0.878058	7.74939
Locus_17432_Transcript_1/1_Confidence_1.000	C3H	884	5.02559	6.12601	7.75607	12.4777	4.16184	5.50961
Locus_12333_Transcript_1/1_Confidence_1.000	C3H	1087	5.10881	4.52906	4.43868	5.42769	6.09228	8.10789
Locus_28241_Transcript_1/1_Confidence_1.000	C3H	1070	5.18997	3.68081	3.08525	4.07551	6.64753	8.67022
Locus_31117_Transcript_1/1_Confidence_1.000	C3H	1865	5.21085	8.05116	12.7991	7.7024	9.73192	4.97433
Locus_23811_Transcript_1/1_Confidence_1.000	C3H	1317	5.27076	10.2798	10.6049	19.2826	12.6639	10.214
Locus_26962_Transcript_1/1_Confidence_1.000	C3H	411	5.40464	8.98373	12.975	2.49652	18.4997	5.64302
Locus_9819_Transcript_1/1_Confidence_1.000	C3H	1731	5.45382	4.97712	7.33505	10.2251	9.49344	4.82347
Locus_38889_Transcript_1/1_Confidence_1.000	C3H	456	5.4802	2.15925	0.556885	0	0	1.01723
Locus_29510_Transcript_1/1_Confidence_1.000	C3H	1012	5.48742	4.86471	9.03342	10.646	14.2994	6.64617
Locus_31395_Transcript_1/1_Confidence_1.000	C3H	2106	5.53745	12.2726	51.9696	44.3363	19.2164	32.818
Locus_35048_Transcript_1/1_Confidence_1.000	C3H	751	5.54588	7.86645	4.73389	2.39097	14.0435	7.103
Locus_15254_Transcript_1/1_Confidence_1.000	C3H	898	5.56564	2.19291	8.20072	5.42743	14.4759	8.52298
Locus_30666_Transcript_1/1_Confidence_1.000	C3H	399	5.56719	9.25392	10.183	14.7867	8.60599	15.1131
Locus_33920_Transcript_1/1_Confidence_1.000	C3H	796	5.58118	11.7511	8.2945	8.70096	8.31949	6.99281
Locus_21031_Transcript_1/1_Confidence_1.000	C3H	2176	5.61452	6.5611	11.3199	8.25193	6.08668	9.37945
Locus_38237_Transcript_1/1_Confidence_1.000	C3H	442	5.65378	7.23983	16.0867	6.38391	12.763	3.67307
Locus_35518_Transcript_1/1_Confidence_1.000	C3H	434	5.758	6.23893	7.60648	8.27475	5.08626	5.87837
Locus_28419_Transcript_1/1_Confidence_1.000	C3H	1671	5.81582	10.3117	3.19134	17.8073	1.90815	11.6589
Locus_31950_Transcript_1/1_Confidence_1.000	C3H	525	5.81771	2.34433	1.93478	2.44302	1.40155	3.53415
Locus_39529_Transcript_1/1_Confidence_1.000	C3H	696	5.98413	9.54909	33.5667	12.531	14.8008	7.6643
Locus_10344_Transcript_1/1_Confidence_1.000	C3H	760	6.2109	5.50608	6.01435	5.40036	9.35902	13.1223
Locus_24423_Transcript_1/1_Confidence_1.000	C3H	1321	6.30576	8.19893	5.76698	10.4859	12.6256	10.3586
Locus_13920_Transcript_1/1_Confidence_1.000	C3H	1124	6.42282	5.03696	2.93702	5.47724	8.7285	8.66636
Locus_32515_Transcript_1/1_Confidence_1.000	C3H	903	6.45729	9.26826	5.06192	8.52217	7.06206	8.98947
Locus_26900_Transcript_1/1_Confidence_1.000	C3H	852	6.51793	7.22283	12.2201	8.43015	8.92417	11.4331
Locus_28186_Transcript_1/1_Confidence_1.000	C3H	1527	6.5461	10.3169	21.6189	12.0951	12.0467	11.2395
Locus_14414_Transcript_1/1_Confidence_1.000	C3H	2413	6.78912	7.24283	5.89333	9.78019	4.26911	8.26599
Locus_14045_Transcript_1/1_Confidence_1.000	C3H	572	6.79596	6.02475	2.21975	8.07222	11.5775	10.5422
Locus_4810_Transcript_1/1_Confidence_1.000	C3H	1036	6.96839	10.2168	2.94138	6.43769	12.0741	15.2231
Locus_20548_Transcript_1/1_Confidence_1.000	C3H	2122	7.0659	7.77207	11.1293	11.7258	10.7494	12.0227
Locus_37029_Transcript_1/1_Confidence_1.000	C3H	2121	7.33105	10.5611	12.9304	13.9083	10.9857	13.7779
Locus_14563_Transcript_1/1_Confidence_1.000	C3H	3001	7.49442	8.94062	11.9312	11.0266	12.3412	13.5246
Locus_19922_Transcript_1/1_Confidence_1.000	C3H	849	7.5221	6.66849	10.1695	6.94923	8.37792	15.298
Locus_41071_Transcript_1/1_Confidence_1.000	C3H	1128	7.63083	5.0191	3.8271	3.41113	3.04414	7.40197
Locus_3209_Transcript_1/1_Confidence_1.000	C3H	1852	7.64624	9.96845	14.3972	8.449	10.0651	11.897
Locus_9687_Transcript_1/1_Confidence_1.000	C3H	1806	7.68725	4.49783	6.04618	7.81199	6.65463	10.9158
Locus_12555_Transcript_1/1_Confidence_1.000	C3H	817	7.81672	5.72452	6.52721	7.84937	8.10564	5.96144
Locus_36157_Transcript_1/1_Confidence_1.000	C3H	1337	8.30706	10.126	18.4234	13.0465	8.25519	15.4388
Locus_12729_Transcript_1/1_Confidence_1.000	C3H	2139	8.43765	15.7658	17.8078	14.0311	13.4159	17.9991
Locus_36678_Transcript_1/1_Confidence_1.000	C3H	296	8.44248	0	0	0	0	0
Locus_26273_Transcript_1/1_Confidence_1.000	C3H	641	8.66345	6.91229	6.33858	4.8022	8.80067	7.23645
Locus_24331_Transcript_1/1_Confidence_1.000	C3H	983	8.75643	9.26521	13.1749	18.7887	16.2183	20.2908
Locus_38224_Transcript_1/1_Confidence_1.000	C3H	285	8.76833	0	0	0	0	0
Locus_11873_Transcript_1/1_Confidence_1.000	C3H	2249	8.88919	10.6167	15.0173	10.0371	8.72462	15.4688
Locus_20111_Transcript_1/1_Confidence_1.000	C3H	1148	8.94909	6.21818	6.63605	9.16133	8.11872	12.1217
Locus_22003_Transcript_1/1_Confidence_1.000	C3H	1385	9.02156	9.95281	14.8513	11.2979	7.26072	10.3824
Locus_7228_Transcript_1/1_Confidence_1.000	C3H	768	9.03853	17.9487	16.8632	19.7064	14.052	16.3075
Locus_10412_Transcript_1/1_Confidence_1.000	C3H	1907	9.17295	8.90647	10.2535	8.33984	27.0094	17.8781
Locus_11377_Transcript_1/1_Confidence_1.000	C3H	873	9.54171	8.45891	13.6714	10.8719	8.42855	15.6744
Locus_11123_Transcript_1/1_Confidence_1.000	C3H	1666	9.66656	11.6724	10.5173	14.7813	10.5999	14.6173
Locus_23196_Transcript_1/1_Confidence_1.000	C3H	4438	9.88528	14.5873	17.6808	14.2766	10.6664	29.5267
Locus_16447_Transcript_1/1_Confidence_1.000	C3H	1010	9.89692	22.422	38.4681	24.6358	12.385	22.0447
Locus_4337_Transcript_1/1_Confidence_1.000	C3H	1884	10.0218	13.1962	14.1527	14.7048	12.7582	16.1267
Locus_24035_Transcript_1/1_Confidence_1.000	C3H	573	10.1762	18.0427	7.0908	11.6395	15.4097	17
Locus_14374_Transcript_1/1_Confidence_1.000	C3H	682	10.1783	20.2121	17.8726	25.9526	19.4203	18.7039
Locus_2467_Transcript_1/1_Confidence_1.000	C3H	5489	10.2183	10.3144	14.9893	15.4686	10.9476	22.0562
Locus_15720_Transcript_1/1_Confidence_1.000	C3H	325	10.2522	13.6332	17.9711	15.7857	19.6217	24.2633
Locus_18730_Transcript_1/1_Confidence_1.000	C3H	1480	10.6938	5.65489	10.9812	12.9992	7.12611	11.4397
Locus_20018_Transcript_1/1_Confidence_1.000	C3H	777	10.7206	18.0576	10.4583	12.5452	9.15425	9.85024
Locus_26432_Transcript_1/1_Confidence_1.000	C3H	3226	10.7588	12.1322	15.0349	17.3344	11.2523	16.0322
Locus_17407_Transcript_1/1_Confidence_1.000	C3H	2411	10.8255	6.84045	14.0083	18.7254	21.9737	11.1587
Locus_7108_Transcript_1/1_Confidence_1.000	C3H	1019	10.8995	11.112	18.6903	8.30723	13.7198	15.0219
Locus_18545_Transcript_1/1_Confidence_1.000	C3H	1192	10.9481	15.4879	27.0556	16.5703	18.313	15.5657
Locus_11096_Transcript_1/1_Confidence_1.000	C3H	3652	11.0244	15.8396	20.2345	16.9981	18.805	19.4967
Locus_14923_Transcript_1/1_Confidence_1.000	C3H	1959	11.1973	15.581	14.259	8.90412	19.2811	9.82647
Locus_17398_Transcript_1/1_Confidence_1.000	C3H	2314	11.2793	16.2755	24.0332	14.5219	19.397	11.6265
Locus_16884_Transcript_1/1_Confidence_1.000	C3H	661	11.7618	10.7995	17.2879	22.1202	4.82378	16.1402
Locus_15004_Transcript_1/1_Confidence_1.000	C3H	960	12.1478	13.5898	10.5808	16.2995	22.7386	26.8167
Locus_20740_Transcript_1/1_Confidence_1.000	C3H	1878	12.2716	27.7874	36.6441	22.1277	28.6019	30.2569
Locus_2125_Transcript_1/1_Confidence_1.000	C3H	2616	12.4184	10.1623	29.0244	16.1794	14.2512	16.2243
Locus_3395_Transcript_1/1_Confidence_1.000	C3H	4349	12.5137	16.1311	31.2388	17.5769	18.4418	17.172
Locus_41975_Transcript_1/1_Confidence_1.000	C3H	1063	12.538	16.4412	4.5389	18.8225	19.3817	36.2183
Locus_9710_Transcript_1/1_Confidence_1.000	C3H	2472	12.5802	15.4344	38.3169	21.3764	26.5908	29.6478
Locus_5970_Transcript_1/1_Confidence_1.000	C3H	5164	12.7433	13.2515	15.5885	13.8591	21.2783	18.504
Locus_15743_Transcript_1/1_Confidence_1.000	C3H	1653	12.7661	13.4022	10.1391	11.3283	21.3666	22.5895
Locus_4599_Transcript_1/1_Confidence_1.000	C3H	498	12.8238	8.40285	9.17853	13.9076	14.2828	14.4373
Locus_9511_Transcript_1/1_Confidence_1.000	C3H	4120	12.8723	13.6819	10.9712	9.71279	15.5378	19.4212
Locus_4860_Transcript_1/1_Confidence_1.000	C3H	2187	12.95	12.7185	9.17294	12.3156	20.4112	20.7855
Locus_21387_Transcript_1/1_Confidence_1.000	C3H	1064	13.3091	7.40313	3.10264	3.37523	22.8213	7.8472
Locus_1715_Transcript_1/1_Confidence_1.000	C3H	1642	13.359	13.6419	25.827	15.9347	17.626	20.4809
Locus_3020_Transcript_1/1_Confidence_1.000	C3H	2956	13.4323	14.3229	9.19199	2.60336	15.3502	11.769
Locus_8553_Transcript_1/1_Confidence_1.000	C3H	4243	13.5462	16.302	18.7926	18.6206	24.1629	19.8967
Locus_26023_Transcript_1/1_Confidence_1.000	C3H	767	13.7565	22.7861	21.8514	17.7254	19.1868	19.0502
Locus_26390_Transcript_1/1_Confidence_1.000	C3H	988	14.0518	12.7063	11.052	17.1358	9.18524	22.7703
Locus_14841_Transcript_1/1_Confidence_1.000	C3H	607	14.1805	12.1658	12.5505	12.678	13.7384	34.7701
Locus_21345_Transcript_1/1_Confidence_1.000	C3H	1289	14.2171	17.5688	15.5634	20.0995	14.8418	18.3527
Locus_6690_Transcript_1/1_Confidence_1.000	C3H	1746	14.6306	15.9309	12.217	24.829	13.9071	24.043
Locus_13909_Transcript_1/1_Confidence_1.000	C3H	2525	14.7354	17.3527	8.85017	2.84455	19.0388	5.69487
Locus_17125_Transcript_1/2_Confidence_1.000	C3H	3891	14.843	13.728	16.5769	14.6355	20.0453	18.7164
Locus_17125_Transcript_2/2_Confidence_1.000	C3H	3891	14.843	13.728	16.5769	14.6355	20.0453	18.7164
Locus_20154_Transcript_1/1_Confidence_1.000	C3H	2737	15.1158	14.2998	17.6282	21.931	24.8228	22.2861
Locus_30949_Transcript_1/1_Confidence_1.000	C3H	935	15.1453	0	0	0	0	0
Locus_7633_Transcript_1/1_Confidence_1.000	C3H	1492	15.2603	19.6329	24.1685	11.8631	14.7952	26.5816
Locus_7002_Transcript_1/1_Confidence_1.000	C3H	2337	15.3267	7.47837	9.01882	9.22013	15.3229	19.0544
Locus_14946_Transcript_1/1_Confidence_1.000	C3H	1906	15.4419	19.6303	29.7106	27.5897	25.0933	21.1729
Locus_26858_Transcript_1/1_Confidence_1.000	C3H	305	15.4763	42.7743	14.9866	45.4162	30.5583	16.7293
Locus_20135_Transcript_1/1_Confidence_1.000	C3H	1363	15.4823	12.6418	13.7869	14.115	16.7353	12.4217
Locus_22401_Transcript_1/1_Confidence_1.000	C3H	1802	15.7168	14.0699	42.9809	33.5949	23.8193	12.6132
Locus_11926_Transcript_1/1_Confidence_1.000	C3H	2123	16.2178	16.8122	22.9658	27.9112	15.5966	15.6221
Locus_14596_Transcript_1/1_Confidence_1.000	C3H	2162	16.3105	29.3746	80.3398	49.7136	29.3826	27.7842
Locus_9086_Transcript_1/1_Confidence_1.000	C3H	4122	16.5035	21.7968	22.671	29.3109	18.1484	23.6317
Locus_21715_Transcript_1/1_Confidence_1.000	C3H	351	16.6124	23.1427	45.5789	18.2705	23.0596	10.5722
Locus_4974_Transcript_1/1_Confidence_1.000	C3H	1419	16.8281	19.7756	59.2346	27.8391	29.7298	54.9175
Locus_1880_Transcript_1/1_Confidence_1.000	C3H	924	16.8281	26.1073	40.3995	26.6511	24.6863	29.1165
Locus_15588_Transcript_1/1_Confidence_1.000	C3H	2458	16.9445	18.5267	12.8106	18.8892	15.3668	10.0961
Locus_6498_Transcript_1/1_Confidence_1.000	C3H	3182	18.063	20.732	24.3405	24.9907	17.8827	35.4234
Locus_18857_Transcript_1/1_Confidence_1.000	C3H	663	18.4271	24.8753	25.279	14.3154	50.6819	31.8333
Locus_15266_Transcript_1/1_Confidence_1.000	C3H	449	18.5521	21.9291	40.7208	22.8523	35.5069	19.1121
Locus_51505_Transcript_1/1_Confidence_1.000	C3H	1247	18.7039	21.3189	31.9715	24.8906	31.6669	33.478
Locus_19429_Transcript_1/1_Confidence_1.000	C3H	2981	18.8152	23.864	31.2633	28.3107	21.8037	27.153
Locus_8189_Transcript_1/1_Confidence_1.000	C3H	2694	18.8613	21.3809	25.639	27.0419	31.2279	27.8073
Locus_8011_Transcript_1/1_Confidence_1.000	C3H	3644	18.9732	25.2639	42.0213	24.5677	21.2021	25.1404
Locus_4824_Transcript_1/1_Confidence_1.000	C3H	5360	19.0635	29.8967	28.8051	24.5989	31.5283	29.8564
Locus_28494_Transcript_1/1_Confidence_1.000	C3H	1002	19.1205	28.7426	24.3295	19.4564	17.869	24.7668
Locus_17648_Transcript_1/1_Confidence_1.000	C3H	635	19.2397	22.4834	20.795	21.0061	30.1278	63.9173
Locus_17034_Transcript_1/1_Confidence_1.000	C3H	2450	19.2665	16.8791	22.6991	139.252	9.5105	70.2411
Locus_9654_Transcript_1/1_Confidence_1.000	C3H	2566	19.3694	19.4736	15.2403	15.2951	17.1097	24.6751
Locus_12370_Transcript_1/1_Confidence_1.000	C3H	2252	19.4808	22.1889	30.8967	28.021	24.2875	24.82
Locus_935_Transcript_1/1_Confidence_1.000	C3H	1403	19.5928	5.7898	0.904987	0.548504	8.91576	0.826544
Locus_19379_Transcript_1/1_Confidence_1.000	C3H	1726	19.7872	21.5349	40.7539	24.0764	19.6103	31.7121
Locus_6566_Transcript_1/1_Confidence_1.000	C3H	1046	20.4399	23.5329	47.0978	56.6496	22.745	29.0465
Locus_291_Transcript_1/1_Confidence_1.000	C3H	5325	20.5445	13.6367	42.7286	16.0414	30.8604	19.4254
Locus_10537_Transcript_1/1_Confidence_1.000	C3H	2617	21.0078	19.0941	19.4069	16.7614	10.778	20.4721
Locus_7669_Transcript_1/1_Confidence_1.000	C3H	1704	21.0203	27.8801	40.5349	38.8389	16.265	26.5411
Locus_11189_Transcript_1/1_Confidence_1.000	C3H	3994	21.0646	22.2488	13.7333	18.8823	25.4237	36.9901
Locus_23221_Transcript_1/1_Confidence_1.000	C3H	512	21.1502	25.4808	29.2626	15.5313	57.0063	21.7433
Locus_3993_Transcript_1/1_Confidence_1.000	C3H	2569	21.4003	16.0015	23.9211	21.7675	24.0593	51.6399
Locus_14730_Transcript_1/1_Confidence_1.000	C3H	2981	21.5164	8.17486	7.66674	11.875	26.2467	25.0523
Locus_4096_Transcript_1/1_Confidence_1.000	C3H	4851	21.5216	20.6017	29.4718	19.7768	31.1961	33.037
Locus_7701_Transcript_1/1_Confidence_1.000	C3H	2851	21.7183	18.4767	21.8222	19.9743	22.9699	12.3652
Locus_9233_Transcript_1/1_Confidence_1.000	C3H	2858	21.8595	29.8003	38.2953	29.8881	26.8614	56.9677
Locus_14291_Transcript_1/1_Confidence_1.000	C3H	2812	21.9208	22.497	26.9111	23.9915	22.7652	25.5682
Locus_11031_Transcript_1/1_Confidence_1.000	C3H	2752	21.9952	37.2988	18.7317	12.0242	35.026	21.9118
Locus_35882_Transcript_1/1_Confidence_1.000	C3H	1101	22.1929	15.203	9.68706	16.309	18.9355	24.225
Locus_2670_Transcript_1/1_Confidence_1.000	C3H	1448	22.6273	27.5394	16.6604	24.6242	31.167	32.9953
Locus_5950_Transcript_1/1_Confidence_1.000	C3H	2409	22.8217	19.21	31.0968	20.7642	10.3851	22.7211
Locus_1879_Transcript_1/1_Confidence_1.000	C3H	1871	23.2994	23.0235	23.7517	24.4041	27.398	34.3368
Locus_28385_Transcript_1/1_Confidence_1.000	C3H	4879	23.39	29.1611	24.5664	20.7674	36.2452	20.6306
Locus_1530_Transcript_1/1_Confidence_1.000	C3H	1353	23.3952	38.2058	25.713	34.8848	32.0864	36.512
Locus_12711_Transcript_1/1_Confidence_1.000	C3H	1127	23.4055	21.4047	15.998	12.7462	16.54	18.3155
Locus_381_Transcript_1/1_Confidence_1.000	C3H	5301	23.8327	35.2445	30.6586	43.2126	29.7508	45.2394
Locus_6340_Transcript_1/1_Confidence_1.000	C3H	1936	24.0948	39.1609	121.461	67.3093	46.2417	43.247
Locus_23856_Transcript_1/1_Confidence_1.000	C3H	1946	24.1136	18.4679	19.4435	19.7727	20.9224	35.6354
Locus_11022_Transcript_1/1_Confidence_1.000	C3H	3621	24.7681	29.8431	50.3531	38.2544	37.7965	46.6931
Locus_2303_Transcript_1/1_Confidence_1.000	C3H	438	25.3574	13.4879	13.9145	42.7529	13.9995	11.6494
Locus_11675_Transcript_1/1_Confidence_1.000	C3H	861	25.7992	33.7354	38.6365	33.964	31.3354	44.4462
Locus_2719_Transcript_1/1_Confidence_1.000	C3H	439	25.9321	21.8679	42.8053	26.2945	55.8703	42.2648
Locus_16445_Transcript_1/1_Confidence_1.000	C3H	3895	25.9485	33.2419	35.206	33.2583	34.1931	34.8339
Locus_10945_Transcript_1/1_Confidence_1.000	C3H	1292	26.219	26.292	42.6508	28.3916	32.0826	29.7988
Locus_19052_Transcript_1/1_Confidence_1.000	C3H	3082	26.9375	24.5196	24.6359	31.1283	48.5448	49.5914
Locus_12780_Transcript_1/1_Confidence_1.000	C3H	2177	27.0394	24.6493	51.9077	29.8111	23.3216	32.813
Locus_2384_Transcript_1/1_Confidence_1.000	C3H	4036	27.6563	14.2716	21.3294	7.30909	53.4175	12.24
Locus_14868_Transcript_1/1_Confidence_1.000	C3H	1034	27.6589	35.709	63.8532	46.1433	44.5947	38.8043
Locus_9036_Transcript_1/1_Confidence_1.000	C3H	2861	28.339	40.954	51.0364	61.0585	33.1771	35.4256
Locus_14556_Transcript_1/1_Confidence_1.000	C3H	3419	28.5054	27.6465	23.6188	23.4834	30.345	42.1256
Locus_17834_Transcript_1/1_Confidence_1.000	C3H	932	28.6005	41.73	39.5077	38.8079	37.8959	38.8206
Locus_10064_Transcript_1/1_Confidence_1.000	C3H	1398	28.7992	42.4343	66.8453	37.9822	48.2471	61.383
Locus_8830_Transcript_1/1_Confidence_1.000	C3H	1586	28.8868	40.0427	44.5115	27.4955	31.3934	38.7522
Locus_18137_Transcript_1/1_Confidence_1.000	C3H	1179	29.203	26.5153	67.2003	51.9997	26.0041	32.0647
Locus_8990_Transcript_1/1_Confidence_1.000	C3H	472	29.4135	32.8553	41.9646	35.8689	28.0606	25.5514
Locus_21343_Transcript_1/1_Confidence_1.000	C3H	2178	29.4492	28.1416	60.7449	48.4062	29.8424	29.2839
Locus_6661_Transcript_1/1_Confidence_1.000	C3H	1609	29.5093	46.3547	30.6179	41.6103	37.8043	28.973
Locus_20108_Transcript_1/1_Confidence_1.000	C3H	309	29.6534	39.0342	65.7448	31.5458	30.9565	13.5104
Locus_27961_Transcript_1/1_Confidence_1.000	C3H	295	30.1194	28.3703	49.9271	33.0429	42.4028	25.1583
Locus_17833_Transcript_1/1_Confidence_1.000	C3H	256	30.3695	0.96154	0	0	13.4132	1.81194
Locus_2633_Transcript_1/1_Confidence_1.000	C3H	336	30.5761	16.1172	6.04618	29.0109	16.0594	19.3274
Locus_6250_Transcript_1/1_Confidence_1.000	C3H	2788	30.6745	38.4947	12.2051	16.8374	10.9087	51.0775
Locus_11397_Transcript_1/1_Confidence_1.000	C3H	2404	30.9542	30.0013	5.91539	25.1822	12.4472	19.0058
Locus_2304_Transcript_1/1_Confidence_1.000	C3H	2548	31.0574	32.9429	37.9713	38.4575	29.9369	46.8772
Locus_4396_Transcript_1/1_Confidence_1.000	C3H	4431	31.2693	24.8321	33.1823	31.2035	41.4597	47.2127
Locus_1443_Transcript_1/1_Confidence_1.000	C3H	2010	31.6343	33.0655	23.3725	19.9088	37.4618	30.5776
Locus_4943_Transcript_1/1_Confidence_1.000	C3H	8112	32.0723	5.97786	19.3773	5.186	22.0417	40.9992
Locus_13949_Transcript_1/1_Confidence_1.000	C3H	2036	32.3214	27.3236	25.4438	25.3242	35.8992	42.262
Locus_5257_Transcript_1/1_Confidence_1.000	C3H	1703	32.9349	30.3537	66.8026	46.393	27.9404	35.8175
Locus_559_Transcript_1/1_Confidence_1.000	C3H	2140	33.3456	51.3013	70.13	38.9571	44.4697	50.504
Locus_6994_Transcript_1/1_Confidence_1.000	C3H	2974	33.4242	32.8592	27.4091	30.2749	32.8237	27.0609
Locus_16997_Transcript_1/1_Confidence_1.000	C3H	2967	33.5966	43.4731	24.4782	18.6747	23.1466	27.2811
Locus_8620_Transcript_1/1_Confidence_1.000	C3H	2241	34.073	28.1194	33.6546	54.1422	46.6244	25.8733
Locus_44282_Transcript_1/1_Confidence_1.000	C3H	1029	34.8091	36.6002	35.2899	38.6396	38.1373	39.2182
Locus_5739_Transcript_1/1_Confidence_1.000	C3H	1851	35.4017	38.9644	37.453	33.1214	61.4833	49.9943
Locus_12861_Transcript_1/1_Confidence_1.000	C3H	1231	35.4128	31.3942	58.173	53.3456	39.6498	54.2611
Locus_2850_Transcript_1/1_Confidence_1.000	C3H	2181	35.5196	0.564315	34.464	0	38.1232	6.69944
Locus_18916_Transcript_1/1_Confidence_1.000	C3H	797	35.5354	41.6949	45.2439	49.5654	39.391	50.0523
Locus_6456_Transcript_1/1_Confidence_1.000	C3H	453	35.5508	43.4709	29.1498	34.5421	35.7348	27.6471
Locus_24900_Transcript_1/1_Confidence_1.000	C3H	732	35.6563	79.0249	42.6701	46.6076	51.2656	74.4579
Locus_12854_Transcript_1/1_Confidence_1.000	C3H	3454	37.3809	37.2723	29.7022	36.6135	53.258	48.0106
Locus_3739_Transcript_1/1_Confidence_1.000	C3H	1773	37.5856	22.7689	18.4761	16.4935	43.7144	37.1504
Locus_3798_Transcript_1/1_Confidence_1.000	C3H	1811	38.1768	58.99	28.4648	39.5187	57.6948	68.7717
Locus_9415_Transcript_1/1_Confidence_1.000	C3H	2155	38.525	36.2092	16.3794	16.5457	30.3885	38.5292
Locus_2934_Transcript_1/1_Confidence_1.000	C3H	1317	39.0036	40.9322	43.7694	46.1614	42.089	48.4285
Locus_5806_Transcript_1/1_Confidence_1.000	C3H	2170	39.2824	32.1021	25.3939	61.8242	24.8662	26.3992
Locus_2163_Transcript_1/1_Confidence_1.000	C3H	1034	39.743	44.5173	59.4326	35.7239	55.9806	76.487
Locus_8396_Transcript_1/1_Confidence_1.000	C3H	2236	39.8614	29.7235	15.4453	14.1107	39.3793	30.8062
Locus_5985_Transcript_1/1_Confidence_1.000	C3H	1307	41.214	49.9088	62.7563	74.3841	57.6114	64.7696
Locus_16795_Transcript_1/1_Confidence_1.000	C3H	1385	41.6997	52.2522	88.0079	64.4534	47.4603	57.6053
Locus_1455_Transcript_1/1_Confidence_1.000	C3H	2095	43.8695	66.6203	21.4545	36.1206	23.0637	23.9124
Locus_412_Transcript_1/1_Confidence_1.000	C3H	2706	46.8929	41.9354	68.0362	60.1005	51.3927	56.225
Locus_3317_Transcript_1/1_Confidence_1.000	C3H	1217	46.9998	48.3409	68.4405	92.7425	48.1674	69.1783
Locus_4452_Transcript_1/1_Confidence_1.000	C3H	3151	48.2893	94.2901	54.076	33.5402	56.7447	112.1
Locus_6173_Transcript_1/1_Confidence_1.000	C3H	3519	49.1573	41.1306	51.7404	53.432	32.9676	54.11
Locus_6465_Transcript_1/1_Confidence_1.000	C3H	2669	49.7277	52.2006	84.9636	57.6659	48.6131	105.493
Locus_9836_Transcript_1/1_Confidence_1.000	C3H	1037	49.8027	63.3782	88.891	82.8672	53.6899	119.207
Locus_2152_Transcript_1/1_Confidence_1.000	C3H	1295	50.1724	45.2392	41.3755	59.4249	27.8416	46.9229
Locus_25599_Transcript_1/1_Confidence_1.000	C3H	348	51.0646	32.5376	41.5935	15.4795	30.3065	47.9852
Locus_2076_Transcript_1/1_Confidence_1.000	C3H	1704	52.1434	44.0593	60.6534	42.0002	45.4845	47.5018
Locus_2237_Transcript_1/1_Confidence_1.000	C3H	1103	52.3609	33.4752	42.5918	43.2568	47.1418	59.086
Locus_10704_Transcript_1/1_Confidence_1.000	C3H	2561	54.21	91.8873	28.6562	40.566	20.8782	42.8356
Locus_7477_Transcript_1/1_Confidence_1.000	C3H	978	54.2267	27.6861	8.56851	10.2292	17.3044	6.64007
Locus_5339_Transcript_1/1_Confidence_1.000	C3H	6964	55.6204	44.9256	70.7778	61.4772	77.3779	74.1345
Locus_8292_Transcript_1/1_Confidence_1.000	C3H	1188	59.3658	50.1425	71.3937	93.279	83.8215	87.8516
Locus_12527_Transcript_1/1_Confidence_1.000	C3H	1687	59.5816	110.31	26.7938	36.1892	35.911	66.6777
Locus_2570_Transcript_1/1_Confidence_1.000	C3H	1561	62.0785	77.4258	89.9606	88.2446	74.7911	85.2831
Locus_13020_Transcript_1/1_Confidence_1.000	C3H	1339	62.2099	66.548	99.5655	98.2773	84.8098	95.612
Locus_2534_Transcript_1/1_Confidence_1.000	C3H	1243	63.6638	8.31736	7.76323	12.5885	20.1268	28.7345
Locus_8387_Transcript_1/1_Confidence_1.000	C3H	936	64.6695	54.9639	62.3996	67.9661	111.892	118.69
Locus_11940_Transcript_1/1_Confidence_1.000	C3H	1465	65.3884	53.0954	71.2417	71.4396	76.5111	65.8581
Locus_5078_Transcript_1/1_Confidence_1.000	C3H	2148	66.7013	87.0937	90.9122	108.793	108.362	88.4308
Locus_10_Transcript_1/1_Confidence_1.000	C3H	314	74.2794	68.9859	55.802	65.3547	92.1718	52.4424
Locus_3542_Transcript_1/1_Confidence_1.000	C3H	2504	75.1821	98.2061	72.9163	120.678	85.8056	112.537
Locus_4273_Transcript_1/1_Confidence_1.000	C3H	659	75.42	77.3201	46.2409	100.038	80.0201	82.3539
Locus_5005_Transcript_1/1_Confidence_1.000	C3H	1852	77.8118	80.2792	100.78	88.5068	59.8609	86.7853
Locus_560_Transcript_1/1_Confidence_1.000	C3H	2187	82.3977	79.5752	199.018	127.379	159.589	121.32
Locus_11177_Transcript_1/1_Confidence_1.000	C3H	1047	85.3942	82.0514	81.4935	249.167	71.4495	93.9232
Locus_2864_Transcript_1/1_Confidence_1.000	C3H	5886	90.0543	80.0022	26.9643	27.8046	83.5904	103.867
Locus_3471_Transcript_1/1_Confidence_1.000	C3H	459	92.5545	122.809	54.7712	30.1785	75.3446	84.8888
Locus_452_Transcript_1/1_Confidence_1.000	C3H	2297	92.9575	46.2946	0.773869	0.22335	24.6659	5.45239
Locus_9_Transcript_1/1_Confidence_1.000	C3H	336	96.6864	102.564	43.8348	85.5058	110.226	61.4334
Locus_9317_Transcript_1/1_Confidence_1.000	C3H	1227	112.016	122.576	181.09	172.893	110.742	133.638
Locus_2234_Transcript_1/1_Confidence_1.000	C3H	2789	140.176	147.039	222.072	212.094	147.831	188.852
Locus_639_Transcript_1/1_Confidence_1.000	C3H	3760	147.915	200.982	73.818	109.361	112.459	102.147
Locus_12112_Transcript_1/1_Confidence_1.000	C3H	2410	158.188	187.833	189.77	230.653	271.935	159.559
Locus_3474_Transcript_1/1_Confidence_1.000	C3H	877	158.936	162.232	130.01	101.788	157.175	175.07
Locus_2656_Transcript_1/1_Confidence_1.000	C3H	1493	169.611	159.596	162.943	202.224	93.3113	215.462
Locus_12056_Transcript_1/1_Confidence_1.000	C3H	1245	171.951	139.784	174.392	217.164	149.527	179.954
Locus_9470_Transcript_1/1_Confidence_1.000	C3H	1467	179.999	186.923	166.004	153.526	183.243	170.587
Locus_2732_Transcript_1/1_Confidence_1.000	C3H	904	230.977	135.875	122.756	56.1841	80.0386	78.2502
Locus_1757_Transcript_1/1_Confidence_1.000	C3H	1019	289.108	149.287	115.631	92.89	86.8918	91.0415
Locus_644_Transcript_1/1_Confidence_1.000	C3H	1699	291.392	289.184	220.161	175.138	298.685	224.693
Locus_974_Transcript_1/1_Confidence_1.000	C3H	277	831.988	953.514	396.035	536.186	425.903	483.114
Locus_14354_Transcript_1/1_Confidence_1.000	C3H	2163	0	0.113802	17.7276	0.118593	13.834	0.857802
Locus_63887_Transcript_1/1_Confidence_1.000	C3H	1404	0	0.175324	18.4486	0.730818	18.867	0.825956
Locus_58462_Transcript_1/1_Confidence_1.000	C3H	1064	0	15.7317	0	19.287	0	10.245
Locus_59222_Transcript_1/1_Confidence_1.000	C3H	421	0	22.8029	0	30.4652	0	12.6707
Locus_57940_Transcript_1/1_Confidence_1.000	C3H	2025	0	46.1919	0	44.2096	0.121121	36.7649
Locus_58071_Transcript_1/1_Confidence_1.000	C3H	1263	0	86.534	0	89.1616	0.194197	78.7785
Locus_68117_Transcript_1/1_Confidence_1.000	C3H	394	0	0	1.93355	0	9.33772	0
Locus_67353_Transcript_1/1_Confidence_1.000	C3H	841	0	0	2.11365	0.305015	16.0403	5.51554
Locus_64068_Transcript_1/1_Confidence_1.000	C3H	383	0	0	9.94541	0	11.5271	0.605557
Locus_66133_Transcript_1/1_Confidence_1.000	C3H	1363	0	0	31.2999	0.1882	20.5142	0.510481
Locus_71102_Transcript_1/1_Confidence_1.000	C3H	338	0	0	0	1.51785	0	6.17561
Locus_70262_Transcript_1/1_Confidence_1.000	C3H	256	0	0	0	0	1.91618	0.90597
Locus_72002_Transcript_1/1_Confidence_1.000	C3H	343	0	0	0	0	3.57538	13.5235
Locus_73514_Transcript_1/1_Confidence_1.000	C3H	526	0	0	0	0	0	9.2595
Locus_73946_Transcript_1/1_Confidence_1.000	C3H	502	0	0	0	0	0	11.5502
Locus_73275_Transcript_1/1_Confidence_1.000	C3H	411	0	0	0	0	0	22.0078
Locus_73119_Transcript_1/1_Confidence_1.000	C3H	1491	0	0	0	0	0	75.2873
Locus_31903_Transcript_1/1_Confidence_1.000	CAMTA	532	1.56577	0.462696	0	0.482175	7.37657	0
Locus_24567_Transcript_1/1_Confidence_1.000	CAMTA	1092	2.03417	2.25416	7.2089	6.10755	7.86124	4.24777
Locus_19853_Transcript_1/1_Confidence_1.000	CAMTA	405	8.22707	3.64673	15.6753	8.86726	12.1121	4.00864
Locus_7104_Transcript_1/1_Confidence_1.000	CAMTA	4102	21.4577	28.504	18.0766	22.1998	20.3894	28.8921
Locus_6626_Transcript_1/1_Confidence_1.000	CAMTA	1338	41.9193	30.5393	16.1322	25.8818	36.479	49.5751
Locus_6163_Transcript_1/1_Confidence_1.000	CAMTA	1862	43.9907	59.0929	24.5484	37.1964	27.2669	41.6026
Locus_9120_Transcript_1/1_Confidence_1.000	CAMTA	1752	53.2506	51.9846	65.659	57.9799	58.2378	49.9069
Locus_3763_Transcript_1/1_Confidence_1.000	CAMTA	3703	84.8063	68.8673	25.922	60.8908	87.6298	97.331
Locus_7676_Transcript_1/1_Confidence_1.000	CAMTA	861	125.126	138.944	71.6693	112.021	94.0062	103.169
Locus_356_Transcript_1/1_Confidence_1.000	CAMTA	1436	236.672	201.757	195.937	265.092	192.835	264.715
Locus_57594_Transcript_1/1_Confidence_1.000	CCAAT	637	0.435893	1.54571	0	0	24.6426	0.364095
Locus_8557_Transcript_1/1_Confidence_1.000	CCAAT	416	2.66984	4.14202	5.49388	4.93302	9.43349	7.24776
Locus_49295_Transcript_1/1_Confidence_1.000	CCAAT	848	2.9469	2.32221	10.1815	5.44494	4.62775	9.84601
Locus_38556_Transcript_1/1_Confidence_1.000	CCAAT	250	4.44262	9.84617	18.2836	42.0688	7.84867	2.78314
Locus_19803_Transcript_1/1_Confidence_1.000	CCAAT	775	5.73241	3.81142	15.0725	10.9227	13.2921	10.4742
Locus_21132_Transcript_1/1_Confidence_1.000	CCAAT	544	6.12493	16.7421	33.6096	23.577	23.445	21.3169
Locus_6113_Transcript_1/1_Confidence_1.000	CCAAT	1593	6.79779	6.79899	14.9845	12.2381	4.773	13.9768
Locus_24572_Transcript_1/1_Confidence_1.000	CCAAT	1110	7.75457	8.64866	11.2099	12.2481	18.3401	10.2383
Locus_38938_Transcript_1/1_Confidence_1.000	CCAAT	273	8.13666	15.3283	17.6734	8.45661	14.3748	9.3451
Locus_23448_Transcript_1/1_Confidence_1.000	CCAAT	1832	8.18441	9.53982	9.98015	5.18075	9.3717	9.74808
Locus_31927_Transcript_1/1_Confidence_1.000	CCAAT	672	14.4616	20.1465	51.7704	77.8713	20.4392	13.115
Locus_14591_Transcript_1/1_Confidence_1.000	CCAAT	543	17.3859	24.9327	23.8507	28.3444	34.3289	32.4614
Locus_20393_Transcript_1/1_Confidence_1.000	CCAAT	237	18.7452	32.1974	19.2865	22.7294	37.2563	16.6362
Locus_19639_Transcript_1/1_Confidence_1.000	CCAAT	410	25.0574	27.0169	74.3237	160.167	41.8755	22.0615
Locus_52993_Transcript_1/1_Confidence_1.000	CCAAT	317	28.905	35.7195	269.16	113.288	355.913	32.1919
Locus_4322_Transcript_1/1_Confidence_1.000	CCAAT	790	31.984	60.448	162.007	131.506	87.5524	83.3768
Locus_23491_Transcript_1/1_Confidence_1.000	CCAAT	526	39.5908	58.0287	609.262	168.248	593.126	72.3123
Locus_9796_Transcript_1/1_Confidence_1.000	CCAAT	851	41.4375	42.8094	71.6163	197.738	40.9265	34.067
Locus_699_Transcript_1/1_Confidence_1.000	CCAAT	2152	46.0622	36.7172	19.9423	28.9655	42.74	11.8551
Locus_17706_Transcript_1/1_Confidence_1.000	CCAAT	1163	53.4795	70.6926	165.29	132.56	86.256	147.573
Locus_14461_Transcript_1/1_Confidence_1.000	CCAAT	650	55.5327	91.2664	82.4326	156.278	78.4867	102.048
Locus_16387_Transcript_1/1_Confidence_1.000	CCAAT	2463	67.9785	56.9663	50.8291	73.5287	89.3252	85.596
Locus_5966_Transcript_1/1_Confidence_1.000	CCAAT	2060	71.7073	86.393	59.4169	65.1255	83.4635	72.7309
Locus_65951_Transcript_1/1_Confidence_1.000	CCAAT	995	0	0	4.59388	29.9055	0.246503	171.79
Locus_62231_Transcript_1/1_Confidence_1.000	CCAAT	531	0	0	0	0	0	41.057
Locus_22761_Transcript_1/1_Confidence_1.000	Coactivator p15	1126	0.986372	2.18609	2.02971	3.41719	3.04955	0.617926
Locus_28454_Transcript_1/1_Confidence_1.000	Coactivator p15	890	3.11982	7.74418	10.8424	19.3109	5.78729	7.03603
Locus_42926_Transcript_1/1_Confidence_1.000	Coactivator p15	513	4.33004	6.23783	4.95009	12.0008	6.69355	6.32943
Locus_12533_Transcript_1/1_Confidence_1.000	Coactivator p15	1294	11.8018	15.4084	19.2319	24.7795	23.314	18.8195
Locus_28553_Transcript_1/1_Confidence_1.000	Coactivator p15	1179	12.7174	17.7465	34.8924	23.7153	16.4346	25.7698
Locus_10787_Transcript_1/1_Confidence_1.000	Coactivator p15	2371	16.278	28.9654	43.4835	24.9918	27.1029	21.2267
Locus_20557_Transcript_1/1_Confidence_1.000	CPP	1445	1.92155	2.21454	4.74489	10.8288	3.05528	9.30923
Locus_34781_Transcript_1/1_Confidence_1.000	CPP	2148	4.39505	6.64662	21.9892	21.1376	5.5951	17.9237
Locus_5556_Transcript_1/1_Confidence_1.000	CPP	1565	7.80652	6.60606	2.27166	6.22853	9.87352	7.55805
Locus_3177_Transcript_1/1_Confidence_1.000	CPP	956	8.13241	10.8143	6.37505	6.97641	10.5189	9.21891
Locus_5952_Transcript_1/1_Confidence_1.000	CPP	291	15.2667	5.92124	13.9623	7.05202	4.21428	9.56405
Locus_8567_Transcript_1/1_Confidence_1.000	CPP	2692	39.6073	44.348	119.706	95.6699	24.8733	67.8037
Locus_640_Transcript_1/1_Confidence_1.000	CPP	712	191.869	122.04	89.8774	63.4088	89.2207	147.561
Locus_57729_Transcript_1/1_Confidence_1.000	CSD	333	0.833825	0	0.762581	0	3.68274	0.696481
Locus_18993_Transcript_1/1_Confidence_1.000	CSD	1876	5.62432	7.08546	16.6495	12.8532	8.75967	13.352
Locus_16641_Transcript_1/1_Confidence_1.000	CSD	1315	14.3583	21.5268	32.4425	28.8704	22.5686	25.0447
Locus_11205_Transcript_1/1_Confidence_1.000	CSD	640	17.354	0	0	0	0	0
Locus_11229_Transcript_1/1_Confidence_1.000	CSD	1018	45.2772	47.3931	47.6448	57.7038	75.8942	66.07
Locus_1909_Transcript_1/1_Confidence_1.000	CSD	1485	53.8499	59.8395	73.0183	72.2049	67.0572	54.9756
Locus_14432_Transcript_1/1_Confidence_1.000	CSD	427	61.7753	93.3887	78.5012	85.3055	80.9911	104.286
Locus_10464_Transcript_1/1_Confidence_1.000	CSD	1234	68.8534	107.717	163.394	138.86	95.0077	74.8035
Locus_20149_Transcript_1/1_Confidence_1.000	CSD	1000	83.5768	86.4001	42.9158	88.755	77.7508	87.205
Locus_738_Transcript_1/1_Confidence_1.000	CSD	2211	92.5545	106.433	76.6068	152.797	73.2152	151.262
Locus_59341_Transcript_1/1_Confidence_1.000	CSD	424	0	13.9333	0	0	1.73541	0
Locus_72522_Transcript_1/1_Confidence_1.000	CSD	267	0	0	0	0	10.1048	0
Locus_26285_Transcript_1/1_Confidence_1.000	DBP	495	1.68281	1.49184	0.513009	3.1093	8.42344	3.27979
Locus_4925_Transcript_1/1_Confidence_1.000	DBP	1375	20.3957	31.3287	10.3423	15.4843	22.2973	21.9278
Locus_15856_Transcript_1/1_Confidence_1.000	DBP	926	27.2866	7.44311	43.3288	45.9847	30.4602	37.8198
Locus_14379_Transcript_1/1_Confidence_1.000	DBP	1252	29.2744	33.6201	21.2968	24.1765	23.9002	29.0837
Locus_5342_Transcript_1/1_Confidence_1.000	DBP	1592	30.5221	41.1288	28.0737	10.9568	32.0454	33.2159
Locus_1232_Transcript_1/1_Confidence_1.000	DBP	769	41.8842	15.3646	132.418	91.0653	46.5664	55.7955
Locus_7144_Transcript_1/1_Confidence_1.000	DBP	1478	44.336	0.499636	64.6016	0	75.0084	14.2798
Locus_13889_Transcript_1/1_Confidence_1.000	DBP	2234	46.4844	39.226	27.0535	34.9066	28.8748	28.0307
Locus_14840_Transcript_1/1_Confidence_1.000	DBP	2408	48.1991	29.0315	11.3893	11.2919	32.5941	48.3505
Locus_4446_Transcript_1/1_Confidence_1.000	DBP	1558	60.9506	43.9223	20.2108	25.1907	26.6051	27.093
Locus_2907_Transcript_1/1_Confidence_1.000	DBP	1546	62.3217	64.1657	27.4307	41.6467	51.4022	78.6096
Locus_12113_Transcript_1/1_Confidence_1.000	DBP	1096	70.1759	71.8698	70.2041	56.1717	54.3803	55.0195
Locus_6984_Transcript_1/1_Confidence_1.000	DBP	2155	96.6347	48.8882	58.683	27.9729	60.208	72.7534
Locus_10075_Transcript_1/1_Confidence_1.000	DBP	1204	98.935	82.801	121.064	77.9778	92.0784	47.58
Locus_3228_Transcript_1/1_Confidence_1.000	DBP	1347	100.8	107.453	75.5974	119.594	117.992	97.6268
Locus_58100_Transcript_1/1_Confidence_1.000	DBP	1916	0	50.7468	0.132536	53.151	0.128012	48.1772
Locus_71677_Transcript_1/1_Confidence_1.000	DBP	313	0	0	0	1.63909	0	191.915
Locus_29530_Transcript_1/1_Confidence_1.000	DDT	4580	5.09252	10.2116	15.0257	11.1456	9.63946	11.9509
Locus_24434_Transcript_1/1_Confidence_1.000	DDT	3602	5.31893	9.43067	17.6249	8.47461	19.3384	16.2904
Locus_18919_Transcript_1/1_Confidence_1.000	DDT	2387	5.58352	4.33116	2.12769	7.73743	13.8716	16.3234
Locus_22912_Transcript_1/1_Confidence_1.000	DDT	2493	6.45988	6.2205	6.41724	5.14475	9.24808	9.48925
Locus_25084_Transcript_1/1_Confidence_1.000	DDT	1322	8.82139	12.1029	20.3613	13.5826	10.5752	15.4385
Locus_21006_Transcript_1/1_Confidence_1.000	DDT	1328	9.61787	8.89714	6.50146	6.95378	15.3294	17.4645
Locus_9642_Transcript_1/1_Confidence_1.000	DDT	3826	10.8859	14.5402	13.0753	18.0353	22.3731	27.7635
Locus_20884_Transcript_1/1_Confidence_1.000	DDT	887	13.7736	28.5839	41.7984	22.2681	16.591	34.5147
Locus_9651_Transcript_1/1_Confidence_1.000	DDT	1780	18.5629	14.7969	12.9823	13.8346	26.0428	21.7596
Locus_31480_Transcript_1/1_Confidence_1.000	DDT	840	26.1136	37.2162	9.37157	12.5205	9.05166	22.0884
Locus_51874_Transcript_1/1_Confidence_1.000	DDT	916	26.6751	22.3044	21.3464	18.7627	15.5302	22.5345
Locus_1373_Transcript_1/1_Confidence_1.000	DDT	2982	29.0513	19.3985	28.1871	21.1614	32.4889	25.1217
Locus_54001_Transcript_1/1_Confidence_1.000	E2F-DP	254	1.09316	0	0	0	3.86253	0
Locus_3692_Transcript_1/1_Confidence_1.000	E2F-DP	3694	2.70598	3.26517	12.2364	14.5827	11.8851	24.8629
Locus_23058_Transcript_1/1_Confidence_1.000	E2F-DP	633	14.0367	11.2772	8.8257	16.6149	25.1858	44.3338
Locus_26863_Transcript_1/1_Confidence_1.000	E2F-DP	1191	14.6875	12.4007	23.2405	29.0763	25.3302	38.1679
Locus_828_Transcript_1/1_Confidence_1.000	E2F-DP	7248	19.0396	24.1128	16.3968	28.5609	20.8115	23.8392
Locus_24904_Transcript_1/1_Confidence_1.000	E2F-DP	605	22.4885	26.4463	40.2945	31.3757	23.5136	36.8018
Locus_21351_Transcript_1/1_Confidence_1.000	E2F-DP	1120	35.9475	52.9671	112.232	61.1519	43.7984	71.8564
Locus_4946_Transcript_1/1_Confidence_1.000	E2F-DP	1200	152.021	130.051	93.1111	98.3316	156.36	114.611
Locus_69953_Transcript_1/1_Confidence_1.000	E2F-DP	901	0	0	0.563684	0	2.99443	12.6132
Locus_66244_Transcript_1/1_Confidence_1.000	E2F-DP	2067	0	0	2.57994	0	7.35694	25.134
Locus_20029_Transcript_1/1_Confidence_1.000	EIL	3259	1.53358	5.89139	23.9213	18.6544	31.5337	14.4466
Locus_24955_Transcript_1/1_Confidence_1.000	EIL	2774	2.40228	4.79175	8.51347	18.1245	22.016	17.8085
Locus_32960_Transcript_1/1_Confidence_1.000	EIL	735	5.6666	2.00942	1.03649	3.49003	4.00442	5.36433
Locus_29152_Transcript_1/1_Confidence_1.000	EIL	915	13.3521	5.64944	4.99553	7.56936	25.1972	14.448
Locus_7644_Transcript_1/1_Confidence_1.000	EIL	2207	25.0363	14.2763	10.2404	24.0594	25.5606	30.1601
Locus_4548_Transcript_1/1_Confidence_1.000	EIL	905	48.7829	69.9024	15.7134	13.6053	57.7267	14.8639
Locus_33_Transcript_1/1_Confidence_1.000	EIL	3207	107.187	153.894	62.3169	54.311	126.88	99.9454
Locus_6509_Transcript_1/1_Confidence_1.000	EIL	787	164.058	108.22	137.456	176.009	148.347	150.886
Locus_67430_Transcript_1/1_Confidence_1.000	EIL	311	0	0	1.63305	1.64963	0	3.72875
Locus_68136_Transcript_1/1_Confidence_1.000	EIL	631	0	0	2.81708	1.21957	3.10961	2.5729
Locus_53109_Transcript_1/1_Confidence_1.000	FAR1	1149	0.241657	3.2135	9.94541	0	201.084	0.201852
Locus_53631_Transcript_1/1_Confidence_1.000	FAR1	715	0.388341	5.85262	0.71032	6.81654	0.343036	2.91938
Locus_48961_Transcript_1/1_Confidence_1.000	FAR1	1204	0.461235	0	8.22561	0.213054	29.131	0
Locus_38798_Transcript_1/1_Confidence_1.000	FAR1	518	0.53603	0.475201	0	0	0.473496	0.447738
Locus_50777_Transcript_1/1_Confidence_1.000	FAR1	480	0.578466	0	8.99369	0.534411	0.510981	0
Locus_47157_Transcript_1/1_Confidence_1.000	FAR1	431	0.644231	1.71337	0	1.19034	2.2763	0.538117
Locus_40086_Transcript_1/1_Confidence_1.000	FAR1	807	0.688138	1.52512	0.314671	0.317865	0.303929	18.3933
Locus_53170_Transcript_1/1_Confidence_1.000	FAR1	776	0.715628	1.26884	0.327242	4.95845	0.632141	2.39101
Locus_41834_Transcript_1/1_Confidence_1.000	FAR1	379	0.732622	0.649483	0	0	7.11868	3.05974
Locus_49813_Transcript_1/1_Confidence_1.000	FAR1	1502	0.73945	3.27769	14.2017	4.44038	30.0465	7.103
Locus_32236_Transcript_1/1_Confidence_1.000	FAR1	335	0.828847	2.20437	0.758028	0	1.4643	3.46162
Locus_56751_Transcript_1/1_Confidence_1.000	FAR1	328	0.846535	0.75047	0.774206	0.782065	0	6.36389
Locus_53227_Transcript_2/2_Confidence_1.000	FAR1	321	0.864996	3.06734	0.791089	0	9.169	0
Locus_53227_Transcript_1/2_Confidence_1.000	FAR1	316	0.878682	3.11588	0.803606	0	9.31408	0
Locus_36563_Transcript_1/1_Confidence_1.000	FAR1	1508	0.920635	0.163232	0.168395	0	37.8966	0.307597
Locus_41345_Transcript_1/1_Confidence_1.000	FAR1	598	0.928641	1.64652	0	0.428959	5.33197	1.55136
Locus_40063_Transcript_1/1_Confidence_1.000	FAR1	293	0.947657	2.52035	3.46675	0	2.51131	1.58313
Locus_44614_Transcript_1/1_Confidence_1.000	FAR1	284	0.977689	0	1.78831	4.51615	0	3.2666
Locus_46467_Transcript_1/1_Confidence_1.000	FAR1	277	1.0024	0	0	0	0.885454	6.69829
Locus_46197_Transcript_1/1_Confidence_1.000	FAR1	273	1.01708	0	0	0	2.69528	0
Locus_28275_Transcript_1/1_Confidence_1.000	FAR1	1604	1.03864	4.75734	1.58316	13.9133	2.14077	2.89187
Locus_54372_Transcript_1/1_Confidence_1.000	FAR1	255	1.08888	0	0	2.0119	0	3.63809
Locus_47518_Transcript_1/1_Confidence_1.000	FAR1	998	1.11288	1.97318	48.5996	0.257031	24.3305	2.32393
Locus_16258_Transcript_1/1_Confidence_1.000	FAR1	2626	1.1631	4.87434	4.9318	19.439	4.01624	4.06272
Locus_20869_Transcript_1/1_Confidence_1.000	FAR1	231	1.20201	0	4.39722	0	0	0
Locus_25499_Transcript_2/2_Confidence_1.000	FAR1	220	1.26211	0	0	0	0	0
Locus_56660_Transcript_1/1_Confidence_1.000	FAR1	212	1.30973	0	0	3.62996	0	2.188
Locus_24951_Transcript_1/1_Confidence_1.000	FAR1	1887	1.32431	1.17403	7.53609	1.90315	2.98952	91.8126
Locus_49827_Transcript_1/1_Confidence_1.000	FAR1	209	1.32853	1.17777	0	0	0	0
Locus_25499_Transcript_1/2_Confidence_1.000	FAR1	204	1.3611	0	0	0	0	0
Locus_38695_Transcript_1/1_Confidence_1.000	FAR1	591	1.40946	0.416505	2.57807	0.434039	1.66004	5.49407
Locus_49117_Transcript_1/1_Confidence_1.000	FAR1	556	1.49819	1.77089	1.37018	2.76817	11.0284	4.17137
Locus_35503_Transcript_1/1_Confidence_1.000	FAR1	1273	1.52682	1.74029	0	0.604518	0.385343	23.3204
Locus_55774_Transcript_1/1_Confidence_1.000	FAR1	352	1.57763	0	3.60709	0.728742	0.696792	0
Locus_47125_Transcript_1/1_Confidence_1.000	FAR1	343	1.61903	0.717651	1.4807	5.98291	0	1.35235
Locus_46618_Transcript_1/1_Confidence_1.000	FAR1	854	1.62567	0.576474	1.18941	1.50186	3.44643	8.69052
Locus_41333_Transcript_1/1_Confidence_1.000	FAR1	333	1.66765	1.4784	0.762581	2.31097	0.736549	0.696481
Locus_55590_Transcript_1/1_Confidence_1.000	FAR1	484	1.72106	0.508583	0	0	7.60137	1.91676
Locus_10246_Transcript_1/1_Confidence_1.000	FAR1	631	1.76015	1.17031	2.0122	1.6261	2.33221	1.10267
Locus_50194_Transcript_1/1_Confidence_1.000	FAR1	459	1.81479	0.536284	1.65973	2.23544	6.94667	11.1164
Locus_22996_Transcript_1/1_Confidence_1.000	FAR1	452	1.8429	5.44589	1.12363	0	5.96898	1.53935
Locus_6364_Transcript_1/1_Confidence_1.000	FAR1	287	1.93494	4.2884	0	0	5.12761	0.808113
Locus_26488_Transcript_3/3_Confidence_0.632	FAR1	427	1.9508	2.88237	0.594706	0	6.31845	0.543158
Locus_26488_Transcript_1/3_Confidence_0.526	FAR1	426	1.95538	2.88913	0.596102	0	6.33328	0.544433
Locus_10766_Transcript_1/1_Confidence_1.000	FAR1	277	2.00479	0.888643	0	0	2.65636	0
Locus_27842_Transcript_1/1_Confidence_1.000	FAR1	1243	2.01044	1.78229	0.612887	4.95287	2.56518	6.34398
Locus_14858_Transcript_1/1_Confidence_1.000	FAR1	1351	2.05525	0.728806	0.563892	1.51898	4.17559	10.472
Locus_52736_Transcript_1/1_Confidence_1.000	FAR1	266	2.0877	0	1.90932	6.75045	0.922071	0
Locus_47648_Transcript_1/1_Confidence_1.000	FAR1	264	2.10351	0.932402	0.961892	0.971656	0.929056	6.14961
Locus_45707_Transcript_1/1_Confidence_1.000	FAR1	263	2.11151	1.8719	0	0	4.66294	0
Locus_51044_Transcript_1/1_Confidence_1.000	FAR1	520	2.13587	0.473373	2.44173	0.493302	8.49014	1.33805
Locus_33088_Transcript_1/1_Confidence_1.000	FAR1	1812	2.1453	0.679233	1.12115	0.566263	0.135359	275.959
Locus_26983_Transcript_1/1_Confidence_1.000	FAR1	359	2.32031	4.79966	3.53676	11.4325	1.36641	1.29208
Locus_22031_Transcript_1/1_Confidence_1.000	FAR1	345	2.41447	1.42698	0.736056	0	2.13279	0
Locus_23488_Transcript_1/1_Confidence_1.000	FAR1	1696	2.45575	2.61249	16.9193	18.906	50.1822	11.0768
Locus_56175_Transcript_1/1_Confidence_1.000	FAR1	1519	2.74191	7.45431	33.4351	39.685	10.6569	11.146
Locus_39793_Transcript_1/1_Confidence_1.000	FAR1	402	2.76282	1.83697	0	0	4.88101	0.576936
Locus_24326_Transcript_1/1_Confidence_1.000	FAR1	837	2.98563	1.76455	10.0119	0.919417	3.51643	0.831284
Locus_41235_Transcript_1/1_Confidence_1.000	FAR1	276	3.01808	0	0	0	0.888662	0
Locus_26713_Transcript_1/1_Confidence_1.000	FAR1	454	3.05797	4.87971	5.59338	19.7756	3.24146	9.70625
Locus_29328_Transcript_1/1_Confidence_1.000	FAR1	1355	3.07377	12.3531	23.0513	70.8026	15.386	10.4411
Locus_37007_Transcript_1/1_Confidence_1.000	FAR1	361	3.07661	4.77307	0.703433	0.710574	4.07652	4.49723
Locus_45852_Transcript_1/1_Confidence_1.000	FAR1	581	3.34534	1.69469	7.43024	7.50567	3.79938	3.59269
Locus_23828_Transcript_1/1_Confidence_1.000	FAR1	1873	3.40964	18.2677	21.8282	31.3628	6.80944	12.5065
Locus_36233_Transcript_1/1_Confidence_1.000	FAR1	325	3.4174	1.5148	2.34406	3.15714	2.26404	3.56813
Locus_33877_Transcript_1/1_Confidence_1.000	FAR1	397	3.49702	4.96029	0	0	0.617811	1.75261
Locus_38764_Transcript_1/1_Confidence_1.000	FAR1	316	3.51473	0	4.82163	4.05882	4.65704	8.07345
Locus_40045_Transcript_1/1_Confidence_1.000	FAR1	727	3.81931	4.74025	1.39719	2.82275	7.08485	5.10434
Locus_21370_Transcript_1/2_Confidence_0.500	FAR1	435	3.82984	2.82936	5.25392	8.25573	7.89377	4.26535
Locus_8398_Transcript_1/1_Confidence_1.000	FAR1	530	4.19115	1.39333	0	1.93598	6.01608	2.188
Locus_17290_Transcript_1/1_Confidence_1.000	FAR1	2183	4.19739	5.97626	11.1673	10.3406	12.022	18.38
Locus_28363_Transcript_1/1_Confidence_1.000	FAR1	1449	4.21573	18.8565	42.4109	255.632	16.7576	32.6524
Locus_36527_Transcript_1/1_Confidence_1.000	FAR1	658	4.21981	5.61142	3.47334	1.94922	10.8098	3.52475
Locus_16638_Transcript_1/1_Confidence_1.000	FAR1	665	4.59293	13.3256	7.63728	0.38574	26.9245	0
Locus_15030_Transcript_1/1_Confidence_1.000	FAR1	238	4.66662	0	0	0	0	0
Locus_26194_Transcript_1/1_Confidence_1.000	FAR1	236	4.70616	7.30118	0	1.08694	4.15713	3.93099
Locus_41664_Transcript_1/1_Confidence_1.000	FAR1	232	4.7873	0	3.2837	0	0	0
Locus_5019_Transcript_1/1_Confidence_1.000	FAR1	520	4.80572	1.89349	1.46504	1.97321	0	1.78406
Locus_35938_Transcript_1/1_Confidence_1.000	FAR1	835	4.98797	6.1907	0.304119	0	5.28727	0.277758
Locus_36123_Transcript_1/1_Confidence_1.000	FAR1	333	5.00295	3.69601	0.762581	0.770322	0.736549	0.696481
Locus_23741_Transcript_1/1_Confidence_1.000	FAR1	800	5.20619	3.69231	3.17424	0.96194	7.66471	3.18901
Locus_4275_Transcript_1/1_Confidence_1.000	FAR1	1650	5.21671	7.90677	10.3115	10.5716	5.05407	4.07632
Locus_35252_Transcript_1/1_Confidence_1.000	FAR1	261	5.31923	4.7156	0.972948	0	0.939735	0
Locus_12577_Transcript_1/1_Confidence_1.000	FAR1	1711	5.35529	18.4148	29.6832	32.0834	11.468	17.8928
Locus_22760_Transcript_1/1_Confidence_1.000	FAR1	1600	5.37973	5.38462	4.28523	32.225	2.91259	6.95785
Locus_40478_Transcript_1/1_Confidence_1.000	FAR1	488	5.68983	4.03531	1.5611	0	4.02083	0
Locus_1612_Transcript_1/1_Confidence_1.000	FAR1	1354	5.74194	12.9076	18.9423	7.38861	13.2236	4.96745
Locus_26488_Transcript_2/3_Confidence_0.632	FAR1	427	5.85239	0.576474	1.18941	0	2.29762	0
Locus_39081_Transcript_1/1_Confidence_1.000	FAR1	283	5.88686	6.95842	1.79462	0	6.06677	0
Locus_22017_Transcript_1/1_Confidence_1.000	FAR1	1472	6.03617	18.5619	7.07304	18.6463	3.33248	2.04828
Locus_9085_Transcript_2/2_Confidence_1.000	FAR1	300	6.47882	5.7436	11.8505	5.13035	13.8987	5.41166
Locus_10895_Transcript_1/1_Confidence_1.000	FAR1	1409	6.50312	6.46395	5.04635	21.3006	11.8371	7.40722
Locus_21501_Transcript_1/1_Confidence_1.000	FAR1	1492	6.51356	14.6835	3.40401	20.6314	8.38392	6.68426
Locus_19565_Transcript_1/1_Confidence_1.000	FAR1	719	6.56506	19.172	21.8974	206.213	18.4209	11.9351
Locus_26903_Transcript_1/1_Confidence_1.000	FAR1	3963	6.65608	15.404	6.02329	3.30113	11.9448	12.6411
Locus_21370_Transcript_2/2_Confidence_0.333	FAR1	364	6.86531	7.43873	6.97636	10.5708	11.455	5.09733
Locus_23386_Transcript_1/1_Confidence_1.000	FAR1	482	6.91279	4.59624	3.16107	0	5.59747	0.481179
Locus_18911_Transcript_1/1_Confidence_1.000	FAR1	1282	7.14735	3.26414	1.58465	9.00412	2.67846	0
Locus_25421_Transcript_1/1_Confidence_1.000	FAR1	310	7.16551	8.7345	0.819159	0	4.74718	0
Locus_32400_Transcript_1/1_Confidence_1.000	FAR1	269	7.22545	5.49043	0	0	6.38251	0.862187
Locus_22188_Transcript_1/1_Confidence_1.000	FAR1	2173	7.41118	10.3083	8.64773	6.61066	17.7209	3.62888
Locus_24860_Transcript_1/1_Confidence_1.000	FAR1	1531	7.4358	9.16446	9.9519	6.19931	5.76731	7.11994
Locus_6642_Transcript_1/1_Confidence_1.000	FAR1	517	7.51894	1.90448	0.491179	2.97699	2.37206	0.897208
Locus_2363_Transcript_1/1_Confidence_1.000	FAR1	2748	7.57816	6.44946	11.1815	6.53428	0.714034	23.8849
Locus_39355_Transcript_1/1_Confidence_1.000	FAR1	326	7.66556	0.755074	0	0	0.752364	0.711437
Locus_27757_Transcript_1/1_Confidence_1.000	FAR1	1947	7.70099	8.47064	8.21684	24.3738	11.7156	10.2444
Locus_15407_Transcript_1/1_Confidence_1.000	FAR1	880	7.88817	6.43358	0.288568	0	6.96792	0.52711
Locus_12199_Transcript_1/1_Confidence_1.000	FAR1	598	7.89345	3.70466	6.36972	3.86063	11.8944	5.42976
Locus_31022_Transcript_1/1_Confidence_1.000	FAR1	632	7.90814	0	6.02704	0	1.16426	0
Locus_27627_Transcript_1/1_Confidence_1.000	FAR1	872	7.96054	16.6549	19.5114	23.8279	10.1259	8.51113
Locus_24902_Transcript_1/1_Confidence_1.000	FAR1	312	8.00953	6.31165	1.62782	12.3326	6.289	3.7168
Locus_31801_Transcript_1/1_Confidence_1.000	FAR1	552	8.04822	3.56745	0	0	0	0
Locus_13268_Transcript_1/1_Confidence_1.000	FAR1	997	8.07647	12.5916	0.509407	0	7.38027	0.232626
Locus_28953_Transcript_1/1_Confidence_1.000	FAR1	582	8.11045	0.422945	1.30897	1.76301	2.52857	0.797005
Locus_25277_Transcript_1/1_Confidence_1.000	FAR1	1188	8.18033	2.48641	0.427507	1.72739	3.50977	2.92839
Locus_29615_Transcript_1/1_Confidence_1.000	FAR1	1015	8.20681	15.5211	6.00448	5.55998	9.66584	3.65601
Locus_18202_Transcript_1/1_Confidence_1.000	FAR1	2172	8.30945	7.70649	4.44277	9.21195	12.7604	10.7849
Locus_20236_Transcript_1/1_Confidence_1.000	FAR1	1665	8.50501	10.0531	5.33807	4.3138	11.4902	8.21848
Locus_37836_Transcript_1/1_Confidence_1.000	FAR1	552	8.55123	5.79711	7.8206	3.71764	6.66497	4.2016
Locus_3878_Transcript_1/1_Confidence_1.000	FAR1	2149	8.78601	13.8598	50.9297	25.5443	17.5764	33.6722
Locus_27251_Transcript_1/1_Confidence_1.000	FAR1	534	8.83948	0.460963	7.13313	1.44111	8.72686	1.30297
Locus_38196_Transcript_1/1_Confidence_1.000	FAR1	499	8.90304	1.97318	0	1.02813	3.44067	2.78872
Locus_7047_Transcript_1/1_Confidence_1.000	FAR1	5356	8.91676	18.889	23.6587	64.7998	12.3643	13.164
Locus_12940_Transcript_1/1_Confidence_1.000	FAR1	851	9.13582	6.07431	0	0	4.03501	2.18029
Locus_4529_Transcript_1/1_Confidence_1.000	FAR1	2821	9.25217	15.0083	19.9839	90.2039	6.52085	12.4967
Locus_16980_Transcript_1/1_Confidence_1.000	FAR1	898	9.27607	10.4163	9.33185	5.71308	4.91634	1.03309
Locus_5851_Transcript_1/1_Confidence_1.000	FAR1	1920	9.40007	4.7436	10.7131	11.2226	13.03	4.34866
Locus_10707_Transcript_1/1_Confidence_1.000	FAR1	1269	9.40862	9.11682	2.0011	1.21285	7.73115	1.64488
Locus_4565_Transcript_1/1_Confidence_1.000	FAR1	324	9.42685	4.55841	16.459	6.33376	12.8691	6.44245
Locus_13213_Transcript_1/1_Confidence_1.000	FAR1	1708	9.59143	35.0208	20.8147	38.7479	25.4174	17.1095
Locus_15201_Transcript_1/1_Confidence_1.000	FAR1	1693	9.84041	3.48949	13.0495	1.36365	13.763	3.15083
Locus_24033_Transcript_1/1_Confidence_1.000	FAR1	1207	9.89191	6.93392	6.52206	13.1765	5.6898	8.45472
Locus_14708_Transcript_1/1_Confidence_1.000	FAR1	1064	9.91656	57.837	72.3155	231.926	27.2011	14.3865
Locus_4505_Transcript_1/1_Confidence_1.000	FAR1	2873	10.2445	14.651	9.19238	19.375	10.4153	13.885
Locus_28060_Transcript_1/1_Confidence_1.000	FAR1	896	10.5363	6.04396	0	0	4.92732	1.29424
Locus_23345_Transcript_1/1_Confidence_1.000	FAR1	974	10.5478	5.55995	2.08574	4.4772	14.8573	4.52427
Locus_15229_Transcript_1/1_Confidence_1.000	FAR1	2253	10.5988	14.9681	22.3169	39.1664	19.1601	14.7207
Locus_38425_Transcript_1/1_Confidence_1.000	FAR1	2302	10.8557	6.52277	14.12	1.11432	1.91784	136.92
Locus_23105_Transcript_1/1_Confidence_1.000	FAR1	479	11.0138	1.02778	1.06029	1.07105	1.53614	0.968385
Locus_17049_Transcript_1/1_Confidence_1.000	FAR1	931	11.3332	10.0471	1.09104	15.9807	1.58069	0
Locus_5265_Transcript_1/1_Confidence_1.000	FAR1	2026	11.7863	22.1126	19.9291	15.7	23.7281	25.7571
Locus_11670_Transcript_1/1_Confidence_1.000	FAR1	3955	11.8648	19.4807	16.116	33.8564	13.3333	12.8426
Locus_26683_Transcript_1/1_Confidence_1.000	FAR1	992	12.0358	11.9107	5.88771	2.58586	21.5106	8.65055
Locus_11529_Transcript_1/1_Confidence_1.000	FAR1	1510	12.1363	14.8345	0.672687	2.37831	11.2077	3.0719
Locus_19130_Transcript_1/1_Confidence_1.000	FAR1	4132	12.1629	42.0583	49.5956	65.4951	15.4333	20.0945
Locus_26272_Transcript_1/1_Confidence_1.000	FAR1	4035	12.3177	8.35765	26.9358	12.651	21.7613	19.1406
Locus_34666_Transcript_1/1_Confidence_1.000	FAR1	586	12.3195	5.88082	4.76678	6.1284	13.3936	5.14517
Locus_25629_Transcript_1/1_Confidence_1.000	FAR1	506	12.6211	31.6206	14.5538	65.3967	4.36252	4.12521
Locus_17313_Transcript_1/1_Confidence_1.000	FAR1	429	12.9447	7.45922	3.5516	18.5362	4.57381	4.86563
Locus_22258_Transcript_1/1_Confidence_1.000	FAR1	424	13.0973	12.1916	8.38479	10.2849	8.67703	15.863
Locus_25585_Transcript_1/1_Confidence_1.000	FAR1	507	13.1438	1.94205	0	2.0238	2.90261	5.94688
Locus_25579_Transcript_1/1_Confidence_1.000	FAR1	315	13.2221	2.34433	0	0	2.33591	0
Locus_13652_Transcript_1/1_Confidence_1.000	FAR1	378	13.2221	9.76802	2.01539	4.75032	0	2.45427
Locus_13457_Transcript_1/1_Confidence_1.000	FAR1	1617	13.3938	19.3331	27.6397	15.3879	23.3591	12.3351
Locus_9332_Transcript_1/1_Confidence_1.000	FAR1	4056	13.623	13.3516	23.8538	26.6257	17.5366	37.6826
Locus_24250_Transcript_1/1_Confidence_1.000	FAR1	2928	13.9401	10.5086	23.0696	16.996	12.8164	12.5153
Locus_21672_Transcript_1/1_Confidence_1.000	FAR1	2113	14.192	24.5805	38.4575	23.9157	20.0813	24.1478
Locus_35400_Transcript_1/1_Confidence_1.000	FAR1	351	14.2392	10.5194	10.8521	13.8856	20.2645	7.26841
Locus_12937_Transcript_1/1_Confidence_1.000	FAR1	2130	14.4698	12.2499	1.1922	3.37206	8.98175	2.83105
Locus_17387_Transcript_1/1_Confidence_1.000	FAR1	1046	14.5999	15.2964	2.67049	2.20713	13.1311	0.221729
Locus_8007_Transcript_1/1_Confidence_1.000	FAR1	2576	14.767	20.4491	9.56216	27.8823	9.42617	21.1581
Locus_5094_Transcript_1/1_Confidence_1.000	FAR1	2936	15.1315	19.1994	10.552	18.1729	6.68313	42.4991
Locus_28542_Transcript_1/1_Confidence_1.000	FAR1	255	15.2443	10.6184	5.97505	12.0714	9.61846	11.8238
Locus_12558_Transcript_1/1_Confidence_1.000	FAR1	600	15.2715	1.23077	0.423232	0	1.63514	1.54619
Locus_18008_Transcript_1/1_Confidence_1.000	FAR1	1363	15.2786	9.57166	5.96189	16.7498	19.0746	14.2935
Locus_38545_Transcript_1/1_Confidence_1.000	FAR1	1042	15.4554	19.6073	3.16815	4.67738	27.0692	16.2483
Locus_26844_Transcript_1/1_Confidence_1.000	FAR1	572	15.5336	9.46747	0.8879	0	2.14398	0.405469
Locus_27470_Transcript_1/1_Confidence_1.000	FAR1	579	16.3049	0	0	0	0	0
Locus_23341_Transcript_1/1_Confidence_1.000	FAR1	320	16.4863	3.84616	1.58712	0	0.766471	0
Locus_33794_Transcript_1/1_Confidence_1.000	FAR1	836	16.6067	17.961	8.50515	5.21626	19.6569	6.65823
Locus_7783_Transcript_1/1_Confidence_1.000	FAR1	3325	16.7016	24.0602	30.8546	49.6062	15.417	17.8567
Locus_12176_Transcript_1/1_Confidence_1.000	FAR1	3695	16.8327	22.85	29.758	24.8534	22.6353	15.1271
Locus_1504_Transcript_1/1_Confidence_1.000	FAR1	863	17.0523	5.41939	0	0	0.568414	0.268747
Locus_22240_Transcript_1/1_Confidence_1.000	FAR1	917	17.2594	15.0323	1.93847	4.47576	24.0724	12.1402
Locus_23176_Transcript_1/1_Confidence_1.000	FAR1	2355	17.9214	24.4586	45.612	55.3337	35.7231	49.9311
Locus_10340_Transcript_1/1_Confidence_1.000	FAR1	1821	18.145	8.78639	9.20374	7.32504	24.783	26.3642
Locus_8142_Transcript_1/1_Confidence_1.000	FAR1	1266	18.2039	55.025	11.8345	18.4384	7.55574	9.89268
Locus_263_Transcript_1/1_Confidence_1.000	FAR1	1682	18.654	14.1956	4.37827	9.76047	11.2282	8.13542
Locus_19984_Transcript_1/1_Confidence_1.000	FAR1	1451	18.7533	8.14294	1.7501	0.53036	4.733	1.27872
Locus_6511_Transcript_1/1_Confidence_1.000	FAR1	1768	18.8459	17.2642	17.523	21.3281	16.7861	11.9375
Locus_26622_Transcript_1/1_Confidence_1.000	FAR1	396	18.9316	0	12.8252	0	0	0
Locus_8578_Transcript_1/1_Confidence_1.000	FAR1	627	19.0423	51.8219	64.8011	270.427	26.6003	32.1814
Locus_26821_Transcript_1/1_Confidence_1.000	FAR1	262	19.0761	0	10.6616	20.5605	17.7868	10.6227
Locus_17735_Transcript_1/1_Confidence_1.000	FAR1	1092	19.8331	4.50832	2.32545	1.87925	3.3691	1.06194
Locus_14440_Transcript_1/1_Confidence_1.000	FAR1	3861	19.8485	34.1084	21.5069	12.6232	44.0865	9.01042
Locus_19860_Transcript_1/1_Confidence_1.000	FAR1	501	19.9519	4.42193	1.01373	1.02402	9.30169	0.925862
Locus_17496_Transcript_1/1_Confidence_1.000	FAR1	221	20.1023	15.5935	4.59619	34.8213	4.43929	2.0989
Locus_25278_Transcript_1/1_Confidence_1.000	FAR1	1266	21.0551	36.5537	28.6835	148.115	9.68684	12.091
Locus_23838_Transcript_1/1_Confidence_1.000	FAR1	960	21.114	25.8975	17.4583	26.7205	26.3155	28.991
Locus_2169_Transcript_1/1_Confidence_1.000	FAR1	4062	21.4639	33.1478	16.0666	62.519	8.51383	13.0181
Locus_18861_Transcript_1/1_Confidence_1.000	FAR1	401	21.4653	31.3064	33.5631	47.977	14.6795	18.508
Locus_13262_Transcript_1/1_Confidence_1.000	FAR1	4314	21.6261	19.6284	11.5962	25.8063	18.5346	12.7415
Locus_20807_Transcript_1/1_Confidence_1.000	FAR1	370	22.5133	5.98753	2.05897	9.01277	9.94341	0.626833
Locus_13986_Transcript_1/1_Confidence_1.000	FAR1	2993	22.7289	23.7683	13.4054	28.1972	20.6509	26.6566
Locus_5646_Transcript_1/1_Confidence_1.000	FAR1	3087	22.8463	23.7622	30.272	26.6738	38.8524	25.6196
Locus_28781_Transcript_1/1_Confidence_1.000	FAR1	2482	23.6048	12.8928	7.87806	0.620106	18.2817	11.3067
Locus_15115_Transcript_1/1_Confidence_1.000	FAR1	1634	23.6201	14.6126	48.9541	53.3757	26.7186	63.1629
Locus_2840_Transcript_1/1_Confidence_1.000	FAR1	3148	23.8149	15.5606	8.30869	10.8376	19.4783	9.72508
Locus_18304_Transcript_1/1_Confidence_1.000	FAR1	628	23.8755	12.9349	5.66107	3.26774	16.4035	9.23282
Locus_12129_Transcript_1/1_Confidence_1.000	FAR1	2951	24.4638	26.1919	23.0619	29.2939	38.0664	26.5645
Locus_12700_Transcript_1/1_Confidence_1.000	FAR1	2598	24.5815	16.6756	5.37593	12.0458	7.26938	17.1402
Locus_11600_Transcript_1/1_Confidence_1.000	FAR1	3642	24.854	25.413	47.8315	18.5239	29.9012	17.003
Locus_6927_Transcript_1/1_Confidence_1.000	FAR1	2167	25.114	30.5563	53.6706	29.8303	35.7663	40.7774
Locus_2423_Transcript_1/1_Confidence_1.000	FAR1	2553	25.2323	8.87042	10.2451	24.014	7.7818	18.0782
Locus_3977_Transcript_1/1_Confidence_1.000	FAR1	3690	25.4337	20.9465	21.6089	19.1171	21.2701	33.0608
Locus_2577_Transcript_1/1_Confidence_1.000	FAR1	3294	26.2154	10.6861	5.31931	5.52906	65.2268	5.35111
Locus_18820_Transcript_1/1_Confidence_1.000	FAR1	2363	27.0261	5.31268	5.8031	4.77645	11.6252	4.5149
Locus_26297_Transcript_1/1_Confidence_1.000	FAR1	414	28.1688	26.7559	11.0408	32.2196	24.2901	17.3666
Locus_35016_Transcript_1/1_Confidence_1.000	FAR1	462	28.8482	16.5168	15.9399	7.77325	28.668	13.0522
Locus_15137_Transcript_1/1_Confidence_1.000	FAR1	1114	29.9099	40.4365	32.5973	40.527	32.3652	29.98
Locus_18628_Transcript_1/1_Confidence_1.000	FAR1	1176	30.9302	19.0476	14.2517	35.1184	18.9793	44.9657
Locus_15952_Transcript_1/1_Confidence_1.000	FAR1	405	32.2227	0	0	0	0	0
Locus_3424_Transcript_1/1_Confidence_1.000	FAR1	1859	33.3077	20.7887	22.539	16.5584	19.7905	28.8195
Locus_1030_Transcript_1/1_Confidence_1.000	FAR1	2008	33.4634	8.82625	1.51757	6.13189	10.016	9.35567
Locus_8014_Transcript_1/1_Confidence_1.000	FAR1	1082	33.8739	11.1475	3.28572	5.92692	18.8147	15.219
Locus_17499_Transcript_1/3_Confidence_0.250	FAR1	1719	33.9205	38.9494	44.1698	20.593	40.5218	21.7222
Locus_17499_Transcript_3/3_Confidence_0.750	FAR1	1708	34.139	39.2002	44.4543	20.7256	40.7827	21.8621
Locus_17499_Transcript_2/3_Confidence_0.250	FAR1	1705	34.199	39.2692	44.5325	20.7621	40.8545	21.9006
Locus_14856_Transcript_1/1_Confidence_1.000	FAR1	1994	36.0656	35.1825	15.4096	26.6294	17.0976	17.5633
Locus_13567_Transcript_1/1_Confidence_1.000	FAR1	1135	37.9188	26.242	34.679	7.0062	20.5293	6.74329
Locus_2357_Transcript_1/1_Confidence_1.000	FAR1	1716	38.9959	25.2466	19.2378	18.9847	56.458	31.7617
Locus_7130_Transcript_1/1_Confidence_1.000	FAR1	696	39.4953	35.367	37.5801	79.2402	20.7916	59.6482
Locus_5284_Transcript_1/1_Confidence_1.000	FAR1	1987	40.6644	20.6884	48.5642	28.2724	58.6329	44.5881
Locus_4896_Transcript_1/1_Confidence_1.000	FAR1	1880	40.7634	40.5893	64.1602	67.6769	34.4423	51.3203
Locus_16614_Transcript_1/1_Confidence_1.000	FAR1	2970	43.94	55.5297	17.1858	23.4061	12.0571	26.0041
Locus_7273_Transcript_1/1_Confidence_1.000	FAR1	3327	43.9822	36.8454	54.3447	21.7427	103.284	64.2735
Locus_11325_Transcript_1/1_Confidence_1.000	FAR1	1605	44.2878	63.494	56.4837	31.9648	101.012	25.2881
Locus_5524_Transcript_1/1_Confidence_1.000	FAR1	2407	47.9884	27.305	41.5672	44.9731	21.9083	61.5713
Locus_8276_Transcript_1/1_Confidence_1.000	FAR1	852	48.2326	13.8678	1.78831	3.01077	4.8939	1.90551
Locus_15525_Transcript_1/1_Confidence_1.000	FAR1	2179	49.5691	38.1827	96.145	92.2944	62.3589	75.8903
Locus_3253_Transcript_1/1_Confidence_1.000	FAR1	3411	51.4463	41.0618	30.6722	36.323	22.6503	25.6338
Locus_10655_Transcript_1/1_Confidence_1.000	FAR1	3491	55.5964	55.8448	70.9954	46.9535	118.174	35.2776
Locus_2455_Transcript_1/1_Confidence_1.000	FAR1	1112	55.6825	90.9797	45.2158	42.4453	39.7021	46.5108
Locus_5153_Transcript_1/1_Confidence_1.000	FAR1	809	55.9446	16.7348	4.3945	5.39035	10.6112	1.72011
Locus_4491_Transcript_1/1_Confidence_1.000	FAR1	3534	57.9841	9.47283	38.7304	7.0408	36.0202	10.7629
Locus_4892_Transcript_1/1_Confidence_1.000	FAR1	1905	63.112	130.119	159.029	90.6226	75.8344	100.441
Locus_6571_Transcript_1/1_Confidence_1.000	FAR1	834	64.9214	48.1093	14.6152	55.0559	48.2307	31.9805
Locus_14319_Transcript_1/1_Confidence_1.000	FAR1	1482	66.5119	119.423	30.6715	43.9645	61.4005	41.6282
Locus_8206_Transcript_1/1_Confidence_1.000	FAR1	2257	67.4168	65.4375	91.6972	40.3472	83.3508	44.0838
Locus_10758_Transcript_1/1_Confidence_1.000	FAR1	357	67.6659	64.1242	38.411	47.4234	54.9626	72.7618
Locus_8977_Transcript_1/1_Confidence_1.000	FAR1	1888	69.2688	67.7967	36.181	47.8253	49.236	64.7385
Locus_6672_Transcript_1/1_Confidence_1.000	FAR1	2573	73.5976	84.475	30.5951	40.7756	59.292	105.643
Locus_14687_Transcript_1/1_Confidence_1.000	FAR1	2918	76.7905	65.5455	42.6423	36.0425	152.223	34.0183
Locus_25596_Transcript_1/1_Confidence_1.000	FAR1	2447	80.224	229.858	14.9437	94.0319	34.6807	41.3244
Locus_6117_Transcript_1/1_Confidence_1.000	FAR1	2806	80.5482	127.814	56.5617	34.1901	56.5539	50.5845
Locus_2434_Transcript_1/1_Confidence_1.000	FAR1	1467	83.2802	86.0785	5.88544	4.54632	54.5046	27.1927
Locus_1106_Transcript_1/1_Confidence_1.000	FAR1	1830	88.6096	69.9455	60.2239	77.0954	61.3847	52.2156
Locus_4861_Transcript_1/1_Confidence_1.000	FAR1	1541	101.263	97.7588	90.1394	75.0742	86.5849	125.07
Locus_971_Transcript_1/1_Confidence_1.000	FAR1	1488	101.698	54.2598	63.8262	60.6815	47.8014	76.0625
Locus_1860_Transcript_1/1_Confidence_1.000	FAR1	1689	103.569	170.661	39.0907	20.655	68.2518	37.6248
Locus_17007_Transcript_1/1_Confidence_1.000	FAR1	720	120.707	172.992	93.1111	225.165	190.766	287.656
Locus_1442_Transcript_1/1_Confidence_1.000	FAR1	2255	121.655	99.7716	55.968	69.3905	117.795	136.791
Locus_2165_Transcript_1/1_Confidence_1.000	FAR1	1139	124.815	159.276	199.094	110.579	190.79	210.14
Locus_4918_Transcript_1/1_Confidence_1.000	FAR1	1612	126.774	106.28	71.0463	116.165	72.7292	44.7455
Locus_10292_Transcript_1/1_Confidence_1.000	FAR1	2014	160.477	110.244	28.4957	16.6851	149.793	31.2078
Locus_2969_Transcript_1/1_Confidence_1.000	FAR1	2814	201.39	85.5504	43.4964	58.0673	50.379	89.013
Locus_1002_Transcript_1/1_Confidence_1.000	FAR1	1443	206.083	228.584	184.779	183.811	122.89	131.956
Locus_2016_Transcript_1/1_Confidence_1.000	FAR1	905	213.847	172.172	60.8893	261.903	269.12	433.104
Locus_4672_Transcript_1/1_Confidence_1.000	FAR1	877	384.677	28.9098	6.65976	9.6523	29.3654	7.40478
Locus_63658_Transcript_1/1_Confidence_1.000	FAR1	421	0	0.584689	0	0	29.7121	0
Locus_55531_Transcript_1/1_Confidence_1.000	FAR1	358	0	0.687582	0	2.86611	2.05534	3.88707
Locus_70139_Transcript_1/1_Confidence_1.000	FAR1	315	0	0.781442	0	0	0.778637	5.15396
Locus_59905_Transcript_1/1_Confidence_1.000	FAR1	305	0	0.807063	1.66518	2.52312	4.825	3.8021
Locus_59973_Transcript_1/1_Confidence_1.000	FAR1	303	0	0.81239	0	0	0	15.3088
Locus_54290_Transcript_1/1_Confidence_1.000	FAR1	291	0	0.845891	0	0	0.842855	0
Locus_45712_Transcript_1/1_Confidence_1.000	FAR1	265	0	0.928884	0	0	1.8511	0
Locus_52606_Transcript_1/1_Confidence_1.000	FAR1	260	0	0.946747	0	0.986605	0.943349	0
Locus_54200_Transcript_1/1_Confidence_1.000	FAR1	255	0	0.965311	0	0	0.961846	0
Locus_40397_Transcript_1/1_Confidence_1.000	FAR1	239	0	1.02993	0	0	1.02624	0
Locus_27697_Transcript_1/1_Confidence_1.000	FAR1	289	0	1.70349	0.878683	0.887603	0.848688	0.80252
Locus_50677_Transcript_1/1_Confidence_1.000	FAR1	278	0	1.77089	3.6538	0	0.882269	0.834275
Locus_63079_Transcript_1/1_Confidence_1.000	FAR1	278	0	2.65634	0.913451	0	0	1.66855
Locus_23888_Transcript_1/1_Confidence_1.000	FAR1	278	0	2.65634	0	0	0.882269	1.66855
Locus_50960_Transcript_1/1_Confidence_1.000	FAR1	387	0	3.81634	1.31235	1.98851	0.633775	1.79789
Locus_37445_Transcript_1/1_Confidence_1.000	FAR1	292	0	4.21497	0	2.63545	8.39969	0.794275
Locus_46739_Transcript_1/1_Confidence_1.000	FAR1	379	0	4.54638	0	0	6.47153	2.44779
Locus_58096_Transcript_1/1_Confidence_1.000	FAR1	438	0	7.30595	0	6.44221	0	4.23613
Locus_58242_Transcript_1/1_Confidence_1.000	FAR1	262	0	22.5485	0	9.79074	0	5.31134
Locus_59603_Transcript_1/1_Confidence_1.000	FAR1	404	0	0	0.628563	1.90483	11.535	1.14816
Locus_65874_Transcript_1/1_Confidence_1.000	FAR1	1474	0	0	0.861396	0	0.665592	157.818
Locus_40563_Transcript_1/1_Confidence_1.000	FAR1	203	0	0	2.50187	1.26363	1.20823	1.1425
Locus_70769_Transcript_1/1_Confidence_1.000	FAR1	302	0	0	0	0	0.812155	7.67975
Locus_65514_Transcript_1/1_Confidence_1.000	FAR1	259	0	0	0	0	0	0.895476
Locus_32604_Transcript_1/1_Confidence_1.000	FAR1	215	0	0	0	0	0	1.07874
Locus_54906_Transcript_1/1_Confidence_1.000	FHA	1480	0.187611	1.16424	27.7961	1.5599	15.7437	2.66404
Locus_57198_Transcript_1/1_Confidence_1.000	FHA	1443	0.192421	0	8.79901	0	10.1984	0
Locus_19506_Transcript_1/1_Confidence_1.000	FHA	812	0.34195	0	25.0187	0.315908	10.572	0.571252
Locus_36172_Transcript_1/1_Confidence_1.000	FHA	1123	0.494503	0.65758	6.78378	0.913686	5.46017	0.206526
Locus_36285_Transcript_1/1_Confidence_1.000	FHA	828	0.670685	1.78373	2.76021	4.33725	4.73953	4.76181
Locus_39680_Transcript_1/1_Confidence_1.000	FHA	1154	0.721829	1.49314	1.98046	5.33485	8.28905	8.64204
Locus_17561_Transcript_1/1_Confidence_1.000	FHA	337	0.823928	0	4.52118	0	6.55026	0
Locus_27556_Transcript_1/1_Confidence_1.000	FHA	2231	1.36903	2.09634	4.4391	7.93352	2.30869	17.049
Locus_40894_Transcript_1/1_Confidence_1.000	FHA	593	1.40471	2.0755	5.9952	5.19091	4.54971	5.47554
Locus_34912_Transcript_1/1_Confidence_1.000	FHA	1676	1.49103	3.52488	8.18182	11.0198	6.00006	10.6554
Locus_18660_Transcript_1/1_Confidence_1.000	FHA	844	1.97391	4.66643	4.21227	7.29433	5.5215	3.02276
Locus_26174_Transcript_1/1_Confidence_1.000	FHA	2804	2.37658	3.42369	4.07535	7.68454	10.6716	10.5046
Locus_30610_Transcript_1/1_Confidence_1.000	FHA	797	2.78709	5.25047	6.691	8.04634	2.76968	3.49202
Locus_49359_Transcript_1/1_Confidence_1.000	FHA	557	2.99099	5.30314	5.92677	4.60534	3.96308	7.49499
Locus_12282_Transcript_1/1_Confidence_1.000	FHA	1698	3.59753	8.26313	20.1895	13.5963	5.63343	9.56124
Locus_27604_Transcript_1/1_Confidence_1.000	FHA	2006	3.73725	2.94502	2.27862	4.98713	5.86889	8.20883
Locus_39108_Transcript_1/1_Confidence_1.000	FHA	476	4.08329	2.06852	1.06697	1.61671	5.66802	5.35969
Locus_1220_Transcript_1/1_Confidence_1.000	FHA	1770	4.23555	7.78793	17.3597	17.5359	9.5614	14.5447
Locus_6083_Transcript_1/1_Confidence_1.000	FHA	1221	4.32073	8.26562	16.0142	6.51272	13.057	8.73768
Locus_32175_Transcript_1/1_Confidence_1.000	FHA	1364	5.08914	11.9107	4.28197	2.44481	5.93397	6.97145
Locus_15840_Transcript_1/1_Confidence_1.000	FHA	1626	5.12295	8.32625	7.80872	10.4121	6.18457	5.99077
Locus_23262_Transcript_1/1_Confidence_1.000	FHA	3698	5.40611	9.25242	18.4034	13.3184	14.7905	11.6654
Locus_16996_Transcript_1/1_Confidence_1.000	FHA	4494	5.68426	7.06584	21.9245	19.8638	10.4789	40.3062
Locus_38648_Transcript_1/1_Confidence_1.000	FHA	2697	5.86831	15.7896	7.81497	11.4134	11.004	13.9312
Locus_9501_Transcript_1/1_Confidence_1.000	FHA	881	5.98821	5.30866	7.206	7.57032	5.84641	15.0056
Locus_33133_Transcript_1/1_Confidence_1.000	FHA	2420	6.1958	13.0197	20.6719	29.9977	7.90542	15.8133
Locus_24806_Transcript_1/1_Confidence_1.000	FHA	441	6.29623	4.46538	1.15165	2.32669	7.78637	12.6219
Locus_32745_Transcript_1/1_Confidence_1.000	FHA	2795	6.85467	7.66205	9.2672	9.08594	9.82838	11.2852
Locus_38048_Transcript_1/1_Confidence_1.000	FHA	1772	6.89458	5.55653	5.44565	5.93522	13.4262	10.9943
Locus_45515_Transcript_1/1_Confidence_1.000	FHA	1825	7.15079	9.57641	7.79211	8.15233	10.214	9.02296
Locus_13550_Transcript_1/1_Confidence_1.000	FHA	859	7.75777	6.01774	6.50369	9.55594	6.85274	24.5698
Locus_12933_Transcript_1/1_Confidence_1.000	FHA	4169	8.59165	13.462	10.4768	12.3059	14.002	16.6339
Locus_23787_Transcript_1/1_Confidence_1.000	FHA	1855	8.83135	14.7294	140.865	45.4955	93.8772	107.9
Locus_28629_Transcript_1/1_Confidence_1.000	FHA	740	9.00531	8.9813	6.1769	9.35941	6.96039	10.3427
Locus_8560_Transcript_1/1_Confidence_1.000	FHA	1732	9.13789	15.7755	18.4737	24.1411	10.9041	24.3712
Locus_17798_Transcript_1/1_Confidence_1.000	FHA	2547	9.37537	17.1061	21.5355	13.2942	22.3411	17.3923
Locus_13061_Transcript_1/1_Confidence_1.000	FHA	2312	9.48764	9.26272	7.24914	26.9609	32.5684	16.4517
Locus_24829_Transcript_1/1_Confidence_1.000	FHA	2958	9.57461	10.6517	10.9027	13.3549	11.1939	17.0928
Locus_4200_Transcript_1/1_Confidence_1.000	FHA	4454	9.6004	10.1689	6.27152	11.6913	14.3176	20.7246
Locus_47122_Transcript_1/1_Confidence_1.000	FHA	916	9.70004	18.2735	13.8613	14.002	16.0658	22.2813
Locus_7553_Transcript_1/1_Confidence_1.000	FHA	5404	9.76241	8.47237	10.9019	11.1075	10.9382	17.1242
Locus_6676_Transcript_1/1_Confidence_1.000	FHA	3834	10.139	6.4203	11.1272	6.48987	12.2827	7.01713
Locus_23798_Transcript_1/1_Confidence_1.000	FHA	1112	10.9867	8.19038	7.53597	12.9181	21.8362	26.0711
Locus_2001_Transcript_1/1_Confidence_1.000	FHA	2542	11.2507	14.1379	14.9846	11.7057	26.8235	34.9444
Locus_23579_Transcript_1/1_Confidence_1.000	FHA	2240	11.2801	13.5165	19.6123	20.0404	11.9351	21.8468
Locus_12647_Transcript_1/1_Confidence_1.000	FHA	4259	11.6698	13.3509	16.0389	14.2142	21.9989	19.7675
Locus_909_Transcript_1/1_Confidence_1.000	FHA	2822	12.2007	9.15882	25.286	17.7253	14.8623	21.2039
Locus_18296_Transcript_1/1_Confidence_1.000	FHA	2183	12.2106	10.8249	7.91016	18.5661	30.4482	13.7053
Locus_23258_Transcript_1/1_Confidence_1.000	FHA	835	12.3037	10.3178	22.8089	21.1972	12.9244	13.6102
Locus_8898_Transcript_1/1_Confidence_1.000	FHA	3468	12.4901	13.9828	14.8644	16.1988	13.2961	18.0567
Locus_27053_Transcript_1/1_Confidence_1.000	FHA	1247	12.6919	16.384	22.8077	16.6623	14.3583	15.9951
Locus_25498_Transcript_1/1_Confidence_1.000	FHA	1656	13.4137	13.2293	6.59384	11.3078	13.9224	15.2658
Locus_3017_Transcript_1/1_Confidence_1.000	FHA	3438	13.4874	4.72547	7.60784	27.3827	24.6127	8.63491
Locus_21865_Transcript_1/1_Confidence_1.000	FHA	3034	13.6361	13.3056	2.92943	5.24195	20.0485	17.2761
Locus_4327_Transcript_1/1_Confidence_1.000	FHA	3072	13.7386	13.5417	11.1594	10.5212	14.531	18.7234
Locus_11469_Transcript_1/1_Confidence_1.000	FHA	1027	14.3293	13.6619	27.6935	30.9719	10.9858	28.2289
Locus_20196_Transcript_1/1_Confidence_1.000	FHA	1253	14.4039	16.502	36.0744	14.74	19.7704	24.8032
Locus_8582_Transcript_1/1_Confidence_1.000	FHA	2484	14.9786	17.2427	18.1969	15.3869	12.0463	30.3449
Locus_15916_Transcript_1/1_Confidence_1.000	FHA	4352	15.0571	14.1403	29.0583	25.581	19.5563	19.878
Locus_717_Transcript_1/1_Confidence_1.000	FHA	1511	15.0684	8.63413	5.20988	7.80926	11.2003	15.5028
Locus_14060_Transcript_1/1_Confidence_1.000	FHA	1025	15.9826	11.5272	15.3602	13.2638	12.2037	18.328
Locus_18798_Transcript_1/1_Confidence_1.000	FHA	554	16.5395	16.8842	16.9599	15.7429	30.1054	26.7932
Locus_11855_Transcript_1/1_Confidence_1.000	FHA	3384	16.5745	15.7847	36.6951	31.6856	34.5727	26.5923
Locus_12157_Transcript_1/1_Confidence_1.000	FHA	2144	17.095	41.2171	22.8593	57.4292	26.7693	23.3659
Locus_1675_Transcript_1/1_Confidence_1.000	FHA	2395	17.8539	14.9029	18.5551	15.209	15.9759	12.1048
Locus_9068_Transcript_1/1_Confidence_1.000	FHA	3640	18.4601	14.066	4.6044	8.2452	20.6189	20.8353
Locus_5226_Transcript_1/1_Confidence_1.000	FHA	3112	18.5585	16.1361	22.1952	14.1777	11.8222	58.6528
Locus_9993_Transcript_1/1_Confidence_1.000	FHA	1203	18.9264	28.6464	23.6419	43.286	33.4368	43.1853
Locus_6391_Transcript_1/1_Confidence_1.000	FHA	3214	20.6477	17.1557	21.5698	14.2864	20.3756	32.3285
Locus_21581_Transcript_1/1_Confidence_1.000	FHA	3153	20.6949	22.2499	100.19	52.1496	68.6105	39.5006
Locus_5036_Transcript_1/1_Confidence_1.000	FHA	4811	20.7194	25.2754	13.3541	20.5278	20.2905	33.1188
Locus_14712_Transcript_1/1_Confidence_1.000	FHA	2441	20.93	32.5718	48.4784	42.8755	38.3832	30.8794
Locus_3056_Transcript_1/1_Confidence_1.000	FHA	4708	20.9368	19.6589	20.7121	16.7815	33.4981	30.1487
Locus_10782_Transcript_1/1_Confidence_1.000	FHA	2080	20.9583	27.6923	24.9056	18.8688	19.6924	29.7716
Locus_20564_Transcript_1/1_Confidence_1.000	FHA	1245	21.1872	15.6194	10.1984	19.5736	27.1866	34.277
Locus_2242_Transcript_1/1_Confidence_1.000	FHA	1718	22.142	23.9277	28.5275	23.5912	29.2669	28.7548
Locus_8151_Transcript_1/1_Confidence_1.000	FHA	813	23.224	21.4969	11.8692	29.3433	14.4809	12.2668
Locus_6610_Transcript_1/1_Confidence_1.000	FHA	3589	23.5964	27.2971	31.0614	29.3755	29.2493	33.3449
Locus_5834_Transcript_1/1_Confidence_1.000	FHA	549	23.7708	40.8015	20.8147	30.3709	17.4236	24.08
Locus_15471_Transcript_1/1_Confidence_1.000	FHA	1217	23.9562	18.4059	17.5275	28.0335	45.1443	41.9262
Locus_10289_Transcript_1/1_Confidence_1.000	FHA	3918	24.8749	24.9421	14.7775	28.8729	19.3437	29.657
Locus_7708_Transcript_1/1_Confidence_1.000	FHA	3298	25.3416	17.092	17.6325	19.9116	23.6495	25.7386
Locus_3607_Transcript_1/1_Confidence_1.000	FHA	1435	25.3477	28.8181	41.4089	30.9251	33.8422	35.3953
Locus_23131_Transcript_1/1_Confidence_1.000	FHA	1430	25.6305	24.6154	4.97224	6.27839	26.2423	38.4385
Locus_3393_Transcript_1/1_Confidence_1.000	FHA	1314	25.9913	14.7992	5.7977	6.247	24.4524	98.8431
Locus_21509_Transcript_1/1_Confidence_1.000	FHA	1707	26.0259	24.6587	26.7774	25.6968	15.087	21.8749
Locus_11541_Transcript_1/1_Confidence_1.000	FHA	1962	26.3229	56.8338	27.3095	21.1803	36.5031	34.1627
Locus_12156_Transcript_1/1_Confidence_1.000	FHA	2402	26.4717	56.8758	20.1925	17.8345	56.6716	31.9601
Locus_37174_Transcript_1/1_Confidence_1.000	FHA	771	26.6499	26.1798	37.8768	27.9474	25.7678	41.8133
Locus_877_Transcript_1/1_Confidence_1.000	FHA	3937	27.2233	34.7004	17.8667	17.7875	22.7391	42.533
Locus_8925_Transcript_1/1_Confidence_1.000	FHA	806	28.2487	28.7078	22.0543	30.8712	49.9062	56.1117
Locus_4969_Transcript_1/1_Confidence_1.000	FHA	2688	28.3035	33.6081	21.2561	18.609	44.1633	33.9954
Locus_16637_Transcript_1/1_Confidence_1.000	FHA	1787	29.3668	34.7123	42.3469	39.9059	35.823	58.6635
Locus_11426_Transcript_1/1_Confidence_1.000	FHA	1914	32.2055	64.3036	83.8504	90.8666	47.6702	76.4612
Locus_5054_Transcript_1/1_Confidence_1.000	FHA	3863	32.9919	27.7824	35.6948	29.284	34.5398	35.5427
Locus_6431_Transcript_1/1_Confidence_1.000	FHA	1326	33.0851	31.7439	46.1534	41.7856	46.6126	51.0732
Locus_7780_Transcript_1/1_Confidence_1.000	FHA	2434	33.1964	36.0028	21.5963	16.0192	31.339	18.2951
Locus_4950_Transcript_1/1_Confidence_1.000	FHA	655	34.337	51.8615	165.545	58.7444	56.5433	57.7165
Locus_15318_Transcript_1/1_Confidence_1.000	FHA	2555	34.3412	36.321	45.4209	45.4804	42.5264	44.5702
Locus_1657_Transcript_1/1_Confidence_1.000	FHA	3430	36.2663	50.5226	55.8963	49.2094	48.0531	44.0867
Locus_15954_Transcript_1/1_Confidence_1.000	FHA	1484	37.2339	44.9513	69.1318	63.265	45.947	33.6015
Locus_1413_Transcript_1/1_Confidence_1.000	FHA	2203	37.5596	41.0071	31.1229	21.0756	30.5058	26.7407
Locus_3758_Transcript_1/1_Confidence_1.000	FHA	2097	37.7368	46.8362	59.3373	53.8234	42.5744	37.604
Locus_12869_Transcript_1/1_Confidence_1.000	FHA	1312	39.3639	36.5854	89.4207	39.1032	38.5105	57.4518
Locus_6872_Transcript_1/1_Confidence_1.000	FHA	4291	40.1192	40.3851	36.9872	68.6278	47.4423	53.077
Locus_7176_Transcript_1/1_Confidence_1.000	FHA	1851	40.652	0	0	0	0	0
Locus_9557_Transcript_1/1_Confidence_1.000	FHA	2315	40.78	45.2966	71.6296	81.5537	58.8014	63.3169
Locus_1369_Transcript_1/1_Confidence_1.000	FHA	3680	41.2723	41.5385	40.2991	31.507	44.8552	30.4406
Locus_11088_Transcript_1/1_Confidence_1.000	FHA	878	41.4282	36.4465	35.2854	44.9928	48.8866	61.5482
Locus_6462_Transcript_1/1_Confidence_1.000	FHA	1647	42.4841	57.6901	120.879	55.9136	63.142	55.7642
Locus_9300_Transcript_1/1_Confidence_1.000	FHA	932	44.0925	62.595	118.251	67.4321	51.8437	58.7286
Locus_4236_Transcript_1/1_Confidence_1.000	FHA	1098	44.2542	39.9048	36.3101	22.4277	42.4421	129.483
Locus_5292_Transcript_1/1_Confidence_1.000	FHA	3630	45.7418	49.0952	80.659	51.0208	77.6353	62.167
Locus_30496_Transcript_1/1_Confidence_1.000	FHA	769	47.3003	67.5404	61.421	53.7052	39.8685	34.9853
Locus_3345_Transcript_1/1_Confidence_1.000	FHA	2357	50.3022	66.212	117.004	54.9602	55.1521	56.9735
Locus_22492_Transcript_1/1_Confidence_1.000	FHA	829	50.5756	41.2731	26.9562	34.9656	49.4092	47.2809
Locus_30636_Transcript_1/1_Confidence_1.000	FHA	759	52.3134	36.9718	25.4274	22.9818	49.7651	166.231
Locus_15079_Transcript_1/1_Confidence_1.000	FHA	693	54.8917	0	0	0	0	0
Locus_7493_Transcript_1/1_Confidence_1.000	FHA	1305	55.7455	65.2639	73.1657	100.838	65.7814	71.0891
Locus_4524_Transcript_1/1_Confidence_1.000	FHA	2139	56.8568	78.7141	89.7514	88.264	77.8583	97.0434
Locus_16768_Transcript_1/1_Confidence_1.000	FHA	2720	59.5139	55.0227	33.8897	53.7555	69.1628	72.8187
Locus_9255_Transcript_1/1_Confidence_1.000	FHA	2212	60.5036	83.7948	121.574	125.012	67.638	104.326
Locus_7460_Transcript_1/1_Confidence_1.000	FHA	1290	62.2053	68.5034	88.3867	101.016	111.798	116.863
Locus_9416_Transcript_1/1_Confidence_1.000	FHA	2253	65.4414	60.965	158.698	100.535	74.7896	88.9419
Locus_3175_Transcript_1/1_Confidence_1.000	FHA	1952	69.2737	66.961	73.2418	106.05	73.8828	80.7947
Locus_8676_Transcript_1/1_Confidence_1.000	FHA	2417	70.536	43.8943	46.8585	29.8227	48.4047	38.2869
Locus_14420_Transcript_1/1_Confidence_1.000	FHA	822	72.6249	88.34	103.182	48.058	44.1607	205.688
Locus_951_Transcript_1/1_Confidence_1.000	FHA	1138	72.7098	69.4337	102.87	77.5412	85.7801	101.698
Locus_5383_Transcript_1/1_Confidence_1.000	FHA	1867	78.6738	67.9001	115.068	122.007	80.2681	94.908
Locus_6268_Transcript_1/1_Confidence_1.000	FHA	822	82.7586	103.912	161.879	30.8944	162.022	126.404
Locus_7490_Transcript_1/1_Confidence_1.000	FHA	1066	103.408	131.159	261.562	160.744	117.343	141.202
Locus_7832_Transcript_1/1_Confidence_1.000	FHA	1338	114.552	0	0	0	0	0
Locus_3701_Transcript_1/1_Confidence_1.000	FHA	2135	121.73	140.429	70.5321	33.6416	213.334	147.848
Locus_3851_Transcript_1/1_Confidence_1.000	FHA	2163	139.666	134.4	106.835	61.9057	230.303	153.332
Locus_5003_Transcript_1/1_Confidence_1.000	FHA	1378	174.9	153.98	95.6419	65.3393	207.359	221.157
Locus_4509_Transcript_1/1_Confidence_1.000	FHA	1523	241.383	260.377	217.758	115.374	313.393	313.705
Locus_63672_Transcript_1/1_Confidence_1.000	FHA	743	0	0.662595	2.05065	4.83343	2.64087	0.624302
Locus_64866_Transcript_1/1_Confidence_1.000	FHA	257	0	0	0.988091	0	5.72617	0
Locus_50252_Transcript_1/1_Confidence_1.000	FHA	468	0	0	1.08521	1.09623	2.09633	0.991147
Locus_62607_Transcript_1/1_Confidence_1.000	FHA	688	0	0	5.53647	1.49138	4.99098	2.35974
Locus_66342_Transcript_1/1_Confidence_1.000	FHA	760	0	0	7.35088	0	10.9726	1.83101
Locus_70805_Transcript_1/1_Confidence_1.000	FHA	293	0	0	0	0	1.6742	4.74939
Locus_72454_Transcript_1/1_Confidence_1.000	FHA	312	0	0	0	0	5.50287	0
Locus_30402_Transcript_1/1_Confidence_1.000	G2-like	1249	3.55694	8.86865	8.13257	2.05378	4.71297	0.928456
Locus_29145_Transcript_1/1_Confidence_1.000	G2-like	980	5.6666	6.02827	4.92332	7.32906	3.25359	7.57317
Locus_22506_Transcript_1/1_Confidence_1.000	G2-like	887	6.57377	8.3254	4.29435	8.0975	4.70079	9.15162
Locus_33099_Transcript_1/1_Confidence_1.000	G2-like	1696	9.82301	10.5951	22.0101	14.0661	9.68935	15.5895
Locus_16479_Transcript_1/1_Confidence_1.000	G2-like	752	11.4462	7.85599	8.10445	15.6912	6.84932	4.93465
Locus_34308_Transcript_1/1_Confidence_1.000	G2-like	400	12.4949	6.15386	6.34849	15.391	6.74495	5.21839
Locus_11585_Transcript_1/1_Confidence_1.000	G2-like	2247	12.8514	22.2382	8.0239	10.0461	11.3521	3.92224
Locus_8170_Transcript_1/1_Confidence_1.000	G2-like	2495	16.0255	18.0546	12.7224	16.2444	12.1898	22.9604
Locus_27597_Transcript_1/1_Confidence_1.000	G2-like	456	23.1386	30.2295	7.79639	11.8133	15.5984	8.64645
Locus_7020_Transcript_1/1_Confidence_1.000	G2-like	1305	30.6387	37.3475	64.02	45.0134	42.8519	46.7411
Locus_19142_Transcript_1/1_Confidence_1.000	G2-like	702	39.5532	74.3372	26.0451	30.6944	45.4205	26.1002
Locus_1739_Transcript_1/1_Confidence_1.000	G2-like	2697	40.3575	52.8451	27.4936	34.9061	47.7446	32.5921
Locus_7113_Transcript_1/1_Confidence_1.000	G2-like	3975	43.9372	59.5724	13.9267	28.6525	24.1877	41.3095
Locus_6995_Transcript_1/1_Confidence_1.000	G2-like	1541	48.8299	53.6715	39.2197	27.9655	108.072	58.8475
Locus_16587_Transcript_1/1_Confidence_1.000	G2-like	1488	51.3155	53.7635	56.1466	108.434	36.0983	41.3044
Locus_8947_Transcript_1/1_Confidence_1.000	G2-like	1836	54.1414	91.8386	65.4212	46.5252	72.1385	62.1507
Locus_12297_Transcript_1/1_Confidence_1.000	G2-like	1449	58.0622	57.419	36.1018	56.6498	36.7314	35.5335
Locus_7076_Transcript_1/1_Confidence_1.000	G2-like	399	68.894	54.2897	206.206	120.222	164.129	145.9
Locus_5543_Transcript_1/1_Confidence_1.000	G2-like	987	96.2117	129.187	115.006	108.636	144.379	162.608
Locus_2292_Transcript_1/1_Confidence_1.000	G2-like	912	131.829	105.803	134.488	166.792	87.6736	110.369
Locus_4328_Transcript_1/1_Confidence_1.000	G2-like	1278	153.606	115.565	415.284	212.359	498.602	415.039
Locus_9028_Transcript_1/1_Confidence_1.000	GeBP	2313	70.5863	72.367	108.8	66.5414	49.8389	75.2037
Locus_17214_Transcript_2/3_Confidence_0.714	GNAT	396	0.701171	1.8648	0	0.647771	0	4.68542
Locus_10779_Transcript_1/1_Confidence_1.000	GNAT	285	0.974258	3.4548	0	1.80012	0	0.813784
Locus_51413_Transcript_1/1_Confidence_1.000	GNAT	560	0.991656	0.439561	14.5108	5.03873	3.50387	2.8991
Locus_44443_Transcript_1/1_Confidence_1.000	GNAT	476	1.16665	0.517131	0	6.46682	0	1.46173
Locus_17214_Transcript_1/3_Confidence_0.714	GNAT	283	1.96229	1.73961	0.897312	0.906421	0.866681	1.63907
Locus_17214_Transcript_3/3_Confidence_0.714	GNAT	355	2.34645	0.693392	0.715322	1.44517	0.690904	2.61328
Locus_50164_Transcript_1/1_Confidence_1.000	GNAT	293	2.84297	0.840117	0.866687	0.875486	0.837102	2.37469
Locus_21842_Transcript_1/1_Confidence_1.000	GNAT	1948	2.85076	4.29633	6.25723	5.53066	8.56181	7.02452
Locus_2714_Transcript_1/1_Confidence_1.000	GNAT	1840	5.13074	4.5485	10.4888	9.89822	8.26456	6.93264
Locus_8041_Transcript_1/1_Confidence_1.000	GNAT	983	5.64931	5.50905	12.3999	9.65528	1.24756	11.797
Locus_35062_Transcript_1/1_Confidence_1.000	GNAT	647	6.00818	5.32637	3.53239	4.36119	3.4118	3.94314
Locus_342_Transcript_1/1_Confidence_1.000	GNAT	1287	6.04086	12.6233	14.0091	12.1582	7.62302	13.6958
Locus_24727_Transcript_1/1_Confidence_1.000	GNAT	1835	6.35524	10.0608	11.0709	9.36603	15.7722	12.3864
Locus_14451_Transcript_1/1_Confidence_1.000	GNAT	498	6.69069	16.3114	16.8273	16.9981	9.85023	13.9716
Locus_42636_Transcript_1/1_Confidence_1.000	GNAT	985	6.76541	11.2456	21.6557	13.542	10.9563	9.88933
Locus_30401_Transcript_1/1_Confidence_1.000	GNAT	702	7.11958	5.25971	9.40516	6.57737	5.93961	1.98229
Locus_37782_Transcript_1/1_Confidence_1.000	GNAT	1165	7.15014	9.93068	8.93692	5.06429	7.78972	12.343
Locus_4020_Transcript_1/1_Confidence_1.000	GNAT	252	7.71288	4.88401	3.02309	1.01793	3.89319	7.3628
Locus_18862_Transcript_1/1_Confidence_1.000	GNAT	1966	7.7678	6.51069	36.683	10.0467	49.9025	21.7064
Locus_10184_Transcript_1/1_Confidence_1.000	GNAT	1235	8.09384	8.57055	13.3652	18.4859	5.1636	11.08
Locus_12088_Transcript_1/1_Confidence_1.000	GNAT	564	8.36929	17.0213	13.5074	24.5602	11.3068	11.103
Locus_11714_Transcript_1/1_Confidence_1.000	GNAT	1139	8.53224	9.94126	36.7867	42.5652	14.2124	17.919
Locus_2881_Transcript_1/1_Confidence_1.000	GNAT	1965	8.90219	11.3995	8.40003	7.96313	17.1003	20.3011
Locus_1691_Transcript_1/1_Confidence_1.000	GNAT	2461	9.25169	2.80062	13.1046	18.6577	7.77372	3.8639
Locus_15261_Transcript_1/1_Confidence_1.000	GNAT	385	10.0969	0	0	0	0	0
Locus_21221_Transcript_1/1_Confidence_1.000	GNAT	2522	11.2299	9.95548	7.04828	4.37361	15.5604	38.808
Locus_26570_Transcript_1/1_Confidence_1.000	GNAT	648	11.5693	13.2954	11.3646	17.8137	10.9766	18.2536
Locus_3458_Transcript_1/1_Confidence_1.000	GNAT	1595	12.0118	31.7917	33.434	14.6352	21.0671	14.3956
Locus_22386_Transcript_1/1_Confidence_1.000	GNAT	959	12.1605	11.2938	6.35511	11.7693	16.6242	14.7525
Locus_2221_Transcript_1/1_Confidence_1.000	GNAT	1469	12.853	7.87559	6.22316	8.03254	12.3554	11.3675
Locus_9797_Transcript_1/1_Confidence_1.000	GNAT	1983	13.5821	12.6615	9.47631	11.3835	5.68959	10.7602
Locus_13916_Transcript_1/1_Confidence_1.000	GNAT	667	13.7375	18.4523	20.1781	18.46	15.4443	13.2133
Locus_11580_Transcript_1/1_Confidence_1.000	GNAT	2220	13.7581	22.6196	20.8185	20.3365	18.8925	20.3721
Locus_12456_Transcript_1/1_Confidence_1.000	GNAT	3587	13.7787	15.9208	15.9995	10.4409	20.5817	21.4665
Locus_12080_Transcript_1/1_Confidence_1.000	GNAT	1380	14.2856	18.5508	13.9851	13.3835	21.8611	35.7976
Locus_16847_Transcript_1/1_Confidence_1.000	GNAT	1877	14.9409	32.6544	16.776	19.1329	10.9764	17.6696
Locus_25227_Transcript_1/1_Confidence_1.000	GNAT	572	15.0482	24.9597	48.3906	21.9744	18.0094	29.1938
Locus_24964_Transcript_1/1_Confidence_1.000	GNAT	1562	17.2429	23.6384	40.6433	31.3667	24.3387	49.8898
Locus_20329_Transcript_1/1_Confidence_1.000	GNAT	1791	17.3637	18.5543	19.1412	24.0619	24.6503	35.741
Locus_8902_Transcript_1/1_Confidence_1.000	GNAT	1504	17.7232	9.98365	17.7285	10.9156	7.17548	10.7945
Locus_6108_Transcript_1/1_Confidence_1.000	GNAT	1803	18.4801	22.117	23.8024	27.174	21.4935	20.067
Locus_10183_Transcript_1/1_Confidence_1.000	GNAT	1774	18.6257	17.2058	9.01814	16.6288	36.6385	35.0376
Locus_15161_Transcript_1/1_Confidence_1.000	GNAT	3825	19.5998	12.6134	9.89202	12.9432	27.3164	28.4984
Locus_21964_Transcript_1/1_Confidence_1.000	GNAT	1330	19.6243	17.2123	8.01914	14.2724	17.5193	20.4027
Locus_6341_Transcript_1/1_Confidence_1.000	GNAT	1333	19.9968	17.3582	18.8597	22.8999	16.1919	13.9192
Locus_2747_Transcript_1/1_Confidence_1.000	GNAT	2650	20.9557	15.6981	32.7726	32.9116	22.2132	18.9043
Locus_25767_Transcript_1/1_Confidence_1.000	GNAT	674	21.0102	21.1824	31.6482	16.3653	21.1064	17.2054
Locus_791_Transcript_1/1_Confidence_1.000	GNAT	616	21.6361	26.7733	18.5508	39.1439	26.279	35.7682
Locus_10049_Transcript_1/1_Confidence_1.000	GNAT	1972	22.1061	33.9523	41.2072	36.0321	27.736	33.1662
Locus_5510_Transcript_1/1_Confidence_1.000	GNAT	1727	23.152	25.2283	28.3789	17.2299	14.0601	31.6937
Locus_2494_Transcript_1/1_Confidence_1.000	GNAT	3257	23.2736	48.2937	19.18	21.1073	35.3184	20.7219
Locus_8296_Transcript_1/1_Confidence_1.000	GNAT	474	23.4315	33.7553	21.9652	22.1882	27.9422	30.3366
Locus_19307_Transcript_1/1_Confidence_1.000	GNAT	656	24.1263	37.1483	26.7101	20.3337	40.7538	28.6375
Locus_313_Transcript_1/1_Confidence_1.000	GNAT	1704	24.7681	28.6024	45.6018	36.7313	22.7422	27.63
Locus_822_Transcript_1/1_Confidence_1.000	GNAT	2520	25.5627	29.011	41.0132	31.8611	23.0671	27.6105
Locus_714_Transcript_1/1_Confidence_1.000	GNAT	1747	25.9068	46.7792	45.2062	79.7303	48.998	31.1981
Locus_20493_Transcript_1/1_Confidence_1.000	GNAT	486	27.4236	33.9348	63.2236	31.141	17.1589	29.5876
Locus_17421_Transcript_1/1_Confidence_1.000	GNAT	926	27.5865	36.6839	38.941	31.3029	26.4871	29.5546
Locus_17792_Transcript_1/1_Confidence_1.000	GNAT	604	28.0422	29.7504	66.4279	30.1535	17.8674	21.1193
Locus_12561_Transcript_1/1_Confidence_1.000	GNAT	3849	28.3507	19.6335	26.4561	31.0567	23.7688	30.6707
Locus_8890_Transcript_1/1_Confidence_1.000	GNAT	1611	29.8174	36.3654	20.807	26.4319	25.2731	24.3302
Locus_3457_Transcript_1/1_Confidence_1.000	GNAT	1727	30.7086	32.355	32.9371	59.7104	21.4452	19.8757
Locus_36_Transcript_1/1_Confidence_1.000	GNAT	481	31.1722	40.9404	72.8558	37.8643	32.1249	38.0922
Locus_9686_Transcript_1/1_Confidence_1.000	GNAT	1902	35.4744	26.5308	38.5849	43.0226	29.9174	33.4113
Locus_12194_Transcript_1/1_Confidence_1.000	GNAT	910	35.6996	58.1573	92.0879	47.0751	45.5503	32.8778
Locus_12972_Transcript_1/1_Confidence_1.000	GNAT	1040	36.3099	30.7693	22.4639	18.7455	27.593	33.2282
Locus_16243_Transcript_1/1_Confidence_1.000	GNAT	322	39.6662	21.4047	28.3907	26.289	17.5193	30.9718
Locus_5061_Transcript_1/1_Confidence_1.000	GNAT	2286	42.8763	38.5491	43.9895	43.9872	62.5516	63.2071
Locus_25117_Transcript_1/1_Confidence_1.000	GNAT	881	44.754	36.8812	42.6595	42.5102	33.9649	56.0735
Locus_7125_Transcript_1/1_Confidence_1.000	GNAT	1101	45.3946	45.609	49.1272	66.8669	29.183	35.179
Locus_6725_Transcript_1/1_Confidence_1.000	GNAT	1735	47.3709	57.4596	58.8378	39.9191	46.0855	43.4448
Locus_1792_Transcript_1/1_Confidence_1.000	GNAT	1941	56.6485	54.0246	66.3304	68.4575	49.0289	64.7631
Locus_2761_Transcript_1/1_Confidence_1.000	GNAT	4100	57.903	72.0451	78.3496	100.042	73.5812	72.8594
Locus_5581_Transcript_1/1_Confidence_1.000	GNAT	654	71.751	83.1806	56.3016	44.714	51.0043	85.4659
Locus_3585_Transcript_1/1_Confidence_1.000	GNAT	1447	80.5935	80.8039	98.101	96.7923	92.3791	68.7611
Locus_11826_Transcript_1/1_Confidence_1.000	GNAT	1164	103.766	75.2843	132.86	201.864	66.1641	75.7154
Locus_2402_Transcript_1/1_Confidence_1.000	GNAT	318	325.687	380.068	85.445	160.525	225.989	294.651
Locus_431_Transcript_1/1_Confidence_1.000	GNAT	1113	398.658	341.254	99.0204	59.0013	271.054	244.848
Locus_72427_Transcript_1/1_Confidence_1.000	GNAT	387	0	0.636057	0.656174	0	13.943	0
Locus_59635_Transcript_1/1_Confidence_1.000	GNAT	1015	0	0.970066	29.522	0.505453	13.0489	0
Locus_66027_Transcript_1/1_Confidence_1.000	GNAT	340	0	0	3.7344	0	5.04969	0
Locus_66209_Transcript_1/1_Confidence_1.000	GNAT	364	0	0	4.18581	0.704718	12.1288	0
Locus_36112_Transcript_1/1_Confidence_1.000	GRAS	306	0.907397	4.02213	1.65973	4.19146	1.60308	5.30555
Locus_38546_Transcript_1/1_Confidence_1.000	GRAS	509	1.63652	4.35243	1.4967	1.00793	0.481868	3.64524
Locus_28122_Transcript_1/1_Confidence_1.000	GRAS	497	2.7934	5.44808	0.510945	1.03226	0.987005	5.13322
Locus_25116_Transcript_1/1_Confidence_1.000	GRAS	2114	3.15228	5.00692	1.80184	9.10066	0.580111	283.821
Locus_39402_Transcript_1/1_Confidence_1.000	GRAS	1655	4.69763	18.8892	18.1057	20.7694	22.6746	14.5743
Locus_13189_Transcript_1/1_Confidence_1.000	GRAS	2487	9.7132	18.8055	7.04536	10.5206	9.66487	5.59538
Locus_8372_Transcript_1/1_Confidence_1.000	GRAS	3282	12.6903	29.2505	19.7302	19.1489	27.053	53.8481
Locus_31435_Transcript_1/1_Confidence_1.000	GRAS	344	13.7217	13.5957	4.42918	2.98276	4.27798	3.37105
Locus_2686_Transcript_1/1_Confidence_1.000	GRAS	2128	17.6149	11.2204	18.0192	2.04925	9.45122	5.44944
Locus_7635_Transcript_1/1_Confidence_1.000	GRAS	1432	26.1764	16.3301	5.31996	5.37397	6.50858	6.96433
Locus_605_Transcript_1/1_Confidence_1.000	GRAS	1702	28.5494	40.4954	94.1456	66.3147	48.5642	9.94757
Locus_12676_Transcript_1/1_Confidence_1.000	GRAS	1293	29.4199	37.5038	24.5494	17.855	29.7815	11.1211
Locus_830_Transcript_1/1_Confidence_1.000	GRAS	2576	36.6481	52.8429	51.1625	78.7675	82.36	52.9402
Locus_8667_Transcript_1/1_Confidence_1.000	GRAS	2104	43.022	32.7582	15.4488	10.1193	37.7698	16.0939
Locus_6267_Transcript_1/1_Confidence_1.000	GRAS	3684	70.6972	106.64	46.1833	52.3618	87.2163	49.3572
Locus_2394_Transcript_1/1_Confidence_1.000	GRAS	1898	229.972	259.383	209.253	180.697	123.54	271.031
Locus_57415_Transcript_1/1_Confidence_1.000	GRAS	307	0	2.40542	0.827164	4.17781	0	3.02187
Locus_44221_Transcript_1/1_Confidence_1.000	GRF	677	2.05069	1.81798	1.12529	2.65232	4.34749	3.42582
Locus_18568_Transcript_1/1_Confidence_1.000	GRF	362	4.60216	4.0799	2.10447	8.50333	4.06526	4.4848
Locus_36234_Transcript_1/1_Confidence_1.000	GRF	321	6.91997	3.06734	8.70197	3.9956	7.64084	5.78015
Locus_16222_Transcript_1/1_Confidence_1.000	GRF	723	13.4415	16.6827	7.37583	45.4138	2.37468	8.66122
Locus_18412_Transcript_1/1_Confidence_1.000	GRF	448	13.6353	23.6264	23.8068	20.0404	25.7315	25.8849
Locus_23351_Transcript_1/1_Confidence_1.000	GRF	1105	23.8715	23.8357	19.9934	70.3391	4.43929	6.92637
Locus_3615_Transcript_1/1_Confidence_1.000	GRF	2547	27.363	24.6444	9.67103	62.0395	5.39268	10.1987
Locus_48888_Transcript_1/1_Confidence_1.000	HB	1039	0.267241	0.236915	1.95526	12.0975	1.65245	0.223223
Locus_48733_Transcript_1/1_Confidence_1.000	HB	998	0.55644	0.246648	113.484	0	52.5931	0
Locus_34564_Transcript_1/1_Confidence_1.000	HB	1958	0.567239	0.754303	1.29693	0.13101	1.25266	15.8725
Locus_56554_Transcript_1/1_Confidence_1.000	HB	328	0.846535	1.50094	0	0.782065	2.99111	1.4142
Locus_57581_Transcript_1/1_Confidence_1.000	HB	264	1.05176	0	6.73324	0	3.71622	0.878516
Locus_28108_Transcript_1/1_Confidence_1.000	HB	687	1.2125	1.79152	3.69635	4.10726	6.78333	6.07672
Locus_23925_Transcript_1/1_Confidence_1.000	HB	257	3.24121	2.8734	2.96427	0	0.954361	1.80489
Locus_14488_Transcript_1/1_Confidence_1.000	HB	1097	4.3029	7.18043	25.6949	8.88574	47.6232	10.571
Locus_20621_Transcript_1/1_Confidence_1.000	HB	1231	6.0901	2.79948	2.47545	6.6682	8.16905	9.60873
Locus_27741_Transcript_1/1_Confidence_1.000	HB	1250	6.66393	6.69539	2.03152	5.54077	8.63353	10.3904
Locus_30929_Transcript_1/1_Confidence_1.000	HB	571	8.26669	7.32858	2.66837	5.84015	12.4568	16.2472
Locus_10087_Transcript_1/1_Confidence_1.000	HB	3758	8.27523	5.30561	23.3803	5.87027	89.6107	14.565
Locus_9526_Transcript_1/1_Confidence_1.000	HB	1604	8.30914	6.44543	11.3988	9.43549	14.3737	14.3148
Locus_403_Transcript_1/1_Confidence_1.000	HB	1197	9.51062	4.52414	0.424293	1.0715	20.0807	0.775032
Locus_18585_Transcript_1/1_Confidence_1.000	HB	673	9.90182	4.75484	2.64127	1.90577	12.7555	1.37847
Locus_12465_Transcript_1/1_Confidence_1.000	HB	2982	11.1736	24.0211	16.6057	28.3872	14.4761	40.6769
Locus_6212_Transcript_1/1_Confidence_1.000	HB	1961	11.7522	8.03359	11.0071	6.40966	14.5086	17.0309
Locus_9337_Transcript_1/1_Confidence_1.000	HB	1430	13.2036	16.0086	9.94448	11.4805	31.5593	47.0344
Locus_14846_Transcript_1/1_Confidence_1.000	HB	2079	13.2221	17.6416	16.9782	19.6182	18.5221	20.6382
Locus_5909_Transcript_1/1_Confidence_1.000	HB	1778	13.2741	13.5676	13.8538	19.9097	11.3117	23.3494
Locus_15541_Transcript_1/1_Confidence_1.000	HB	2141	13.3579	18.5104	6.99786	14.2576	18.2149	21.2321
Locus_16558_Transcript_1/1_Confidence_1.000	HB	2952	14.297	16.427	35.6135	16.5972	18.6113	29.6196
Locus_22843_Transcript_1/1_Confidence_1.000	HB	1715	14.5713	36.3131	45.4574	99.6155	28.174	24.2071
Locus_15212_Transcript_1/1_Confidence_1.000	HB	1941	14.8774	20.7982	18.0544	15.8589	16.3008	16.0115
Locus_5306_Transcript_1/1_Confidence_1.000	HB	421	15.8288	18.7101	14.4764	39.6048	20.9733	23.6886
Locus_19194_Transcript_1/1_Confidence_1.000	HB	1879	16.846	22.6635	21.8937	16.1091	23.4959	24.0692
Locus_13085_Transcript_1/1_Confidence_1.000	HB	1891	17.7669	28.8981	23.2319	27.9442	20.8824	31.0301
Locus_16674_Transcript_1/1_Confidence_1.000	HB	6506	18.3089	22.7766	39.0316	28.5063	28.576	29.4099
Locus_8078_Transcript_1/1_Confidence_1.000	HB	2150	18.4679	27.7067	8.62213	16.7035	23.5004	12.2976
Locus_8395_Transcript_1/1_Confidence_1.000	HB	1831	18.8041	19.4934	20.2486	15.4106	15.1369	29.3869
Locus_8068_Transcript_1/1_Confidence_1.000	HB	1824	19.1807	16.4643	49.8412	29.6739	34.2895	32.5513
Locus_13054_Transcript_1/1_Confidence_1.000	HB	1518	19.3889	20.1075	12.3791	21.123	19.7121	31.9322
Locus_8470_Transcript_1/1_Confidence_1.000	HB	2875	19.5089	20.8054	23.1416	23.3765	23.546	25.5726
Locus_25397_Transcript_1/1_Confidence_1.000	HB	524	20.1359	39.4598	7.26926	20.071	3.27652	5.75395
Locus_10641_Transcript_1/1_Confidence_1.000	HB	1765	21.0804	48.2546	36.1126	98.6828	36.8254	43.889
Locus_12330_Transcript_1/1_Confidence_1.000	HB	2415	21.7302	42.4017	39.011	27.9354	43.8745	43.7927
Locus_5860_Transcript_1/1_Confidence_1.000	HB	2146	22.3839	38.6552	34.0795	30.1223	54.6316	55.1181
Locus_26481_Transcript_1/1_Confidence_1.000	HB	488	22.7593	36.8222	33.8239	29.4364	45.737	30.4168
Locus_23637_Transcript_1/1_Confidence_1.000	HB	722	23.4591	26.2519	23.2133	26.2912	25.1386	45.6147
Locus_16632_Transcript_1/1_Confidence_1.000	HB	1376	24.0131	31.8426	55.3647	39.5216	53.4747	37.0816
Locus_19812_Transcript_1/1_Confidence_1.000	HB	2555	26.8426	36.4173	20.176	33.2318	31.6788	12.9807
Locus_9931_Transcript_1/1_Confidence_1.000	HB	1648	29.8219	15.0859	21.2643	16.3436	25.8963	32.0872
Locus_2882_Transcript_1/1_Confidence_1.000	HB	5436	31.9752	41.8861	31.7658	36.2409	44.6234	44.7559
Locus_19956_Transcript_1/1_Confidence_1.000	HB	520	33.64	65.7989	61.5315	41.9307	66.9778	55.752
Locus_27164_Transcript_1/1_Confidence_1.000	HB	842	33.966	47.9445	72.3818	35.035	42.2378	33.3294
Locus_6530_Transcript_1/1_Confidence_1.000	HB	2365	35.339	35.1798	48.6404	46.748	42.4168	33.0486
Locus_1894_Transcript_1/1_Confidence_1.000	HB	1394	35.8533	60.5674	60.1148	59.805	33.9579	56.4015
Locus_290_Transcript_1/1_Confidence_1.000	HB	5675	36.0106	43.1149	20.3152	36.6582	44.0407	31.8365
Locus_8019_Transcript_1/1_Confidence_1.000	HB	1272	37.3274	52.8303	50.5084	52.8361	42.4211	97.5485
Locus_7841_Transcript_1/1_Confidence_1.000	HB	1636	40.9028	4.51383	0	0	6.14676	0.708827
Locus_1091_Transcript_1/1_Confidence_1.000	HB	2611	44.1327	46.1009	4.76562	26.5261	12.1179	13.5018
Locus_2883_Transcript_1/1_Confidence_1.000	HB	5958	47.1627	39.8689	33.117	47.1875	38.532	58.7022
Locus_13341_Transcript_1/1_Confidence_1.000	HB	255	51.1772	35.7165	42.8212	88.5236	63.4819	9.09523
Locus_6795_Transcript_1/1_Confidence_1.000	HB	3033	52.8229	73.4486	40.1045	99.6299	34.4495	25.9227
Locus_6066_Transcript_1/1_Confidence_1.000	HB	580	53.1391	43.7136	49.4744	40.6889	40.5965	45.9858
Locus_1004_Transcript_1/1_Confidence_1.000	HB	1919	54.6935	10.7749	1.32329	0.668362	7.92433	0.604295
Locus_4480_Transcript_1/1_Confidence_1.000	HB	2220	84.925	77.1727	115.76	64.2449	92.2528	58.191
Locus_2493_Transcript_1/1_Confidence_1.000	HB	3531	91.2964	100.107	47.2496	32.4733	88.6337	95.7665
Locus_1078_Transcript_1/1_Confidence_1.000	HB	1644	104.039	121.131	157.863	141.521	49.6808	115.4
Locus_10870_Transcript_1/1_Confidence_1.000	HB	790	144.104	209.075	126.648	87.6705	117.357	123.01
Locus_5978_Transcript_1/1_Confidence_1.000	HB	1122	178.18	277.527	401.279	142.891	174.007	134.775
Locus_6727_Transcript_1/1_Confidence_1.000	HB	1701	213.512	148.619	148.094	279.439	271.658	83.0361
Locus_65900_Transcript_1/1_Confidence_1.000	HB	444	0	0	2.85968	0	3.86688	0.522361
Locus_67437_Transcript_1/1_Confidence_1.000	HB	331	0	0	3.06875	0	3.705	15.4152
Locus_66800_Transcript_1/1_Confidence_1.000	HB	362	0	0	6.31341	0.708611	4.74281	0
Locus_66465_Transcript_1/1_Confidence_1.000	HB	1389	0	0	6.39876	3.13952	54.2103	0.166975
Locus_65780_Transcript_1/1_Confidence_1.000	HB	2973	0	0	10.5915	1.03539	66.082	0
Locus_73755_Transcript_1/1_Confidence_1.000	HB	254	0	0	0	0	0	7.30483
Locus_74086_Transcript_1/1_Confidence_1.000	HB	427	0	0	0	0	0	7.60421
Locus_44422_Transcript_1/1_Confidence_1.000	HMG	1022	1.35843	2.89026	1.98778	3.76493	3.35987	3.1771
Locus_34963_Transcript_1/1_Confidence_1.000	HMG	2676	1.76393	4.23135	21.0667	21.5682	12.8318	25.8276
Locus_23315_Transcript_1/1_Confidence_1.000	HMG	2012	6.48618	5.38309	6.68926	7.01215	6.33901	10.4898
Locus_31287_Transcript_1/1_Confidence_1.000	HMG	887	6.88681	4.1627	12.8831	2.89196	9.6781	8.10572
Locus_28222_Transcript_1/1_Confidence_1.000	HMG	864	8.03425	4.27351	3.52694	5.9379	8.51635	11.0059
Locus_18097_Transcript_1/1_Confidence_1.000	HMG	1983	9.10143	17.1302	60.8276	52.002	31.5401	67.7189
Locus_29768_Transcript_1/1_Confidence_1.000	HMG	1470	10.1999	8.87495	5.70068	10.9936	7.50829	17.8285
Locus_27166_Transcript_1/1_Confidence_1.000	HMG	1345	10.3221	16.8373	31.7188	17.3554	8.02373	18.6232
Locus_15614_Transcript_1/1_Confidence_1.000	HMG	1317	10.9632	12.8965	7.90548	12.2708	16.9473	20.9563
Locus_11061_Transcript_1/1_Confidence_1.000	HMG	2091	11.6855	8.12274	7.1652	9.32344	8.56278	11.2027
Locus_27867_Transcript_1/1_Confidence_1.000	HMG	291	12.4042	0	0	0	0	0
Locus_22363_Transcript_1/1_Confidence_1.000	HMG	991	16.5309	25.5841	65.8551	24.5905	36.1348	14.9782
Locus_5837_Transcript_1/1_Confidence_1.000	HMG	1836	20.114	19.9766	35.546	20.119	12.9582	16.4219
Locus_16506_Transcript_1/1_Confidence_1.000	HMG	1103	20.6423	41.0629	70.4492	41.8614	28.9077	39.1103
Locus_12386_Transcript_1/1_Confidence_1.000	HMG	952	20.9998	29.9936	37.0773	26.4062	31.6894	35.0816
Locus_6446_Transcript_1/1_Confidence_1.000	HMG	437	38.1232	46.1891	14.5274	39.3287	29.7468	55.7265
Locus_5009_Transcript_1/1_Confidence_1.000	HMG	312	90.7746	89.152	118.017	129.081	110.844	89.9466
Locus_9504_Transcript_1/1_Confidence_1.000	HMG	730	99.2743	137.239	196.542	235.785	154.218	193.485
Locus_64818_Transcript_1/1_Confidence_1.000	HMG	805	0	0.611563	378.228	0.318655	864.084	0
Locus_62328_Transcript_1/1_Confidence_1.000	HMG	392	0	0.627944	0	0	10.6367	0
Locus_2371_Transcript_1/1_Confidence_1.000	HRT	1496	15.7763	29.4529	39.2112	21.2621	23.445	36.4326
Locus_14818_Transcript_1/1_Confidence_1.000	HRT	855	33.4495	41.1697	38.6107	32.7022	57.3733	40.6892
Locus_218_Transcript_1/1_Confidence_1.000	HRT	672	40.9058	34.4323	31.7424	32.8281	34.6737	37.6193
Locus_4665_Transcript_1/1_Confidence_1.000	HRT	4291	51.8314	32.7555	13.4338	12.0756	31.0375	14.3773
Locus_6679_Transcript_1/1_Confidence_1.000	HRT	913	57.175	55.5397	42.2769	36.8059	59.9073	50.2977
Locus_11589_Transcript_1/1_Confidence_1.000	HRT	1017	63.8872	85.44	59.4273	61.2917	75.7277	65.9069
Locus_24006_Transcript_1/1_Confidence_1.000	HSF	780	7.11958	8.8363	4.23232	9.20831	1.8867	3.86547
Locus_20653_Transcript_1/1_Confidence_1.000	HSF	846	7.87698	8.14695	3.60198	4.85139	2.89918	1.37073
Locus_3556_Transcript_1/1_Confidence_1.000	HSF	1806	25.5217	0	26.4344	0	32.8657	6.80631
Locus_58060_Transcript_1/1_Confidence_1.000	HSF	1823	0	29.4359	0	32.0822	0.134542	24.2997
Locus_1404_Transcript_1/1_Confidence_1.000	IWS1	2596	65.5654	67.7967	108.775	64.1293	73.5057	67.4522
Locus_21835_Transcript_1/1_Confidence_1.000	Jumonji	369	0.752476	6.67085	6.19364	2.08551	1.32938	6.28532
Locus_32034_Transcript_1/1_Confidence_1.000	Jumonji	644	1.72462	1.52891	3.94316	2.78823	6.47454	6.48247
Locus_41301_Transcript_1/1_Confidence_1.000	Jumonji	304	1.82673	8.9069	5.84729	4.21903	0.806812	2.28877
Locus_32784_Transcript_1/1_Confidence_1.000	Jumonji	1743	2.07093	0.706122	4.07935	2.35472	5.06583	4.79026
Locus_10210_Transcript_1/1_Confidence_1.000	Jumonji	467	4.75655	3.68968	2.17507	4.3943	4.20164	6.95288
Locus_4500_Transcript_1/1_Confidence_1.000	Jumonji	1855	5.23894	7.69647	21.7662	6.63764	13.0899	23.0053
Locus_34896_Transcript_1/1_Confidence_1.000	Jumonji	297	5.60937	6.63042	0.855015	4.31847	5.78079	6.24723
Locus_44840_Transcript_1/1_Confidence_1.000	Jumonji	1217	6.38832	9.70863	14.8149	8.64191	5.64304	14.1025
Locus_2299_Transcript_1/1_Confidence_1.000	Jumonji	1074	7.75597	4.58388	9.22126	8.59834	8.90648	10.7974
Locus_33966_Transcript_1/1_Confidence_1.000	Jumonji	255	8.71102	1.93062	1.99168	5.02975	9.61846	12.7333
Locus_7750_Transcript_1/1_Confidence_1.000	Jumonji	1346	11.9647	2.01166	0.943311	0	6.55999	3.96311
Locus_5372_Transcript_1/1_Confidence_1.000	Jumonji	6086	13.7326	15.8548	17.1908	13.319	19.3041	17.6061
Locus_11160_Transcript_1/1_Confidence_1.000	Jumonji	443	13.7892	16.1139	12.611	28.9523	7.19756	9.42372
Locus_8532_Transcript_1/1_Confidence_1.000	Jumonji	3972	15.5889	19.6452	16.5585	11.9476	29.5782	27.9108
Locus_25147_Transcript_1/1_Confidence_1.000	Jumonji	696	16.7556	4.24404	4.01341	4.79127	7.04801	12.3295
Locus_16037_Transcript_1/1_Confidence_1.000	Jumonji	965	20.7169	17.8557	11.0523	25.7846	10.4208	14.1801
Locus_31604_Transcript_1/1_Confidence_1.000	Jumonji	897	20.7396	36.2234	51.5239	35.1746	27.8903	31.8029
Locus_20930_Transcript_1/1_Confidence_1.000	Jumonji	1299	21.1614	7.20082	4.10526	2.1722	7.5526	15.1762
Locus_7037_Transcript_1/1_Confidence_1.000	Jumonji	4078	23.7628	25.4726	18.4321	19.8144	30.313	34.2945
Locus_7500_Transcript_1/1_Confidence_1.000	Jumonji	1207	25.995	26.3081	15.5688	7.01331	37.1869	24.4034
Locus_17608_Transcript_1/1_Confidence_1.000	Jumonji	2417	39.6334	17.2114	12.7127	11.356	38.1555	18.0399
Locus_17736_Transcript_1/1_Confidence_1.000	Jumonji	1233	40.0844	18.3667	18.5357	13.7309	19.8922	29.1556
Locus_1492_Transcript_1/1_Confidence_1.000	Jumonji	2451	45.2011	6.82925	9.84261	0.418633	17.9125	8.61097
Locus_24119_Transcript_1/1_Confidence_1.000	LFY	1066	8.33512	12.7003	15.4841	13.9568	15.8759	18.9285
Locus_19667_Transcript_1/1_Confidence_1.000	LFY	800	9.37115	9.23078	6.98333	8.01616	14.1031	12.1762
Locus_34482_Transcript_1/1_Confidence_1.000	LIM	802	2.4235	5.52466	3.16633	5.4374	9.17472	6.9405
Locus_22898_Transcript_1/1_Confidence_1.000	LIM	929	3.28773	2.91464	2.18678	4.14183	3.16819	1.49792
Locus_41242_Transcript_1/1_Confidence_1.000	LIM	345	4.02411	4.28094	3.68028	4.46117	4.26558	7.39482
Locus_27475_Transcript_1/1_Confidence_1.000	LIM	578	4.32348	2.98111	0	1.3314	11.4573	2.0063
Locus_30221_Transcript_1/1_Confidence_1.000	LIM	373	5.21085	5.93938	6.80803	4.814	4.60294	5.59613
Locus_25966_Transcript_1/1_Confidence_1.000	LIM	306	9.98137	0	0	0	0	0
Locus_18181_Transcript_1/1_Confidence_1.000	LIM	683	13.0091	11.1724	0.7436	7.13591	24.4193	10.1872
Locus_22161_Transcript_1/1_Confidence_1.000	LIM	451	14.1602	10.9159	27.0268	11.3755	14.6836	13.3706
Locus_11390_Transcript_1/1_Confidence_1.000	LIM	9616	15.5348	21.0163	5.51927	20.5673	13.748	13.3137
Locus_14761_Transcript_1/1_Confidence_1.000	LIM	3398	21.1639	20.863	13.3023	11.0971	40.5657	25.5271
Locus_12987_Transcript_1/1_Confidence_1.000	LIM	1874	22.6694	31.7873	54.7447	23.9544	64.2625	50.1232
Locus_430_Transcript_1/1_Confidence_1.000	LIM	664	30.5263	0	0	0	0	0
Locus_1104_Transcript_1/1_Confidence_1.000	LIM	770	43.9935	19.5005	22.096	20.9878	34.0831	27.7109
Locus_2849_Transcript_1/1_Confidence_1.000	LIM	1411	75.959	37.3331	61.5502	55.0849	48.6717	28.9294
Locus_58829_Transcript_1/1_Confidence_1.000	LIM	235	0	1.04746	0	0	0	2.96079
Locus_59118_Transcript_1/1_Confidence_1.000	LIM	258	0	7.63269	0	0	0	0
Locus_58790_Transcript_1/1_Confidence_1.000	LIM	302	0	9.78096	6.72687	0	0	0
Locus_30456_Transcript_1/1_Confidence_1.000	LOB	654	0.849124	0	0.388287	1.17668	1.1251	27.3065
Locus_33264_Transcript_1/1_Confidence_1.000	LOB	1934	0.861418	1.01822	56.1976	1.19372	19.1499	1.19922
Locus_52412_Transcript_1/1_Confidence_1.000	LOB	463	1.19941	0.531651	1.09693	1.6621	3.17846	2.50463
Locus_71332_Transcript_1/1_Confidence_1.000	LOB	681	1.22319	0.72292	2.61024	0.376677	0.360163	47.3393
Locus_31703_Transcript_1/1_Confidence_1.000	LOB	429	1.29447	0.573786	1.18387	1.79383	0	2.70313
Locus_29120_Transcript_1/1_Confidence_1.000	LOB	1219	2.96114	4.03863	8.1244	5.05038	3.82292	8.56175
Locus_21728_Transcript_1/1_Confidence_1.000	LOB	1794	3.40502	8.91863	5.80352	9.58008	7.51945	25.0803
Locus_32929_Transcript_1/1_Confidence_1.000	LOB	1579	4.0445	16.3687	16.5648	16.8954	11.184	35.8395
Locus_34197_Transcript_1/1_Confidence_1.000	LOB	2209	4.90216	7.5774	10.9209	12.0769	5.77369	10.9192
Locus_25832_Transcript_1/1_Confidence_1.000	LOB	2593	5.24702	7.2147	8.32428	9.39805	6.90504	9.65995
Locus_14347_Transcript_1/1_Confidence_1.000	LOB	1304	5.53624	7.36197	1.94739	3.93431	5.07846	6.58079
Locus_2664_Transcript_1/1_Confidence_1.000	LOB	1592	6.62765	10.5141	10.0491	10.7956	8.01136	8.59533
Locus_50247_Transcript_1/1_Confidence_1.000	LOB	1216	7.0786	3.03644	0.626495	5.48474	7.66471	7.24776
Locus_25751_Transcript_1/1_Confidence_1.000	LOB	530	7.33451	2.78665	0.479131	4.83995	6.47885	5.25121
Locus_5752_Transcript_1/1_Confidence_1.000	LOB	1838	7.70449	13.9282	7.59884	8.65292	8.54044	8.83296
Locus_13862_Transcript_1/1_Confidence_1.000	LOB	998	8.3466	2.46648	8.39679	5.65469	2.94915	362.068
Locus_25052_Transcript_1/1_Confidence_1.000	LOB	3214	8.72558	7.27587	8.77015	9.17843	5.26561	13.2778
Locus_26410_Transcript_1/1_Confidence_1.000	LOB	1383	8.83384	14.2389	22.401	18.3624	9.93143	18.95
Locus_8193_Transcript_1/1_Confidence_1.000	LOB	1799	10.0323	5.60996	1.83503	4.56284	10.498	8.37984
Locus_24853_Transcript_1/1_Confidence_1.000	LOB	2127	11.4877	13.4245	14.2072	11.0952	10.1475	10.5769
Locus_4408_Transcript_1/1_Confidence_1.000	LOB	2446	11.5788	19.9258	28.9653	4.92899	20.2554	19.0587
Locus_6305_Transcript_1/1_Confidence_1.000	LOB	3496	11.7546	10.3503	5.59306	5.42971	15.9959	15.6565
Locus_12791_Transcript_1/1_Confidence_1.000	LOB	3238	11.9195	17.2566	22.5079	18.5377	20.3004	20.4853
Locus_6420_Transcript_1/1_Confidence_1.000	LOB	2185	13.0889	14.42	10.8084	13.2661	12.1232	14.6481
Locus_10114_Transcript_1/1_Confidence_1.000	LOB	2978	13.9857	17.1928	16.7133	8.35533	14.4132	25.9342
Locus_5427_Transcript_1/1_Confidence_1.000	LOB	1458	14.8544	10.974	18.462	17.066	12.1121	36.9049
Locus_15205_Transcript_1/1_Confidence_1.000	LOB	1316	14.9803	16.2731	16.2089	27.0941	16.7738	18.6812
Locus_23945_Transcript_1/1_Confidence_1.000	LOB	302	16.5495	8.96588	2.52258	11.0421	4.06078	3.83987
Locus_16708_Transcript_1/1_Confidence_1.000	LOB	1616	19.9313	30.16	37.0852	31.1122	32.0248	33.2966
Locus_14729_Transcript_1/1_Confidence_1.000	LOB	2952	20.4109	17.094	11.269	13.2082	19.9407	15.5562
Locus_7874_Transcript_1/1_Confidence_1.000	LOB	2403	21.261	23.1506	24.9395	18.681	25.313	18.145
Locus_358_Transcript_1/1_Confidence_1.000	LOB	1051	21.9278	17.5657	14.2554	18.5493	6.30096	19.64
Locus_2754_Transcript_1/1_Confidence_1.000	LOB	1569	24.2447	20.8658	19.2599	15.6951	14.8507	11.2343
Locus_6110_Transcript_1/1_Confidence_1.000	LOB	2188	25.1268	20.2503	22.7478	16.4134	20.9624	30.104
Locus_4962_Transcript_1/1_Confidence_1.000	LOB	1980	27.2054	15.0428	22.4441	7.77325	14.2455	17.5703
Locus_15015_Transcript_1/1_Confidence_1.000	LOB	1242	28.6159	15.0626	5.92934	10.7399	18.5632	19.0473
Locus_2983_Transcript_1/1_Confidence_1.000	LOB	2954	51.5097	32.7483	32.7525	36.4716	40.2696	50.5626
Locus_43534_Transcript_1/1_Confidence_1.000	LOB	259	0	0.950402	8.82415	0	3.78797	11.6412
Locus_22707_Transcript_1/1_Confidence_1.000	LOB	329	0	2.24457	1.5437	0	1.49101	1.4099
Locus_69773_Transcript_1/1_Confidence_1.000	LOB	1291	0	0	0.983499	2.58306	13.109	23.7138
Locus_51006_Transcript_1/1_Confidence_1.000	LOB	254	0	0	0.999762	1.00991	1.93127	3.65241
Locus_69069_Transcript_1/1_Confidence_1.000	LOB	686	0	0	1.11052	0.747864	0	61.8701
Locus_71513_Transcript_1/1_Confidence_1.000	LOB	259	0	0	0	0.990414	0	4.47738
Locus_73469_Transcript_1/1_Confidence_1.000	LOB	378	0	0	0	0	0	9.2035
Locus_73342_Transcript_1/1_Confidence_1.000	LOB	537	0	0	0	0	0	50.1
Locus_73103_Transcript_1/1_Confidence_1.000	LOB	498	0	0	0	0	0	79.638
Locus_49833_Transcript_1/1_Confidence_1.000	LUG	270	1.02838	0.911682	0	0.950064	0.90841	0.858994
Locus_23464_Transcript_1/1_Confidence_1.000	LUG	1013	5.20791	12.3928	7.26974	12.1548	15.9801	15.1108
Locus_21858_Transcript_1/1_Confidence_1.000	LUG	1898	7.02205	9.46747	12.1752	14.0557	5.16904	12.8306
Locus_29405_Transcript_1/1_Confidence_1.000	LUG	1147	8.71481	12.2326	20.8111	18.7859	7.48429	15.3675
Locus_43435_Transcript_1/1_Confidence_1.000	LUG	965	11.2216	11.4787	13.6838	17.81	12.4542	8.41191
Locus_21554_Transcript_1/1_Confidence_1.000	LUG	1753	11.8795	9.54848	22.743	18.584	9.3743	15.7441
Locus_12604_Transcript_1/1_Confidence_1.000	LUG	2426	14.1922	18.5681	25.5405	20.4072	21.6356	37.6668
Locus_27269_Transcript_1/1_Confidence_1.000	LUG	909	14.9676	16.5186	18.9966	13.2633	21.0463	21.4323
Locus_37477_Transcript_1/1_Confidence_1.000	LUG	307	17.1844	4.81083	10.7531	15.0401	7.19035	16.6203
Locus_16153_Transcript_1/1_Confidence_1.000	LUG	2929	17.7272	21.0101	13.6983	23.471	20.4323	19.875
Locus_8488_Transcript_1/1_Confidence_1.000	LUG	979	18.4353	15.5889	11.413	24.1058	28.8112	26.2963
Locus_12771_Transcript_1/1_Confidence_1.000	LUG	886	20.3704	11.6687	34.107	24.0304	11.35	21.9887
Locus_13837_Transcript_1/1_Confidence_1.000	LUG	1929	20.4397	27.8184	100.312	57.1811	27.8457	43.2837
Locus_4654_Transcript_1/1_Confidence_1.000	LUG	2950	25.1309	22.3625	30.1284	26.2604	30.0976	17.7681
Locus_6779_Transcript_1/1_Confidence_1.000	LUG	1023	27.9564	37.0555	33.2628	34.3528	35.0044	24.9385
Locus_22795_Transcript_1/1_Confidence_1.000	LUG	4307	30.6868	25.4898	27.1215	25.074	31.4917	27.0861
Locus_6816_Transcript_1/1_Confidence_1.000	LUG	1753	33.7378	44.0915	64.4627	70.2386	46.032	46.4386
Locus_8124_Transcript_1/1_Confidence_1.000	LUG	485	37.2127	28.9295	31.4152	41.2543	33.8828	36.3434
Locus_14348_Transcript_1/1_Confidence_1.000	LUG	1091	47.5922	44.8989	62.612	61.6018	37.7686	45.4928
Locus_4917_Transcript_1/1_Confidence_1.000	LUG	1540	53.1888	78.9612	108.831	94.445	56.3804	62.6508
Locus_66716_Transcript_1/1_Confidence_1.000	LUG	484	0	0	2.09867	0	2.02703	2.39595
Locus_40956_Transcript_1/1_Confidence_1.000	MADS	442	0.628198	3.89837	2.87262	0.580356	2.21965	13.6428
Locus_50894_Transcript_1/1_Confidence_1.000	MADS	402	0.690706	1.22465	0.63169	8.93344	0	0
Locus_22910_Transcript_1/1_Confidence_1.000	MADS	395	0.702946	0.623175	3.21442	0.649411	4.96751	1.76148
Locus_51096_Transcript_1/1_Confidence_1.000	MADS	346	0.802496	2.13429	0.733929	0.741379	0.708875	5.3625
Locus_55261_Transcript_1/1_Confidence_1.000	MADS	268	1.03606	1.83697	0	0	5.49114	0
Locus_51145_Transcript_1/1_Confidence_1.000	MADS	1061	1.0468	9.04808	37.337	36.7489	3.69871	4.80907
Locus_46737_Transcript_1/1_Confidence_1.000	MADS	216	1.28548	0	0	0	0	0
Locus_56520_Transcript_1/1_Confidence_1.000	MADS	381	1.45755	0.646074	1.99952	0	3.86253	2.43494
Locus_29041_Transcript_1/1_Confidence_1.000	MADS	238	2.33331	2.06852	3.20092	9.70023	3.09165	2.92347
Locus_39274_Transcript_1/1_Confidence_1.000	MADS	1138	2.68392	8.00326	2.00831	7.21314	1.5087	4.27987
Locus_33025_Transcript_1/1_Confidence_1.000	MADS	988	2.81036	1.99315	2.82726	2.59633	2.73075	3.28643
Locus_26889_Transcript_1/1_Confidence_1.000	MADS	535	3.11398	4.60101	2.84792	1.91789	0.9169	2.16755
Locus_25067_Transcript_1/1_Confidence_1.000	MADS	1924	3.17495	2.94259	16.8941	5.19967	8.54114	40.3825
Locus_29571_Transcript_1/1_Confidence_1.000	MADS	1085	3.32685	6.35237	8.42564	11.8211	2.26056	10.2604
Locus_27632_Transcript_1/1_Confidence_1.000	MADS	1912	3.3401	5.66464	14.0782	18.7826	7.31194	7.88459
Locus_33807_Transcript_1/1_Confidence_1.000	MADS	1159	3.354	2.33623	10.9551	0.221326	4.6557	1.20066
Locus_1338_Transcript_1/1_Confidence_1.000	MADS	1106	3.76578	5.11894	4.36243	8.34957	2.66117	4.194
Locus_33474_Transcript_1/1_Confidence_1.000	MADS	487	3.99106	2.52725	1.04287	1.05346	2.01454	4.76239
Locus_36225_Transcript_1/1_Confidence_1.000	MADS	300	4.62773	7.38463	0	0	1.63514	3.86547
Locus_23239_Transcript_1/1_Confidence_1.000	MADS	2234	4.72302	5.83983	2.15974	7.80805	2.74475	2.90689
Locus_33156_Transcript_1/1_Confidence_1.000	MADS	562	5.4347	0.875994	1.35555	1.82575	10.0378	0
Locus_30112_Transcript_1/1_Confidence_1.000	MADS	3302	5.88627	9.16928	4.61428	7.22474	11.2905	6.18101
Locus_31323_Transcript_1/1_Confidence_1.000	MADS	1386	6.4107	7.45922	19.2378	29.4273	12.9183	6.86079
Locus_5905_Transcript_1/1_Confidence_1.000	MADS	569	7.31978	3.02826	0.446291	0	6.89689	0.407607
Locus_6573_Transcript_1/1_Confidence_1.000	MADS	1008	7.71288	21.7339	30.7347	43.2618	16.0594	18.407
Locus_20006_Transcript_1/1_Confidence_1.000	MADS	2236	8.1958	13.981	11.9247	32.2367	10.0916	14.7289
Locus_6348_Transcript_1/1_Confidence_1.000	MADS	1997	8.20338	10.6005	6.48518	10.4046	11.9135	4.18098
Locus_16636_Transcript_1/1_Confidence_1.000	MADS	864	8.35562	5.69801	6.46605	7.12548	7.38083	3.7581
Locus_24239_Transcript_1/1_Confidence_1.000	MADS	660	8.83475	5.96737	4.23232	19.0445	5.94596	4.91969
Locus_28046_Transcript_1/1_Confidence_1.000	MADS	765	9.43693	11.5837	0.331947	0.335317	6.09169	2.42539
Locus_19068_Transcript_1/1_Confidence_1.000	MADS	935	9.79989	5.26533	8.14779	1.6461	7.60733	13.6428
Locus_3679_Transcript_1/1_Confidence_1.000	MADS	3285	10.0584	17.3095	12.9096	32.5625	10.9009	13.2026
Locus_14719_Transcript_1/1_Confidence_1.000	MADS	2757	10.2726	18.1245	19.1583	95.6474	13.6113	19.9373
Locus_10854_Transcript_1/1_Confidence_1.000	MADS	3954	10.4633	14.443	2.63316	2.98427	32.9385	1.52507
Locus_36455_Transcript_1/1_Confidence_1.000	MADS	581	10.9918	12.2865	3.93366	9.27171	5.91014	4.39107
Locus_32684_Transcript_1/1_Confidence_1.000	MADS	1619	11.3192	6.99388	3.45069	1.9013	2.87841	7.1627
Locus_6185_Transcript_1/1_Confidence_1.000	MADS	1076	11.3543	6.17673	2.59604	0.476798	19.3755	1.29328
Locus_32163_Transcript_1/1_Confidence_1.000	MADS	775	11.8231	9.52855	1.31066	0.99297	0.949435	5.08746
Locus_22311_Transcript_1/1_Confidence_1.000	MADS	1326	12.1452	12.8089	7.46881	28.6309	7.95373	10.1447
Locus_24767_Transcript_1/1_Confidence_1.000	MADS	293	13.2672	11.7616	0.866687	0	3.34841	0
Locus_30854_Transcript_1/1_Confidence_1.000	MADS	2254	13.5506	22.606	15.322	30.8413	18.9339	18.9329
Locus_26820_Transcript_1/1_Confidence_1.000	MADS	1071	13.9998	12.1813	23.2363	13.8917	20.153	9.96144
Locus_11276_Transcript_1/1_Confidence_1.000	MADS	1347	15.0478	20.4672	7.91793	7.427	19.6654	9.29779
Locus_4581_Transcript_1/1_Confidence_1.000	MADS	3477	15.093	24.2827	13.7304	14.9764	20.3158	12.7404
Locus_16491_Transcript_1/1_Confidence_1.000	MADS	1712	15.5699	17.11	14.2396	27.7194	6.59022	10.4314
Locus_38176_Transcript_1/1_Confidence_1.000	MADS	542	15.8811	30.8828	25.3002	23.664	22.6265	75.7404
Locus_35061_Transcript_1/1_Confidence_1.000	MADS	1763	15.907	15.9169	31.2563	43.3591	18.364	121.555
Locus_14068_Transcript_1/1_Confidence_1.000	MADS	1929	16.1215	29.0944	101.365	64.0961	20.471	12.8649
Locus_8696_Transcript_1/1_Confidence_1.000	MADS	4748	16.2575	15.1384	6.52498	14.4791	10.5382	16.5105
Locus_19145_Transcript_1/1_Confidence_1.000	MADS	4606	16.5175	19.5064	19.1309	21.6642	16.2946	16.9188
Locus_32388_Transcript_1/1_Confidence_1.000	MADS	657	16.9049	10.1159	12.7549	14.8366	18.666	12.0024
Locus_10852_Transcript_1/1_Confidence_1.000	MADS	2803	17.2363	26.3454	28.7188	26.0818	18.0256	16.9623
Locus_1159_Transcript_1/1_Confidence_1.000	MADS	2176	18.8852	16.629	15.8712	24.9916	11.4971	18.5457
Locus_27538_Transcript_1/1_Confidence_1.000	MADS	382	19.6254	40.5961	9.30668	17.4593	14.1255	13.9643
Locus_3536_Transcript_1/1_Confidence_1.000	MADS	3314	20.6949	21.169	31.4168	36.2251	16.5784	38.7714
Locus_5419_Transcript_1/1_Confidence_1.000	MADS	3283	21.0595	19.7193	10.2102	31.7228	15.0913	15.1887
Locus_33565_Transcript_1/1_Confidence_1.000	MADS	351	21.3587	24.5453	0	3.65409	2.09633	1.98229
Locus_31024_Transcript_1/1_Confidence_1.000	MADS	2191	21.4172	27.6376	12.5173	57.6022	5.37335	14.2904
Locus_5253_Transcript_1/1_Confidence_1.000	MADS	3150	21.7724	35.3212	16.6068	7.24763	19.8553	33.5008
Locus_13969_Transcript_1/1_Confidence_1.000	MADS	397	22.3809	31.0018	44.1356	16.7996	63.0167	21.0313
Locus_7327_Transcript_1/1_Confidence_1.000	MADS	3446	22.7223	30.43	52.7628	21.8107	34.7336	23.489
Locus_16295_Transcript_2/2_Confidence_1.000	MADS	1678	23.1662	22.4443	17.1008	14.5227	8.62394	77.1252
Locus_16295_Transcript_1/2_Confidence_1.000	MADS	1676	23.1939	22.4711	17.1212	14.5401	8.63423	77.2172
Locus_444_Transcript_1/1_Confidence_1.000	MADS	2885	23.4835	19.0268	11.2666	21.1616	8.5866	13.6665
Locus_3865_Transcript_1/1_Confidence_1.000	MADS	3208	24.1484	32.4574	19.7895	17.8315	22.9368	29.4971
Locus_18581_Transcript_1/1_Confidence_1.000	MADS	2541	25.4607	18.0184	12.592	32.3044	5.59847	8.03215
Locus_6129_Transcript_1/1_Confidence_1.000	MADS	1112	25.7188	46.7073	19.6392	43.1373	7.94042	8.75988
Locus_15513_Transcript_1/1_Confidence_1.000	MADS	1261	25.7626	21.863	10.6731	27.2588	20.423	18.2085
Locus_7196_Transcript_1/1_Confidence_1.000	MADS	3925	26.2454	37.5032	27.8848	26.5994	41.6179	19.1452
Locus_3690_Transcript_1/1_Confidence_1.000	MADS	3958	27.149	29.1057	27.2674	28.1275	28.9392	19.4543
Locus_8053_Transcript_1/1_Confidence_1.000	MADS	1581	27.5732	12.1442	2.08805	1.6225	8.84278	1.90706
Locus_13261_Transcript_1/1_Confidence_1.000	MADS	2354	28.309	59.1858	36.5699	45.5498	29.1741	38.2278
Locus_3344_Transcript_1/1_Confidence_1.000	MADS	1725	29.2955	27.2553	15.4572	37.0277	14.3608	27.1591
Locus_37887_Transcript_1/1_Confidence_1.000	MADS	444	29.3923	29.3833	23.4494	62.9738	26.5158	41.2665
Locus_9936_Transcript_1/1_Confidence_1.000	MADS	2399	31.1344	40.8376	41.1765	46.5131	42.838	46.405
Locus_4158_Transcript_1/1_Confidence_1.000	MADS	2454	32.1339	29.691	25.3526	34.704	44.9763	65.4957
Locus_12116_Transcript_1/1_Confidence_1.000	MADS	1918	34.1651	13.2189	5.95791	6.28588	23.6575	52.4801
Locus_10808_Transcript_1/1_Confidence_1.000	MADS	1757	35.2413	62.7644	52.4644	101.322	28.4777	55.837
Locus_12498_Transcript_1/1_Confidence_1.000	MADS	346	35.3098	39.1286	1.46786	0	9.21538	1.34063
Locus_7357_Transcript_1/1_Confidence_1.000	MADS	929	35.5672	44.5144	101.958	83.3888	34.0581	60.9155
Locus_8760_Transcript_1/1_Confidence_1.000	MADS	2341	38.3107	58.8835	28.9628	39.8856	18.7542	18.2293
Locus_24018_Transcript_1/1_Confidence_1.000	MADS	745	38.3884	31.3888	24.2009	34.0875	29.3008	21.1693
Locus_2673_Transcript_1/1_Confidence_1.000	MADS	4363	38.8207	52.977	43.7104	50.7978	48.121	31.7885
Locus_7270_Transcript_1/1_Confidence_1.000	MADS	3047	39.0023	44.9169	20.7519	21.636	41.9383	15.0712
Locus_10102_Transcript_1/1_Confidence_1.000	MADS	1472	41.31	94.8162	141.633	85.3896	63.4838	169.85
Locus_22305_Transcript_1/1_Confidence_1.000	MADS	2864	44.8877	44.9506	42.9143	26.9594	39.651	74.5021
Locus_6177_Transcript_1/1_Confidence_1.000	MADS	3168	45.9267	47.5525	27.7345	87.2062	34.5299	128.483
Locus_3751_Transcript_1/1_Confidence_1.000	MADS	2066	46.9045	35.6244	58.7527	37.9934	39.4143	62.1918
Locus_3356_Transcript_1/1_Confidence_1.000	MADS	3402	50.3582	77.8548	19.5568	19.9061	26.6755	21.9521
Locus_3997_Transcript_1/1_Confidence_1.000	MADS	2051	51.715	60.6084	8.04781	18.01	19.9709	26.2347
Locus_9514_Transcript_1/1_Confidence_1.000	MADS	947	55.7086	48.3471	52.8258	74.7611	62.6774	76.1665
Locus_8968_Transcript_1/1_Confidence_1.000	MADS	1808	58.9728	40.2996	16.5735	32.3484	48.2945	34.1222
Locus_16189_Transcript_1/1_Confidence_1.000	MADS	2617	59.0977	82.02	80.2476	75.279	66.8239	50.161
Locus_2038_Transcript_1/1_Confidence_1.000	MADS	1754	60.7884	73.5375	50.9616	34.0756	52.578	56.197
Locus_1750_Transcript_1/1_Confidence_1.000	MADS	2658	62.0512	34.4505	20.254	12.739	33.2195	25.3044
Locus_4495_Transcript_1/1_Confidence_1.000	MADS	2505	64.6219	119.196	94.9865	105.167	41.8086	63.8844
Locus_9523_Transcript_1/1_Confidence_1.000	MADS	3003	76.5586	35.0829	5.24284	1.36673	22.2973	4.40224
Locus_2813_Transcript_1/1_Confidence_1.000	MADS	3995	80.0672	40.0501	19.8321	14.0619	17.6816	23.2219
Locus_4973_Transcript_1/1_Confidence_1.000	MADS	1913	80.701	59.3189	35.0444	57.9276	77.184	64.1349
Locus_857_Transcript_1/1_Confidence_1.000	MADS	3082	84.236	98.7971	108.101	133.585	78.5471	74.8763
Locus_5520_Transcript_1/1_Confidence_1.000	MADS	2123	115.486	132.875	32.2956	66.3344	88.7273	76.6904
Locus_4333_Transcript_1/1_Confidence_1.000	MADS	2362	117.554	126.829	19.9969	8.79674	64.9002	33.3851
Locus_195_Transcript_1/1_Confidence_1.000	MADS	1891	119.376	140.715	103.134	112.455	139.043	97.015
Locus_4193_Transcript_1/1_Confidence_1.000	MADS	3012	138.371	96.4349	103.363	92.1486	87.1314	149.922
Locus_7103_Transcript_1/1_Confidence_1.000	MADS	450	142.534	80.9574	85.2108	83.2256	109.554	103.595
Locus_7162_Transcript_1/1_Confidence_1.000	MADS	1801	143.534	105.378	167.648	170.774	85.1162	146.549
Locus_122_Transcript_1/1_Confidence_1.000	MADS	1462	921.684	726.34	138.086	137.733	546.91	583.152
Locus_61563_Transcript_1/1_Confidence_1.000	MADS	690	0	0.356745	10.3048	4.08941	11.0194	4.36966
Locus_65415_Transcript_1/1_Confidence_1.000	MADS	321	0	0.766836	0.791089	1.59824	0	5.05763
Locus_63213_Transcript_1/1_Confidence_1.000	MADS	616	0	0.799202	1.23672	0.416424	1.99083	9.03617
Locus_52387_Transcript_1/1_Confidence_1.000	MADS	293	0	0.840117	0	0	0.837102	0.791564
Locus_57708_Transcript_1/1_Confidence_1.000	MADS	294	0	1.67452	0	1.74502	0.834254	3.15549
Locus_34605_Transcript_1/1_Confidence_1.000	MADS	626	0	2.35931	0.811308	8.60521	0.391806	1.85246
Locus_64500_Transcript_1/1_Confidence_1.000	MADS	279	0	0	0.910177	3.67767	1.75821	0.831284
Locus_24143_Transcript_1/1_Confidence_1.000	MBF1	1014	13.6915	45.6381	69.37	23.2738	82.4826	90.1181
Locus_1314_Transcript_1/1_Confidence_1.000	MBF1	318	66.3599	36.3813	15.971	41.9462	31.623	58.3467
Locus_6601_Transcript_1/1_Confidence_1.000	MBF1	935	119.677	139.795	109.724	157.477	112.274	125.514
Locus_33737_Transcript_1/1_Confidence_1.000	MED6	344	6.45729	6.44008	13.2875	13.4224	2.13899	10.1132
Locus_7066_Transcript_1/1_Confidence_1.000	MED6	915	6.67607	8.87769	16.6518	21.867	6.16528	11.9133
Locus_34974_Transcript_1/1_Confidence_1.000	MED7	949	5.26654	7.00333	12.0414	13.7854	9.30427	20.2846
Locus_8815_Transcript_1/1_Confidence_1.000	mTERF	348	1.59577	2.82936	0	1.47424	2.8192	3.3323
Locus_32119_Transcript_1/1_Confidence_1.000	mTERF	1357	2.86462	4.71629	4.11693	8.31744	3.07266	10.0838
Locus_31733_Transcript_1/1_Confidence_1.000	mTERF	350	3.1733	6.32968	7.98095	13.1923	7.70851	5.96387
Locus_31488_Transcript_1/1_Confidence_1.000	mTERF	2495	4.45152	3.94636	13.4349	8.73907	6.09491	5.48448
Locus_33453_Transcript_1/1_Confidence_1.000	mTERF	744	4.47845	6.2862	7.16765	2.75825	6.26364	10.2871
Locus_13748_Transcript_1/1_Confidence_1.000	mTERF	1719	5.00731	7.01661	6.64763	7.90891	5.70729	7.15079
Locus_23086_Transcript_1/1_Confidence_1.000	mTERF	276	5.03014	6.24304	3.68028	4.64705	5.33197	0.84032
Locus_17292_Transcript_1/1_Confidence_1.000	mTERF	1071	5.44438	9.19343	16.8345	23.4722	6.41231	11.9104
Locus_33188_Transcript_1/1_Confidence_1.000	mTERF	1003	6.36716	3.19043	9.11448	4.6035	6.35797	11.3305
Locus_16691_Transcript_1/1_Confidence_1.000	mTERF	1078	6.43932	8.67705	7.53809	7.85257	8.41839	6.23926
Locus_35122_Transcript_1/1_Confidence_1.000	mTERF	1162	6.45174	16.7351	4.37073	15.4528	8.65413	10.7781
Locus_18261_Transcript_1/1_Confidence_1.000	mTERF	2126	6.53019	9.84154	4.77779	15.0822	7.38351	9.70913
Locus_28919_Transcript_1/1_Confidence_1.000	mTERF	678	6.55253	13.0701	14.9817	10.5936	12.2997	75.257
Locus_15423_Transcript_1/1_Confidence_1.000	mTERF	1283	7.35819	8.82548	12.6673	7.79749	6.88211	11.7501
Locus_8893_Transcript_1/1_Confidence_1.000	mTERF	2809	7.61128	11.8301	32.6351	17.5334	19.9081	48.3838
Locus_31239_Transcript_1/1_Confidence_1.000	mTERF	2541	7.64914	22.3777	18.4883	27.055	5.59847	8.76235
Locus_11758_Transcript_1/1_Confidence_1.000	mTERF	2440	7.73817	10.7945	17.1721	14.0874	6.93594	13.7826
Locus_13608_Transcript_1/1_Confidence_1.000	mTERF	1051	7.9257	9.8368	16.1883	17.3289	14.9356	13.4611
Locus_3478_Transcript_1/1_Confidence_1.000	mTERF	1555	8.21384	7.28173	7.51203	15.6715	6.62468	21.6268
Locus_38404_Transcript_1/1_Confidence_1.000	mTERF	925	8.70513	12.2412	15.3736	10.8153	6.09863	9.52787
Locus_7492_Transcript_1/1_Confidence_1.000	mTERF	2723	8.97334	6.87026	9.32572	7.63052	8.55701	10.7319
Locus_21593_Transcript_1/1_Confidence_1.000	mTERF	567	9.79413	10.8534	19.2582	32.5736	14.7076	18.407
Locus_21566_Transcript_1/1_Confidence_1.000	mTERF	2276	10.1257	15.7902	6.80593	9.57995	12.1773	17.9347
Locus_22752_Transcript_1/1_Confidence_1.000	mTERF	2075	10.3037	10.0834	13.7066	8.65359	12.7659	11.289
Locus_5165_Transcript_1/1_Confidence_1.000	mTERF	798	11.4823	12.0301	22.5936	19.287	11.9869	14.5318
Locus_2614_Transcript_1/1_Confidence_1.000	mTERF	1539	11.5468	20.4729	23.7604	31.3354	7.4904	18.0841
Locus_17430_Transcript_1/1_Confidence_1.000	mTERF	2234	11.6833	11.7898	19.2103	21.3573	9.33215	14.7421
Locus_16706_Transcript_1/1_Confidence_1.000	mTERF	2125	12.0212	13.553	14.3401	18.7107	20.545	17.4628
Locus_33165_Transcript_1/1_Confidence_1.000	mTERF	1151	12.0618	17.3228	14.3406	22.0636	12.5725	9.67208
Locus_9273_Transcript_1/1_Confidence_1.000	mTERF	940	12.1109	21.7349	44.8446	19.6481	16.9602	24.1798
Locus_23213_Transcript_1/1_Confidence_1.000	mTERF	1769	13.9695	12.3842	16.5082	15.9508	22.1839	30.0235
Locus_15124_Transcript_1/1_Confidence_1.000	mTERF	1994	14.7605	14.073	28.9089	24.3138	10.8244	21.0527
Locus_30439_Transcript_1/1_Confidence_1.000	mTERF	306	17.2406	0	0	0	0	0
Locus_29559_Transcript_1/1_Confidence_1.000	mTERF	515	17.2529	22.4646	42.8985	38.3531	32.3853	33.3256
Locus_17378_Transcript_1/1_Confidence_1.000	mTERF	298	18.6351	11.5643	11.0779	15.4943	12.3458	14.7874
Locus_24702_Transcript_1/1_Confidence_1.000	mTERF	828	18.7792	8.62134	8.89401	15.4902	18.0695	19.8876
Locus_6925_Transcript_1/1_Confidence_1.000	mTERF	1176	19.1248	19.8849	44.0507	29.0109	17.5193	24.8495
Locus_19764_Transcript_1/1_Confidence_1.000	mTERF	1525	19.482	17.2711	41.6294	24.0538	15.9225	17.4897
Locus_1992_Transcript_1/1_Confidence_1.000	mTERF	1201	21.2698	19.0611	4.44024	8.54346	23.894	26.2633
Locus_20732_Transcript_1/1_Confidence_1.000	mTERF	499	21.7012	22.6916	36.1317	29.8156	41.7796	35.7885
Locus_5746_Transcript_1/1_Confidence_1.000	mTERF	975	22.2131	15.6529	29.6914	14.9964	27.6716	29.7344
Locus_17261_Transcript_1/1_Confidence_1.000	mTERF	2357	24.7388	34.6725	56.5627	31.5613	26.3273	26.5679
Locus_14593_Transcript_1/1_Confidence_1.000	mTERF	926	25.4875	27.9117	40.3122	27.9787	26.2223	37.5694
Locus_2132_Transcript_1/1_Confidence_1.000	mTERF	357	29.5552	0	0	0	0	0
Locus_17887_Transcript_1/1_Confidence_1.000	mTERF	1460	30.6191	12.9821	12.1752	15.8127	22.6792	13.8204
Locus_7116_Transcript_1/1_Confidence_1.000	mTERF	2508	33.1026	35.1368	22.0729	23.3198	19.8525	18.7725
Locus_5564_Transcript_1/1_Confidence_1.000	mTERF	1456	36.615	44.1252	54.0668	51.2682	58.9593	64.9909
Locus_5456_Transcript_1/1_Confidence_1.000	mTERF	1590	37.3711	39.4776	62.287	49.8515	50.134	61.41
Locus_4668_Transcript_1/1_Confidence_1.000	mTERF	1242	52.537	56.881	143.327	117.106	49.3701	69.8399
Locus_18887_Transcript_2/4_Confidence_0.286	mTERF	508	56.2979	36.3417	14.9964	31.3072	39.1081	27.8497
Locus_18887_Transcript_1/4_Confidence_0.286	mTERF	504	56.7447	36.6301	15.1154	31.5557	39.4185	28.0707
Locus_18887_Transcript_3/4_Confidence_0.429	mTERF	502	56.9708	36.776	15.1757	31.6814	39.5756	28.1825
Locus_4436_Transcript_1/1_Confidence_1.000	mTERF	889	57.1569	86.1124	34.2775	64.6343	63.18	58.9604
Locus_18887_Transcript_4/4_Confidence_0.429	mTERF	496	57.66	37.2209	15.3592	32.0647	40.0543	28.5234
[truncated: 1,474 more rows]

## Sheet: Sheet2
RPKM values of 96 specifically expressing Marchantia TF encoding transcripts in 6 developmental tissues.
Transcript ID	TFs	Length of transcript (base pairs)	Expression (RPKM) Values
			VM	VF	IMM	IMF	MM	MF
Locus_13480_Transcript_1/1_Confidence_1.000	AP2-EREBP	438	27.2592	0	0	0	0	0
Locus_30718_Transcript_1/1_Confidence_1.000	AUX/IAA	776	17.5329	0	0	0	0	0
Locus_34088_Transcript_1/1_Confidence_1.000	AUX/IAA	531	28.7599	0	0	0	0	0
Locus_1570_Transcript_1/1_Confidence_1.000	bHLH	2091	125.354	0	0	0	0	0
Locus_8086_Transcript_1/1_Confidence_1.000	bHLH	468	23.7319	0	0	0	0	0
Locus_17951_Transcript_1/1_Confidence_1.000	C2H2	314	7.95851	0	0	0	0	0
Locus_18192_Transcript_1/1_Confidence_1.000	C2H2	272	10.2082	0	0	0	0	0
Locus_21665_Transcript_1/1_Confidence_1.000	C2H2	766	24.649	0	0	0	0	0
Locus_16985_Transcript_1/1_Confidence_1.000	C3H	338	4.92894	0	0	0	0	0
Locus_30949_Transcript_1/1_Confidence_1.000	C3H	935	15.1453	0	0	0	0	0
Locus_36678_Transcript_1/1_Confidence_1.000	C3H	296	8.44248	0	0	0	0	0
Locus_38224_Transcript_1/1_Confidence_1.000	C3H	285	8.76833	0	0	0	0	0
Locus_11205_Transcript_1/1_Confidence_1.000	CSD	640	17.354	0	0	0	0	0
Locus_15030_Transcript_1/1_Confidence_1.000	FAR1	238	4.66662	0	0	0	0	0
Locus_15952_Transcript_1/1_Confidence_1.000	FAR1	405	32.2227	0	0	0	0	0
Locus_25499_Transcript_1/2_Confidence_1.000	FAR1	204	1.3611	0	0	0	0	0
Locus_25499_Transcript_2/2_Confidence_1.000	FAR1	220	1.26211	0	0	0	0	0
Locus_27470_Transcript_1/1_Confidence_1.000	FAR1	579	16.3049	0	0	0	0	0
Locus_15079_Transcript_1/1_Confidence_1.000	FHA	693	54.8917	0	0	0	0	0
Locus_7176_Transcript_1/1_Confidence_1.000	FHA	1851	40.652	0	0	0	0	0
Locus_7832_Transcript_1/1_Confidence_1.000	FHA	1338	114.552	0	0	0	0	0
Locus_15261_Transcript_1/1_Confidence_1.000	GNAT	385	10.0969	0	0	0	0	0
Locus_27867_Transcript_1/1_Confidence_1.000	HMG	291	12.4042	0	0	0	0	0
Locus_25966_Transcript_1/1_Confidence_1.000	LIM	306	9.98137	0	0	0	0	0
Locus_430_Transcript_1/1_Confidence_1.000	LIM	664	30.5263	0	0	0	0	0
Locus_46737_Transcript_1/1_Confidence_1.000	MADS	216	1.28548	0	0	0	0	0
Locus_2132_Transcript_1/1_Confidence_1.000	mTERF	357	29.5552	0	0	0	0	0
Locus_30439_Transcript_1/1_Confidence_1.000	mTERF	306	17.2406	0	0	0	0	0
Locus_13991_Transcript_1/1_Confidence_1.000	MYB-related	308	47.7798	0	0	0	0	0
Locus_27065_Transcript_1/1_Confidence_1.000	MYB-related	278	23.971	0	0	0	0	0
Locus_28317_Transcript_1/1_Confidence_1.000	MYB-related	251	5.53115	0	0	0	0	0
Locus_37983_Transcript_1/1_Confidence_1.000	MYB-related	250	3.33196	0	0	0	0	0
Locus_4511_Transcript_1/1_Confidence_1.000	NAC	2480	101.885	0	0	0	0	0
Locus_11985_Transcript_1/1_Confidence_1.000	Orphans	433	16.0314	0	0	0	0	0
Locus_18435_Transcript_1/1_Confidence_1.000	Orphans	225	2.46812	0	0	0	0	0
Locus_28689_Transcript_1/1_Confidence_1.000	Orphans	468	24.9185	0	0	0	0	0
Locus_31327_Transcript_1/1_Confidence_1.000	Orphans	326	6.81383	0	0	0	0	0
Locus_24665_Transcript_1/1_Confidence_1.000	PBF-2-like	798	12.5262	0	0	0	0	0
Locus_28585_Transcript_1/1_Confidence_1.000	PBF-2-like	680	9.79989	0	0	0	0	0
Locus_14838_Transcript_1/1_Confidence_1.000	SET	928	24.5349	0	0	0	0	0
Locus_39444_Transcript_1/1_Confidence_1.000	SWI/SNF-BAF60b	251	9.95607	0	0	0	0	0
Locus_39361_Transcript_1/1_Confidence_1.000	Tify	269	7.22545	0	0	0	0	0
Locus_60529_Transcript_1/1_Confidence_1.000	bHLH	281	0	7.00795	0	0	0	0
Locus_59118_Transcript_1/1_Confidence_1.000	LIM	258	0	7.63269	0	0	0	0
Locus_58498_Transcript_1/1_Confidence_1.000	Orphans	600	0	24.6154	0	0	0	0
Locus_33787_Transcript_1/1_Confidence_1.000	PHD	243	0	0	1.04502	0	0	0
Locus_30829_Transcript_1/1_Confidence_1.000	ABI3VP1	286	0	0	0	0.896914	0	0
Locus_61001_Transcript_1/1_Confidence_1.000	bHLH	261	0	0	0	0.982825	0	0
Locus_72270_Transcript_1/1_Confidence_1.000	bZIP	267	0	0	0	0	7.34894	0
Locus_72522_Transcript_1/1_Confidence_1.000	CSD	267	0	0	0	0	10.1048	0
Locus_72454_Transcript_1/1_Confidence_1.000	FHA	312	0	0	0	0	5.50287	0
Locus_41481_Transcript_1/1_Confidence_1.000	SBP	417	0	0	0	0	0.588179	0
Locus_69520_Transcript_1/1_Confidence_1.000	SET	523	0	0	0	0	5.62763	0
Locus_70264_Transcript_1/1_Confidence_1.000	SET	263	0	0	0	0	6.52812	0
Locus_72218_Transcript_1/1_Confidence_1.000	SET	364	0	0	0	0	8.08585	0
Locus_60181_Transcript_1/1_Confidence_1.000	TIG	295	0	0	0	0	0.831426	0
Locus_64475_Transcript_1/1_Confidence_1.000	TIG	250	0	0	0	0	6.86758	0
Locus_67030_Transcript_1/1_Confidence_1.000	TIG	265	0	0	0	0	2.77665	0
Locus_53828_Transcript_1/1_Confidence_1.000	Trihelix	204	0	0	0	0	3.60692	0
Locus_73188_Transcript_1/1_Confidence_1.000	Alfin-like	931	0	0	0	0	0	51.5673
Locus_73124_Transcript_1/1_Confidence_1.000	AP2-EREBP	1402	0	0	0	0	0	19.0241
Locus_73129_Transcript_1/1_Confidence_1.000	AP2-EREBP	292	0	0	0	0	0	15.0912
Locus_73260_Transcript_1/1_Confidence_1.000	bHLH	540	0	0	0	0	0	15.8914
Locus_73884_Transcript_1/1_Confidence_1.000	bHLH	550	0	0	0	0	0	10.9639
Locus_64622_Transcript_1/1_Confidence_1.000	C2H2	526	0	0	0	0	0	105.823
Locus_73234_Transcript_1/1_Confidence_1.000	C2H2	461	0	0	0	0	0	55.3408
Locus_73119_Transcript_1/1_Confidence_1.000	C3H	1491	0	0	0	0	0	75.2873
Locus_73275_Transcript_1/1_Confidence_1.000	C3H	411	0	0	0	0	0	22.0078
Locus_73514_Transcript_1/1_Confidence_1.000	C3H	526	0	0	0	0	0	9.2595
Locus_73946_Transcript_1/1_Confidence_1.000	C3H	502	0	0	0	0	0	11.5502
Locus_62231_Transcript_1/1_Confidence_1.000	CCAAT	531	0	0	0	0	0	41.057
Locus_32604_Transcript_1/1_Confidence_1.000	FAR1	215	0	0	0	0	0	1.07874
Locus_65514_Transcript_1/1_Confidence_1.000	FAR1	259	0	0	0	0	0	0.895476
Locus_73755_Transcript_1/1_Confidence_1.000	HB	254	0	0	0	0	0	7.30483
Locus_74086_Transcript_1/1_Confidence_1.000	HB	427	0	0	0	0	0	7.60421
Locus_73103_Transcript_1/1_Confidence_1.000	LOB	498	0	0	0	0	0	79.638
Locus_73342_Transcript_1/1_Confidence_1.000	LOB	537	0	0	0	0	0	50.1
Locus_73469_Transcript_1/1_Confidence_1.000	LOB	378	0	0	0	0	0	9.2035
Locus_73096_Transcript_1/1_Confidence_1.000	MYB	954	0	0	0	0	0	19.9351
Locus_73097_Transcript_1/1_Confidence_1.000	MYB	1298	0	0	0	0	0	64.1466
Locus_73424_Transcript_1/1_Confidence_1.000	MYB	297	0	0	0	0	0	6.24723
Locus_73445_Transcript_1/1_Confidence_1.000	MYB	433	0	0	0	0	0	10.7126
Locus_73471_Transcript_1/1_Confidence_1.000	MYB	494	0	0	0	0	0	11.7373
Locus_73546_Transcript_1/1_Confidence_1.000	MYB	436	0	0	0	0	0	18.0862
Locus_73619_Transcript_1/1_Confidence_1.000	MYB	413	0	0	0	0	0	12.3545
Locus_73655_Transcript_1/1_Confidence_1.000	MYB	531	0	0	0	0	0	9.17231
Locus_73685_Transcript_1/1_Confidence_1.000	MYB	1000	0	0	0	0	0	24.3525
Locus_73117_Transcript_1/1_Confidence_1.000	Orphans	420	0	0	0	0	0	12.1486
Locus_73074_Transcript_1/1_Confidence_1.000	PHD	867	0	0	0	0	0	38.7885
Locus_73283_Transcript_1/1_Confidence_1.000	PHD	297	0	0	0	0	0	8.58994
Locus_73870_Transcript_1/1_Confidence_1.000	PHD	303	0	0	0	0	0	9.95072
Locus_74036_Transcript_1/1_Confidence_1.000	PHD	363	0	0	0	0	0	8.94489
Locus_73421_Transcript_1/1_Confidence_1.000	PLATZ	1720	0	0	0	0	0	24.6761
Locus_73254_Transcript_1/1_Confidence_1.000	Rcd1-like	1752	0	0	0	0	0	23.6959
Locus_73359_Transcript_1/1_Confidence_1.000	SET	366	0	0	0	0	0	7.60421
Locus_73823_Transcript_1/1_Confidence_1.000	SET	285	0	0	0	0	0	8.95162
