# Supplementary material for: Transcriptome-wide profiling and expression analysis of transcription factor families in a liverwort, Marchantia polymorpha
Source: BMC Genomics. 2013 Dec 23;14:915. doi: 10.1186/1471-2164-14-915 (PMC3880041; doi:10.1186/1471-2164-14-915)
Supplement: Additional file 6 — List of transcripts expressing specifically in vegetative and reproductive stages. List of transcripts with details of their length, TF family they are encoding and RPKM values in six developmental tissues in Marchantia. [file 1471-2164-14-915-S6.xlsx]

## Sheet: Vegetative Expression
RPKM values of TF encoding transcripts that are preferentially expressed in male and female vegetative tissues of Marchantia polymorpha.
ID	VM	VF	IMM	IMF	MM	MF	TF	L
Locus_25499_Transcript_2/2_Confidence_1.000	1.26211	0	0	0	0	0	FAR1	220
Locus_46737_Transcript_1/1_Confidence_1.000	1.28548	0	0	0	0	0	MADS	216
Locus_25499_Transcript_1/2_Confidence_1.000	1.3611	0	0	0	0	0	FAR1	204
Locus_18435_Transcript_1/1_Confidence_1.000	2.46812	0	0	0	0	0	Orphans	225
Locus_37983_Transcript_1/1_Confidence_1.000	3.33196	0	0	0	0	0	MYB-related	250
Locus_15030_Transcript_1/1_Confidence_1.000	4.66662	0	0	0	0	0	FAR1	238
Locus_16985_Transcript_1/1_Confidence_1.000	4.92894	0	0	0	0	0	C3H	338
Locus_28317_Transcript_1/1_Confidence_1.000	5.53115	0	0	0	0	0	MYB-related	251
Locus_31327_Transcript_1/1_Confidence_1.000	6.81383	0	0	0	0	0	Orphans	326
Locus_39361_Transcript_1/1_Confidence_1.000	7.22545	0	0	0	0	0	Tify	269
Locus_17951_Transcript_1/1_Confidence_1.000	7.95851	0	0	0	0	0	C2H2	314
Locus_36678_Transcript_1/1_Confidence_1.000	8.44248	0	0	0	0	0	C3H	296
Locus_38224_Transcript_1/1_Confidence_1.000	8.76833	0	0	0	0	0	C3H	285
Locus_28585_Transcript_1/1_Confidence_1.000	9.79989	0	0	0	0	0	PBF-2-like	680
Locus_39444_Transcript_1/1_Confidence_1.000	9.95607	0	0	0	0	0	SWI/SNF-BAF60b	251
Locus_25966_Transcript_1/1_Confidence_1.000	9.98137	0	0	0	0	0	LIM	306
Locus_15261_Transcript_1/1_Confidence_1.000	10.0969	0	0	0	0	0	GNAT	385
Locus_18192_Transcript_1/1_Confidence_1.000	10.2082	0	0	0	0	0	C2H2	272
Locus_27867_Transcript_1/1_Confidence_1.000	12.4042	0	0	0	0	0	HMG	291
Locus_24665_Transcript_1/1_Confidence_1.000	12.5262	0	0	0	0	0	PBF-2-like	798
Locus_30949_Transcript_1/1_Confidence_1.000	15.1453	0	0	0	0	0	C3H	935
Locus_11985_Transcript_1/1_Confidence_1.000	16.0314	0	0	0	0	0	Orphans	433
Locus_27470_Transcript_1/1_Confidence_1.000	16.3049	0	0	0	0	0	FAR1	579
Locus_30439_Transcript_1/1_Confidence_1.000	17.2406	0	0	0	0	0	mTERF	306
Locus_11205_Transcript_1/1_Confidence_1.000	17.354	0	0	0	0	0	CSD	640
Locus_30718_Transcript_1/1_Confidence_1.000	17.5329	0	0	0	0	0	AUX/IAA	776
Locus_8086_Transcript_1/1_Confidence_1.000	23.7319	0	0	0	0	0	bHLH	468
Locus_27065_Transcript_1/1_Confidence_1.000	23.971	0	0	0	0	0	MYB-related	278
Locus_14838_Transcript_1/1_Confidence_1.000	24.5349	0	0	0	0	0	SET	928
Locus_21665_Transcript_1/1_Confidence_1.000	24.649	0	0	0	0	0	C2H2	766
Locus_28689_Transcript_1/1_Confidence_1.000	24.9185	0	0	0	0	0	Orphans	468
Locus_13480_Transcript_1/1_Confidence_1.000	27.2592	0	0	0	0	0	AP2-EREBP	438
Locus_34088_Transcript_1/1_Confidence_1.000	28.7599	0	0	0	0	0	AUX/IAA	531
Locus_2132_Transcript_1/1_Confidence_1.000	29.5552	0	0	0	0	0	mTERF	357
Locus_430_Transcript_1/1_Confidence_1.000	30.5263	0	0	0	0	0	LIM	664
Locus_15952_Transcript_1/1_Confidence_1.000	32.2227	0	0	0	0	0	FAR1	405
Locus_7176_Transcript_1/1_Confidence_1.000	40.652	0	0	0	0	0	FHA	1851
Locus_13991_Transcript_1/1_Confidence_1.000	47.7798	0	0	0	0	0	MYB-related	308
Locus_15079_Transcript_1/1_Confidence_1.000	54.8917	0	0	0	0	0	FHA	693
Locus_4511_Transcript_1/1_Confidence_1.000	101.885	0	0	0	0	0	NAC	2480
Locus_7832_Transcript_1/1_Confidence_1.000	114.552	0	0	0	0	0	FHA	1338
Locus_1570_Transcript_1/1_Confidence_1.000	125.354	0	0	0	0	0	bHLH	2091
Locus_30633_Transcript_1/1_Confidence_1.000	9.74258	0.863699	0	0	0	0	MYB-related	285
Locus_19196_Transcript_1/1_Confidence_1.000	7.68239	0.972942	0	0	0	0	MYB-related	253
Locus_49827_Transcript_1/1_Confidence_1.000	1.32853	1.17777	0	0	0	0	FAR1	209
Locus_6073_Transcript_1/1_Confidence_1.000	28.5019	1.63016	0	0	0	0	Orphans	302
Locus_16218_Transcript_1/1_Confidence_1.000	14.5865	1.84731	0	0	0	0	MYB-related	533
Locus_22650_Transcript_1/1_Confidence_1.000	29.469	2.90276	0	0	0	0	MYB-related	424
Locus_31801_Transcript_1/1_Confidence_1.000	8.04822	3.56745	0	0	0	0	FAR1	552
Locus_13043_Transcript_1/4_Confidence_0.267	8.7159	5.51915	0	0	0	0	ABI3VP1	223
Locus_13043_Transcript_4/4_Confidence_0.667	8.75516	5.54401	0	0	0	0	ABI3VP1	222
Locus_13043_Transcript_2/4_Confidence_0.200	8.95689	5.67176	0	0	0	0	ABI3VP1	217
Locus_13043_Transcript_3/4_Confidence_0.267	9.43517	5.97462	0	0	0	0	ABI3VP1	206
Locus_60529_Transcript_1/1_Confidence_1.000	0	7.00795	0	0	0	0	bHLH	281
Locus_59118_Transcript_1/1_Confidence_1.000	0	7.63269	0	0	0	0	LIM	258
Locus_58498_Transcript_1/1_Confidence_1.000	0	24.6154	0	0	0	0	Orphans	600

## Sheet: Reproductive Expression
RPKM values of TF encoding transcripts that are preferentially expressed in male and female reproductive tissues of Marchantia polymorpha.
ID	VM	VF	IMM	IMF	MM	MF	TF	L
Locus_14026_Transcript_4/7_Confidence_0.375	0	0	0	0	0.918617	1.73729	CCAAT	267
Locus_14026_Transcript_1/7_Confidence_0.375	0	0	0	0	1.47754	0.698579	CCAAT	332
Locus_30829_Transcript_1/1_Confidence_1.000	0	0	0	0.896914	0	0	HB	286
Locus_52024_Transcript_1/1_Confidence_1.000	0	0	1.49376	0	8.65662	0	Orphans	340
Locus_66399_Transcript_1/1_Confidence_1.000	0	0	4.89522	0	0	0.558863	TIG	415
Locus_73188_Transcript_1/1_Confidence_1.000	0	0	0	0	0	51.5673	C2H2	931
Locus_73129_Transcript_1/1_Confidence_1.000	0	0	0	0	0	15.0912	bHLH	292
Locus_73124_Transcript_1/1_Confidence_1.000	0	0	0	0	0	19.0241	bHLH	1402
Locus_72027_Transcript_1/1_Confidence_1.000	0	0	0	0	0.407427	187.816	C3H	1204
Locus_71453_Transcript_1/1_Confidence_1.000	0	0	0	0.936194	0	15.2362	HB	274
Locus_47872_Transcript_1/1_Confidence_1.000	0	0	0	1.03019	0.985023	0.931439	HB	249
Locus_62041_Transcript_1/1_Confidence_1.000	0	0	0	0	17.7053	0.492417	FHA	471
Locus_64988_Transcript_1/1_Confidence_1.000	0	0	6.67498	0	11.773	0	TIG	875
Locus_65970_Transcript_1/1_Confidence_1.000	0	0	11.5666	0.354061	16.4191	0.960366	Trihelix	1449
Locus_65871_Transcript_1/1_Confidence_1.000	0	0	29.4769	0	16.5438	0	WRKY	1275
Locus_67625_Transcript_1/1_Confidence_1.000	0	0	4.24242	0.612213	1.75612	4.98175	TIG	419
Locus_65827_Transcript_1/1_Confidence_1.000	0	0	7.81352	0.789284	0	0.713626	TIG	325
Locus_73884_Transcript_1/1_Confidence_1.000	0	0	0	0	0	10.9639	AUX/IAA	550
Locus_73260_Transcript_1/1_Confidence_1.000	0	0	0	0	0	15.8914	bHLH	540
Locus_61001_Transcript_1/1_Confidence_1.000	0	0	0	0.982825	0	0	HB	261
Locus_71232_Transcript_1/1_Confidence_1.000	0	0	0	2.01982	0	3.04368	LOB	381
Locus_67045_Transcript_1/1_Confidence_1.000	0	0	0.456726	0.922724	3.52908	13.7655	MADS	556
Locus_37444_Transcript_1/1_Confidence_1.000	0	0	1.84348	2.79329	0.890275	4.63015	PHD	551
Locus_68021_Transcript_1/1_Confidence_1.000	0	0	1.87409	0.315519	7.84384	17.1165	PHD	813
Locus_68285_Transcript_1/1_Confidence_1.000	0	0	2.12947	0	0	16.0454	SET	477
Locus_69691_Transcript_1/1_Confidence_1.000	0	0	2.56937	0.865151	7.44498	18.3822	SET	593
Locus_66609_Transcript_1/1_Confidence_1.000	0	0	3.43161	1.73322	0	1.56708	SNF2	296
Locus_65713_Transcript_1/1_Confidence_1.000	0	0	5.19253	0.249773	26.7481	0.225831	TIG	1027
Locus_72270_Transcript_1/1_Confidence_1.000	0	0	0	0	7.34894	0	FAR1	267
Locus_73234_Transcript_1/1_Confidence_1.000	0	0	0	0	0	55.3408	C3H	461
Locus_64622_Transcript_1/1_Confidence_1.000	0	0	0	0	0	105.823	C3H	526
Locus_69424_Transcript_1/1_Confidence_1.000	0	0	0.857903	0	9.94341	0	MYB	296
Locus_73514_Transcript_1/1_Confidence_1.000	0	0	0	0	0	9.2595	AUX/IAA	526
Locus_73946_Transcript_1/1_Confidence_1.000	0	0	0	0	0	11.5502	BES1	502
Locus_73275_Transcript_1/1_Confidence_1.000	0	0	0	0	0	22.0078	bHLH	411
Locus_73119_Transcript_1/1_Confidence_1.000	0	0	0	0	0	75.2873	C3H	1491
Locus_70262_Transcript_1/1_Confidence_1.000	0	0	0	0	1.91618	0.90597	DBP	256
Locus_72002_Transcript_1/1_Confidence_1.000	0	0	0	0	3.57538	13.5235	EIL	343
Locus_71102_Transcript_1/1_Confidence_1.000	0	0	0	1.51785	0	6.17561	HB	338
Locus_68117_Transcript_1/1_Confidence_1.000	0	0	1.93355	0	9.33772	0	PHD	394
Locus_67353_Transcript_1/1_Confidence_1.000	0	0	2.11365	0.305015	16.0403	5.51554	SET	841
Locus_64068_Transcript_1/1_Confidence_1.000	0	0	9.94541	0	11.5271	0.605557	TRAF	383
Locus_66133_Transcript_1/1_Confidence_1.000	0	0	31.2999	0.1882	20.5142	0.510481	WRKY	1363
Locus_62231_Transcript_1/1_Confidence_1.000	0	0	0	0	0	41.057	C2H2	531
Locus_65951_Transcript_1/1_Confidence_1.000	0	0	4.59388	29.9055	0.246503	171.79	TIG	995
Locus_72522_Transcript_1/1_Confidence_1.000	0	0	0	0	10.1048	0	FHA	267
Locus_71677_Transcript_1/1_Confidence_1.000	0	0	0	1.63909	0	191.915	LOB	313
Locus_69953_Transcript_1/1_Confidence_1.000	0	0	0.563684	0	2.99443	12.6132	mTERF	901
Locus_66244_Transcript_1/1_Confidence_1.000	0	0	2.57994	0	7.35694	25.134	SET	2067
Locus_67430_Transcript_1/1_Confidence_1.000	0	0	1.63305	1.64963	0	3.72875	PHD	311
Locus_68136_Transcript_1/1_Confidence_1.000	0	0	2.81708	1.21957	3.10961	2.5729	SET	631
Locus_65514_Transcript_1/1_Confidence_1.000	0	0	0	0	0	0.895476	ABI3VP1	259
Locus_32604_Transcript_1/1_Confidence_1.000	0	0	0	0	0	1.07874	ABI3VP1	215
Locus_70769_Transcript_1/1_Confidence_1.000	0	0	0	0	0.812155	7.67975	C3H	302
Locus_59603_Transcript_1/1_Confidence_1.000	0	0	0.628563	1.90483	11.535	1.14816	MYB	404
Locus_65874_Transcript_1/1_Confidence_1.000	0	0	0.861396	0	0.665592	157.818	MYB	1474
Locus_40563_Transcript_1/1_Confidence_1.000	0	0	2.50187	1.26363	1.20823	1.1425	SET	203
Locus_70805_Transcript_1/1_Confidence_1.000	0	0	0	0	1.6742	4.74939	CSD	293
Locus_72454_Transcript_1/1_Confidence_1.000	0	0	0	0	5.50287	0	FAR1	312
Locus_64866_Transcript_1/1_Confidence_1.000	0	0	0.988091	0	5.72617	0	MYB	257
Locus_50252_Transcript_1/1_Confidence_1.000	0	0	1.08521	1.09623	2.09633	0.991147	MYB-related	468
Locus_62607_Transcript_1/1_Confidence_1.000	0	0	5.53647	1.49138	4.99098	2.35974	TIG	688
Locus_66342_Transcript_1/1_Confidence_1.000	0	0	7.35088	0	10.9726	1.83101	TIG	760
Locus_66027_Transcript_1/1_Confidence_1.000	0	0	3.7344	0	5.04969	0	SNF2	340
Locus_66209_Transcript_1/1_Confidence_1.000	0	0	4.18581	0.704718	12.1288	0	TIG	364
Locus_73755_Transcript_1/1_Confidence_1.000	0	0	0	0	0	7.30483	ABI3VP1	254
Locus_74086_Transcript_1/1_Confidence_1.000	0	0	0	0	0	7.60421	ABI3VP1	427
Locus_65900_Transcript_1/1_Confidence_1.000	0	0	2.85968	0	3.86688	0.522361	SET	444
Locus_67437_Transcript_1/1_Confidence_1.000	0	0	3.06875	0	3.705	15.4152	SET	331
Locus_66800_Transcript_1/1_Confidence_1.000	0	0	6.31341	0.708611	4.74281	0	TIG	362
Locus_66465_Transcript_1/1_Confidence_1.000	0	0	6.39876	3.13952	54.2103	0.166975	TIG	1389
Locus_65780_Transcript_1/1_Confidence_1.000	0	0	10.5915	1.03539	66.082	0	TRAF	2973
Locus_73469_Transcript_1/1_Confidence_1.000	0	0	0	0	0	9.2035	AP2-EREBP	378
Locus_73342_Transcript_1/1_Confidence_1.000	0	0	0	0	0	50.1	C2H2	537
Locus_73103_Transcript_1/1_Confidence_1.000	0	0	0	0	0	79.638	C3H	498
Locus_71513_Transcript_1/1_Confidence_1.000	0	0	0	0.990414	0	4.47738	HB	259
Locus_69773_Transcript_1/1_Confidence_1.000	0	0	0.983499	2.58306	13.109	23.7138	MYB	1291
Locus_51006_Transcript_1/1_Confidence_1.000	0	0	0.999762	1.00991	1.93127	3.65241	MYB	254
Locus_69069_Transcript_1/1_Confidence_1.000	0	0	1.11052	0.747864	0	61.8701	MYB-related	686
Locus_66716_Transcript_1/1_Confidence_1.000	0	0	2.09867	0	2.02703	2.39595	SET	484
Locus_64500_Transcript_1/1_Confidence_1.000	0	0	0.910177	3.67767	1.75821	0.831284	MYB	279
Locus_45740_Transcript_1/1_Confidence_1.000	0	0	2.22104	0.747864	4.29045	0	SET	343
Locus_66391_Transcript_1/1_Confidence_1.000	0	0	7.68349	0	10.7607	0	TIG	661
Locus_73424_Transcript_1/1_Confidence_1.000	0	0	0	0	0	6.24723	ABI3VP1	297
Locus_73655_Transcript_1/1_Confidence_1.000	0	0	0	0	0	9.17231	AP2-EREBP	531
Locus_73445_Transcript_1/1_Confidence_1.000	0	0	0	0	0	10.7126	AUX/IAA	433
Locus_73471_Transcript_1/1_Confidence_1.000	0	0	0	0	0	11.7373	BES1	494
Locus_73619_Transcript_1/1_Confidence_1.000	0	0	0	0	0	12.3545	bHLH	413
Locus_73546_Transcript_1/1_Confidence_1.000	0	0	0	0	0	18.0862	bHLH	436
Locus_73096_Transcript_1/1_Confidence_1.000	0	0	0	0	0	19.9351	bHLH	954
Locus_73685_Transcript_1/1_Confidence_1.000	0	0	0	0	0	24.3525	bHLH	1000
Locus_73097_Transcript_1/1_Confidence_1.000	0	0	0	0	0	64.1466	C3H	1298
Locus_72667_Transcript_1/1_Confidence_1.000	0	0	0	0	0.208033	24.1961	C3H	1179
Locus_71680_Transcript_1/1_Confidence_1.000	0	0	0	0.375574	0	20.3744	GNAT	683
Locus_70798_Transcript_1/1_Confidence_1.000	0	0	0.801071	0	0	10.2429	MYB	317
Locus_66109_Transcript_1/1_Confidence_1.000	0	0	2.1513	22.7745	0.914259	20.7486	SET	2951
Locus_68268_Transcript_1/1_Confidence_1.000	0	0	2.87479	1.93598	0	7.00161	SET	265
Locus_68324_Transcript_1/1_Confidence_1.000	0	0	1.84014	0	0	19.8316	PHD	690
Locus_66052_Transcript_1/1_Confidence_1.000	0	0	4.86474	0.982825	0	0	TIG	261
Locus_65844_Transcript_1/1_Confidence_1.000	0	0	5.85114	0	12.9982	0	TIG	434
Locus_73117_Transcript_1/1_Confidence_1.000	0	0	0	0	0	12.1486	bHLH	420
Locus_71060_Transcript_1/1_Confidence_1.000	0	0	0	1.00202	0	12.6836	HB	256
Locus_53248_Transcript_1/1_Confidence_1.000	0	0	1.62435	0	2.09186	2.47258	PHD	469
Locus_67390_Transcript_1/1_Confidence_1.000	0	0	8.60044	0	10.4929	0	TIG	1122
Locus_73283_Transcript_1/1_Confidence_1.000	0	0	0	0	0	8.58994	AP2-EREBP	297
Locus_74036_Transcript_1/1_Confidence_1.000	0	0	0	0	0	8.94489	AP2-EREBP	363
Locus_73870_Transcript_1/1_Confidence_1.000	0	0	0	0	0	9.95072	AUX/IAA	303
Locus_73074_Transcript_1/1_Confidence_1.000	0	0	0	0	0	38.7885	bZIP	867
Locus_71656_Transcript_1/1_Confidence_1.000	0	0	0	0.334442	0	52.3124	FHA	767
Locus_73777_Transcript_1/1_Confidence_1.000	0	0	0	0.685875	0	6.82142	GNAT	374
Locus_70991_Transcript_1/1_Confidence_1.000	0	0	0	1.93598	6.47885	1.7504	LOB	265
Locus_64806_Transcript_1/1_Confidence_1.000	0	0	0.548465	1.10807	2.11897	11.5213	mTERF	463
Locus_67690_Transcript_1/1_Confidence_1.000	0	0	0.610431	0	2.94797	7.24776	MYB	416
Locus_37286_Transcript_1/1_Confidence_1.000	0	0	0.70149	0	0.677544	3.84412	MYB	362
Locus_33787_Transcript_1/1_Confidence_1.000	0	0	1.04502	0	0	0	MYB-related	243
Locus_73421_Transcript_1/1_Confidence_1.000	0	0	0	0	0	24.6761	bHLH	1720
Locus_73254_Transcript_1/1_Confidence_1.000	0	0	0	0	0	23.6959	bHLH	1752
Locus_57859_Transcript_1/1_Confidence_1.000	0	0	4.65091	2.81887	4.49214	0	TIG	273
Locus_56655_Transcript_1/1_Confidence_1.000	0	0	6.81717	0	19.7534	0	TIG	298
Locus_41481_Transcript_1/1_Confidence_1.000	0	0	0	0	0.588179	0	C3H	417
Locus_73359_Transcript_1/1_Confidence_1.000	0	0	0	0	0	7.60421	Alfin-like	366
Locus_73823_Transcript_1/1_Confidence_1.000	0	0	0	0	0	8.95162	AP2-EREBP	285
Locus_58121_Transcript_1/1_Confidence_1.000	0	0	0	0	0.661107	4.37601	C3H	371
Locus_69520_Transcript_1/1_Confidence_1.000	0	0	0	0	5.62763	0	FAR1	523
Locus_70264_Transcript_1/1_Confidence_1.000	0	0	0	0	6.52812	0	FAR1	263
Locus_72218_Transcript_1/1_Confidence_1.000	0	0	0	0	8.08585	0	FHA	364
Locus_71079_Transcript_1/1_Confidence_1.000	0	0	0	5.43031	0.247249	16.3659	LOB	992
Locus_70981_Transcript_1/1_Confidence_1.000	0	0	0	6.20606	0	6.23463	LOB	372
Locus_71024_Transcript_1/1_Confidence_1.000	0	0	0	12.1875	0.554911	1.57417	LOB	442
Locus_66055_Transcript_1/1_Confidence_1.000	0	0	0.872644	0	33.0821	0.199251	MYB	1164
Locus_69436_Transcript_1/1_Confidence_1.000	0	0	1.17293	0	13.5947	0	Orphans	866
Locus_36133_Transcript_1/1_Confidence_1.000	0	0	1.91291	3.38158	2.30952	0.873553	PHD	531
Locus_69289_Transcript_1/1_Confidence_1.000	0	0	2.04424	0	24.3516	0	SBP	1118
Locus_67473_Transcript_1/1_Confidence_1.000	0	0	3.27291	0	47.0459	0	SNF2	1319
Locus_66986_Transcript_1/1_Confidence_1.000	0	0	8.98522	0	71.2876	4.29859	TRAF	1187
Locus_65852_Transcript_1/1_Confidence_1.000	0	0	26.0803	0	37.1221	0.35819	WRKY	1295
Locus_52940_Transcript_1/1_Confidence_1.000	0	0	1.8335	0.926055	0.885454	3.34915	PHD	277
Locus_69164_Transcript_1/1_Confidence_1.000	0	0	2.11616	0	1.36262	0.644245	SET	360
Locus_66646_Transcript_1/1_Confidence_1.000	0	0	2.74035	0	1.76454	0	SET	278
Locus_65815_Transcript_1/1_Confidence_1.000	0	0	22.4404	1.33342	14.6621	0.301401	WRKY	1539
Locus_70009_Transcript_1/1_Confidence_1.000	0	0	0.440103	1.556	1.27524	13.2645	LUG	1154
Locus_60181_Transcript_1/1_Confidence_1.000	0	0	0	0	0.831426	0	C3H	295
Locus_67030_Transcript_1/1_Confidence_1.000	0	0	0	0	2.77665	0	EIL	265
Locus_64475_Transcript_1/1_Confidence_1.000	0	0	0	0	6.86758	0	FAR1	250
Locus_72112_Transcript_1/1_Confidence_1.000	0	0	0	0	8.81212	4.16638	FHA	334
Locus_68823_Transcript_1/1_Confidence_1.000	0	0	0	0	9.69998	1.96549	FHA	354
Locus_70823_Transcript_1/1_Confidence_1.000	0	0	0.719375	0	2.77927	0.657021	MYB	353
Locus_66733_Transcript_1/1_Confidence_1.000	0	0	0.937046	0	2.71518	0	MYB	271
Locus_67964_Transcript_1/1_Confidence_1.000	0	0	0.97669	0	7.54679	0	MYB	260
Locus_68793_Transcript_1/1_Confidence_1.000	0	0	1.49376	0.754463	2.16415	0	Orphans	340
Locus_69926_Transcript_1/1_Confidence_1.000	0	0	1.65433	0	3.19571	1.51093	PHD	307
Locus_55038_Transcript_1/1_Confidence_1.000	0	0	1.65433	0	4.79357	0	PHD	307
Locus_69480_Transcript_1/1_Confidence_1.000	0	0	1.80355	0	7.31632	1.31777	PHD	704
Locus_67885_Transcript_1/1_Confidence_1.000	0	0	1.98908	0	1.92118	0.605557	RWP-RK	383
Locus_68799_Transcript_1/1_Confidence_1.000	0	0	2.03152	0	5.39596	0.927713	RWP-RK	500
Locus_56318_Transcript_1/1_Confidence_1.000	0	0	2.59563	0	5.43189	0	SET	587
Locus_66933_Transcript_1/1_Confidence_1.000	0	0	2.9077	0	1.8723	0.885223	SET	262
Locus_67014_Transcript_1/1_Confidence_1.000	0	0	3.59348	0	6.94163	4.37601	SNF2	424
Locus_66113_Transcript_1/1_Confidence_1.000	0	0	3.7344	0	5.41039	0	SWI/SNF-SWI3	544
Locus_67068_Transcript_1/1_Confidence_1.000	0	0	4.38667	0	16.9477	0	TIG	521
Locus_67604_Transcript_1/1_Confidence_1.000	0	0	4.44798	0	3.90559	0	TIG	628
Locus_68288_Transcript_1/1_Confidence_1.000	0	0	4.56179	0	12.337	0.277758	TIG	835
Locus_66850_Transcript_1/1_Confidence_1.000	0	0	5.52042	0	11.8488	0.560213	TIG	414
Locus_63002_Transcript_1/1_Confidence_1.000	0	0	5.75826	0	15.0166	0.525915	TIG	441
Locus_67624_Transcript_1/1_Confidence_1.000	0	0	5.75945	0	10.1143	0	TIG	485
Locus_66371_Transcript_1/1_Confidence_1.000	0	0	5.82812	0	4.02083	1.52084	TIG	305
Locus_66906_Transcript_1/1_Confidence_1.000	0	0	6.57612	0	6.84022	0.462009	TIG	502
Locus_62745_Transcript_1/1_Confidence_1.000	0	0	7.22592	0	4.48666	0	TIG	492
Locus_67257_Transcript_1/1_Confidence_1.000	0	0	8.07989	0	3.90204	0.52711	TIG	440
Locus_66541_Transcript_1/1_Confidence_1.000	0	0	8.92439	2.45863	11.7542	0	TIG	313
Locus_66003_Transcript_1/1_Confidence_1.000	0	0	11.3435	0	3.98409	0	TRAF	985
Locus_66275_Transcript_1/1_Confidence_1.000	0	0	14.869	0	5.06874	0	TUB	871
Locus_66073_Transcript_1/1_Confidence_1.000	0	0	20.0186	0	7.16119	0	WRKY	685
Locus_66300_Transcript_1/1_Confidence_1.000	0	0	20.1293	0.223447	7.05047	0.202028	WRKY	1148
Locus_70953_Transcript_1/1_Confidence_1.000	0	0	0	1.61739	0	12.5762	LOB	793
Locus_66392_Transcript_1/1_Confidence_1.000	0	0	6.15078	1.77521	7.63819	0	TIG	289
Locus_64320_Transcript_1/1_Confidence_1.000	0	0	7.70743	0	15.6723	0	TIG	626
Locus_61566_Transcript_1/1_Confidence_1.000	0	0	16.0898	2.82664	6.75677	1.27784	VARL	363
Locus_53828_Transcript_1/1_Confidence_1.000	0	0	0	0	3.60692	0	FAR1	204
Locus_61937_Transcript_1/1_Confidence_1.000	0	0	22.9463	0.515095	7.38768	0.931439	WRKY	996
Locus_66035_Transcript_1/1_Confidence_1.000	0	0	8.73645	0.0980571	63.2866	1.50718	TIG	2616
Locus_51298_Transcript_2/2_Confidence_0.467	0	0	0	0	1.9389	0.916713	E2F-DP	253
Locus_51298_Transcript_1/2_Confidence_0.400	0	0	0	0	1.94659	0.92035	E2F-DP	252
Locus_69334_Transcript_1/1_Confidence_1.000	0	0	1.20732	0	2.72091	11.3943	Orphans	631
Locus_65774_Transcript_1/1_Confidence_1.000	0	0	1.93551	0	19.0683	0	PLATZ	656
Locus_68318_Transcript_1/1_Confidence_1.000	0	0	1.96092	0	24.1483	0	Rcd1-like	518
Locus_66490_Transcript_1/1_Confidence_1.000	0	0	3.90076	0	40.5645	0	TIG	1953
Locus_66579_Transcript_1/1_Confidence_1.000	0	0	4.92718	0	10.6162	0	TIG	670
Locus_66754_Transcript_1/1_Confidence_1.000	0	0	36.9098	0	89.8376	0	WRKY	344
