# Supplementary material for: Transcriptome-wide profiling and expression analysis of transcription factor families in a liverwort, Marchantia polymorpha
Source: BMC Genomics. 2013 Dec 23;14:915. doi: 10.1186/1471-2164-14-915 (PMC3880041; doi:10.1186/1471-2164-14-915)
Supplement: Additional file 7 — Table showing nature of correlation coefficients between different gene pairs in each TF family. List of number of gene pairs with significant positive, negative correlation and no significant correlation between expression patterns of genes in each TF family. [file 1471-2164-14-915-S7.xlsx]

## Sheet: Sheet1
BLASTX analysis of TF encoding transcripts.
Transcript Id	Top hit of BLASTX against nr database
Locus_61416_Transcript_1/1_Confidence_1.000	gi|10177069|dbj|BAB10511.1| unnamed protein product [Arabidopsis thaliana]
Locus_10655_Transcript_1/1_Confidence_1.000	gi|104642235|gb|ABF73316.1| clavata-like receptor [Picea glauca]
Locus_20933_Transcript_1/1_Confidence_1.000	gi|105922963|gb|ABF81447.1| NBS type disease resistance protein [Populus trichocarpa]
Locus_50960_Transcript_1/1_Confidence_1.000	gi|108862069|gb|ABA95578.2| leucine-rich repeat family protein, putative, expressed [Oryza sativa Japonica Group] gi|215715197|dbj|BAG94948.1| unnamed protein product [Oryza sativa Japonica Group] gi|222616459|gb|EEE52591.1| hypothetical protein OsJ_34897 [Oryza sativa Japonica Group]
Locus_49038_Transcript_1/1_Confidence_1.000	gi|108863072|gb|ABG22121.1| polyprotein [Solanum melongena]
Locus_3662_Transcript_1/1_Confidence_1.000	gi|108864013|gb|ABA91549.2| cyclin family protein, putative, expressed [Oryza sativa Japonica Group]
Locus_35503_Transcript_1/1_Confidence_1.000	gi|109676352|gb|ABG37658.1| integrase [Populus trichocarpa]
Locus_10707_Transcript_1/1_Confidence_1.000	gi|109676352|gb|ABG37658.1| integrase [Populus trichocarpa]
Locus_52721_Transcript_1/1_Confidence_1.000	gi|109676362|gb|ABG37663.1| CCHC-type integrase [Populus trichocarpa]
Locus_38545_Transcript_1/1_Confidence_1.000	gi|109676380|gb|ABG37671.1| integrase [Populus trichocarpa]
Locus_3191_Transcript_1/1_Confidence_1.000	gi|109727320|gb|ABG45945.1| DSK2 [Nicotiana tabacum]
Locus_6795_Transcript_1/1_Confidence_1.000	gi|109729926|tpg|DAA05777.1| TPA_inf: class IV HD-Zip protein HDZ43 [Physcomitrella patens]
Locus_33787_Transcript_1/1_Confidence_1.000	gi|110737697|dbj|BAF00787.1| hypothetical protein [Arabidopsis thaliana]
Locus_59175_Transcript_1/1_Confidence_1.000	gi|110738115|dbj|BAF00990.1| putative phosphoprotein phosphatase [Arabidopsis thaliana]
Locus_68268_Transcript_1/1_Confidence_1.000	gi|110931816|gb|ABH02907.1| MYB transcription factor MYB160 [Glycine max]
Locus_2023_Transcript_1/1_Confidence_1.000	gi|114326052|gb|ABI64135.1| WRKY transcription factor 8 [Physcomitrella patens]
Locus_5804_Transcript_1/1_Confidence_1.000	gi|11466679|ref|NP_039275.1| RNA polymerase beta subunit [Marchantia polymorpha] gi|133415|sp|P06272.1|RPOB_MARPO RecName: Full=DNA-directed RNA polymerase subunit beta; AltName: Full=PEP; AltName: Full=Plastid-encoded RNA polymerase subunit beta; Short=RNA polymerase subunit beta gi|11647|emb|CAA28061.1| rpoB [Marchantia polymorpha]
Locus_2534_Transcript_1/1_Confidence_1.000	gi|11466680|ref|NP_039276.1| RNA polymerase beta' subunit [Marchantia polymorpha] gi|133432|sp|P06273.1|RPOC1_MARPO RecName: Full=DNA-directed RNA polymerase subunit beta'; AltName: Full=PEP; AltName: Full=Plastid-encoded RNA polymerase subunit beta'; Short=RNA polymerase subunit beta' gi|453591|emb|CAA28062.1| rpoC1 [Marchantia polymorpha]
Locus_7500_Transcript_1/1_Confidence_1.000	gi|11466695|ref|NP_039291.1| photosystem II protein D1 [Marchantia polymorpha] gi|131249|sp|P06402.1|PSBA_MARPO RecName: Full=Photosystem Q(B) protein; AltName: Full=32 kDa thylakoid membrane protein; AltName: Full=Photosystem II protein D1; Flags: Precursor gi|11664|emb|CAA28077.1| psbA [Marchantia polymorpha] gi|38043838|gb|AAR08479.1| photosystem II 32 kDa protein [Preissia quadrata] gi|468520…
Locus_10982_Transcript_1/1_Confidence_1.000	gi|115434952|ref|NP_001042234.1| Os01g0184500 [Oryza sativa Japonica Group] gi|75321764|sp|Q5VRY0.1|RH39_ORYSJ RecName: Full=DEAD-box ATP-dependent RNA helicase 39 gi|55295927|dbj|BAD67795.1| putative VASA [Oryza sativa Japonica Group] gi|113531765|dbj|BAF04148.1| Os01g0184500 [Oryza sativa Japonica Group] gi|222617875|gb|EEE54007.1| hypothetical protein OsJ_00660 [Oryza sativa Japonica Group]
Locus_43309_Transcript_1/1_Confidence_1.000	gi|115436300|ref|NP_001042908.1| Os01g0327400 [Oryza sativa Japonica Group] gi|13366004|dbj|BAB39281.1| putative peroxidase [Oryza sativa Japonica Group] gi|52077581|dbj|BAD45706.1| putative peroxidase [Oryza sativa Japonica Group] gi|55700899|tpe|CAH74220.1| TPA: class III peroxidase 16 precursor [Oryza sativa Japonica Group] gi|113532439|dbj|BAF04822.1| Os01g0327400 [Oryza sativa Japonica Group…
Locus_816_Transcript_1/1_Confidence_1.000	gi|115445245|ref|NP_001046402.1| Os02g0240500 [Oryza sativa Japonica Group] gi|50251513|dbj|BAD28874.1| putative bacterial-induced peroxidase precursor [Oryza sativa Japonica Group] gi|55700923|tpe|CAH69270.1| TPA: class III peroxidase 28 precursor [Oryza sativa Japonica Group] gi|113535933|dbj|BAF08316.1| Os02g0240500 [Oryza sativa Japonica Group]
Locus_73119_Transcript_1/1_Confidence_1.000	gi|115450343|ref|NP_001048772.1| Os03g0118400 [Oryza sativa Japonica Group] gi|231706|sp|P29618.1|CDKA1_ORYSJ RecName: Full=Cyclin-dependent kinase A-1; Short=CDKA;1; AltName: Full=CDC2Os-1; AltName: Full=Cell division control protein 2 homolog 1 gi|20343|emb|CAA42922.1| Rcdc2-1 [Oryza sativa Japonica Group] gi|108705874|gb|ABF93669.1| Cell division control protein 2, putative, expressed [Oryza s…
Locus_28976_Transcript_1/1_Confidence_1.000	gi|115450387|ref|NP_001048794.1| Os03g0121300 [Oryza sativa Japonica Group] gi|21426121|gb|AAM52318.1|AC105363_7 Putative peroxidase [Oryza sativa Japonica Group] gi|55700935|tpe|CAH69276.1| TPA: class III peroxidase 34 precursor [Oryza sativa Japonica Group] gi|113547265|dbj|BAF10708.1| Os03g0121300 [Oryza sativa Japonica Group] gi|125542177|gb|EAY88316.1| hypothetical protein OsI_09775 [Oryza s…
Locus_15183_Transcript_1/1_Confidence_1.000	gi|115452419|ref|NP_001049810.1| Os03g0293400 [Oryza sativa Japonica Group] gi|113548281|dbj|BAF11724.1| Os03g0293400 [Oryza sativa Japonica Group]
Locus_51145_Transcript_1/1_Confidence_1.000	gi|115458366|ref|NP_001052783.1| Os04g0420600 [Oryza sativa Japonica Group] gi|39546201|emb|CAE04626.3| OSJNBa0028I23.8 [Oryza sativa Japonica Group] gi|113564354|dbj|BAF14697.1| Os04g0420600 [Oryza sativa Japonica Group]
Locus_26679_Transcript_1/1_Confidence_1.000	gi|115467084|ref|NP_001057141.1| Os06g0215900 [Oryza sativa Japonica Group] gi|113595181|dbj|BAF19055.1| Os06g0215900 [Oryza sativa Japonica Group]
Locus_1826_Transcript_1/1_Confidence_1.000	gi|115468994|ref|NP_001058096.1| Os06g0622000 [Oryza sativa Japonica Group] gi|51090841|dbj|BAD35369.1| Zinc finger CW-type coiled-coil domain protein 3-like [Oryza sativa Japonica Group] gi|113596136|dbj|BAF20010.1| Os06g0622000 [Oryza sativa Japonica Group]
Locus_34558_Transcript_1/1_Confidence_1.000	gi|115472213|ref|NP_001059705.1| Os07g0497000 [Oryza sativa Japonica Group] gi|113611241|dbj|BAF21619.1| Os07g0497000, partial [Oryza sativa Japonica Group]
Locus_65844_Transcript_1/1_Confidence_1.000	gi|115474479|ref|NP_001060836.1| Os08g0113000 [Oryza sativa Japonica Group] gi|42408362|dbj|BAD09514.1| putative peroxidase 47 precursor [Oryza sativa Japonica Group] gi|113622805|dbj|BAF22750.1| Os08g0113000 [Oryza sativa Japonica Group] gi|218200377|gb|EEC82804.1| hypothetical protein OsI_27578 [Oryza sativa Indica Group] gi|222639795|gb|EEE67927.1| hypothetical protein OsJ_25802 [Oryza sativa …
Locus_745_Transcript_1/1_Confidence_1.000	gi|115480940|ref|NP_001064063.1| Os10g0119300 [Oryza sativa Japonica Group] gi|113638672|dbj|BAF25977.1| Os10g0119300, partial [Oryza sativa Japonica Group]
Locus_16447_Transcript_1/1_Confidence_1.000	gi|115483164|ref|NP_001065175.1| Os10g0537600 [Oryza sativa Japonica Group] gi|113639784|dbj|BAF27089.1| Os10g0537600, partial [Oryza sativa Japonica Group]
Locus_61894_Transcript_1/1_Confidence_1.000	gi|115486535|ref|NP_001068411.1| Os11g0661600 [Oryza sativa Japonica Group] gi|55701135|tpe|CAH69376.1| TPA: class III peroxidase 134 precursor [Oryza sativa Japonica Group] gi|77552448|gb|ABA95245.1| Peroxidase 1 precursor, putative, expressed [Oryza sativa Japonica Group] gi|113645633|dbj|BAF28774.1| Os11g0661600 [Oryza sativa Japonica Group] gi|215766271|dbj|BAG98499.1| unnamed protein product…
Locus_22064_Transcript_1/1_Confidence_1.000	gi|115529193|dbj|BAF34329.1| pentatricopeptide repeat protein [Physcomitrella patens] gi|115529195|dbj|BAF34330.1| pentatricopeptide repeat protein [Physcomitrella patens]
Locus_54001_Transcript_1/1_Confidence_1.000	gi|116193269|ref|XP_001222447.1| casein kinase I [Chaetomium globosum CBS 148.51] gi|88182265|gb|EAQ89733.1| casein kinase I [Chaetomium globosum CBS 148.51]
Locus_42034_Transcript_1/1_Confidence_1.000	gi|116310937|emb|CAH67874.1| OSIGBa0153E02-OSIGBa0093I20.3 [Oryza sativa Indica Group]
Locus_2132_Transcript_1/1_Confidence_1.000	gi|116488176|gb|ABJ98670.1| cyclophilin A [Scophthalmus maximus]
Locus_7943_Transcript_1/1_Confidence_1.000	gi|116779305|gb|ABK21228.1| unknown [Picea sitchensis]
Locus_21593_Transcript_1/1_Confidence_1.000	gi|116780017|gb|ABK21520.1| unknown [Picea sitchensis]
Locus_6294_Transcript_1/1_Confidence_1.000	gi|116780904|gb|ABK21872.1| unknown [Picea sitchensis] gi|116790892|gb|ABK25780.1| unknown [Picea sitchensis] gi|224284880|gb|ACN40170.1| unknown [Picea sitchensis]
Locus_17049_Transcript_1/1_Confidence_1.000	gi|116781207|gb|ABK22004.1| unknown [Picea sitchensis] gi|224286067|gb|ACN40745.1| unknown [Picea sitchensis]
Locus_8395_Transcript_1/1_Confidence_1.000	gi|116781340|gb|ABK22059.1| unknown [Picea sitchensis]
Locus_4668_Transcript_1/1_Confidence_1.000	gi|116781673|gb|ABK22197.1| unknown [Picea sitchensis] gi|116791857|gb|ABK26135.1| unknown [Picea sitchensis] gi|116791864|gb|ABK26138.1| unknown [Picea sitchensis]
Locus_534_Transcript_1/1_Confidence_1.000	gi|116781823|gb|ABK22254.1| unknown [Picea sitchensis]
Locus_44443_Transcript_1/1_Confidence_1.000	gi|116781823|gb|ABK22254.1| unknown [Picea sitchensis]
Locus_37703_Transcript_1/1_Confidence_1.000	gi|116782301|gb|ABK22453.1| unknown [Picea sitchensis]
Locus_15271_Transcript_1/1_Confidence_1.000	gi|116782369|gb|ABK22482.1| unknown [Picea sitchensis]
Locus_5537_Transcript_1/1_Confidence_1.000	gi|116782629|gb|ABK22582.1| unknown [Picea sitchensis]
Locus_1894_Transcript_1/1_Confidence_1.000	gi|116782843|gb|ABK22685.1| unknown [Picea sitchensis]
Locus_9011_Transcript_1/1_Confidence_1.000	gi|116782951|gb|ABK22738.1| unknown [Picea sitchensis]
Locus_5582_Transcript_1/1_Confidence_1.000	gi|116783516|gb|ABK22975.1| unknown [Picea sitchensis]
Locus_8883_Transcript_1/1_Confidence_1.000	gi|116783599|gb|ABK23014.1| unknown [Picea sitchensis]
Locus_26351_Transcript_1/1_Confidence_1.000	gi|116784051|gb|ABK23195.1| unknown [Picea sitchensis] gi|148907345|gb|ABR16808.1| unknown [Picea sitchensis]
Locus_8890_Transcript_1/1_Confidence_1.000	gi|116784079|gb|ABK23205.1| unknown [Picea sitchensis]
Locus_2402_Transcript_1/1_Confidence_1.000	gi|116784111|gb|ABK23218.1| unknown [Picea sitchensis] gi|116791789|gb|ABK26109.1| unknown [Picea sitchensis] gi|116792223|gb|ABK26280.1| unknown [Picea sitchensis]
Locus_4950_Transcript_1/1_Confidence_1.000	gi|116784238|gb|ABK23268.1| unknown [Picea sitchensis]
Locus_12088_Transcript_1/1_Confidence_1.000	gi|116784287|gb|ABK23287.1| unknown [Picea sitchensis]
Locus_10464_Transcript_1/1_Confidence_1.000	gi|116784713|gb|ABK23446.1| unknown [Picea sitchensis]
Locus_13907_Transcript_1/1_Confidence_1.000	gi|116784716|gb|ABK23447.1| unknown [Picea sitchensis]
Locus_1778_Transcript_1/1_Confidence_1.000	gi|116784892|gb|ABK23508.1| unknown [Picea sitchensis] gi|224284637|gb|ACN40051.1| unknown [Picea sitchensis] gi|224285742|gb|ACN40586.1| unknown [Picea sitchensis]
Locus_8289_Transcript_1/1_Confidence_1.000	gi|116784937|gb|ABK23529.1| unknown [Picea sitchensis]
Locus_9437_Transcript_1/1_Confidence_1.000	gi|116784943|gb|ABK23531.1| unknown [Picea sitchensis]
Locus_28727_Transcript_1/1_Confidence_1.000	gi|116785310|gb|ABK23673.1| unknown [Picea sitchensis]
Locus_31652_Transcript_1/1_Confidence_1.000	gi|116785576|gb|ABK23778.1| unknown [Picea sitchensis]
Locus_23131_Transcript_1/1_Confidence_1.000	gi|116785804|gb|ABK23867.1| unknown [Picea sitchensis]
Locus_30721_Transcript_1/1_Confidence_1.000	gi|116786013|gb|ABK23940.1| unknown [Picea sitchensis]
Locus_263_Transcript_1/1_Confidence_1.000	gi|116786598|gb|ABK24168.1| unknown [Picea sitchensis]
Locus_3542_Transcript_1/1_Confidence_1.000	gi|116786888|gb|ABK24283.1| unknown [Picea sitchensis]
Locus_22761_Transcript_1/1_Confidence_1.000	gi|116786888|gb|ABK24283.1| unknown [Picea sitchensis]
Locus_2055_Transcript_1/1_Confidence_1.000	gi|116786945|gb|ABK24311.1| unknown [Picea sitchensis]
Locus_17706_Transcript_1/1_Confidence_1.000	gi|116787154|gb|ABK24391.1| unknown [Picea sitchensis]
Locus_12318_Transcript_1/1_Confidence_1.000	gi|116787170|gb|ABK24397.1| unknown [Picea sitchensis]
Locus_1657_Transcript_1/1_Confidence_1.000	gi|116787218|gb|ABK24416.1| unknown [Picea sitchensis]
Locus_10075_Transcript_1/1_Confidence_1.000	gi|116787360|gb|ABK24477.1| unknown [Picea sitchensis]
Locus_20014_Transcript_1/1_Confidence_1.000	gi|116787587|gb|ABK24566.1| unknown [Picea sitchensis]
Locus_6252_Transcript_1/1_Confidence_1.000	gi|116787783|gb|ABK24640.1| unknown [Picea sitchensis]
Locus_10415_Transcript_1/1_Confidence_1.000	gi|116787982|gb|ABK24716.1| unknown [Picea sitchensis]
Locus_23179_Transcript_1/1_Confidence_1.000	gi|116787985|gb|ABK24717.1| unknown [Picea sitchensis]
Locus_19592_Transcript_1/1_Confidence_1.000	gi|116787995|gb|ABK24720.1| unknown [Picea sitchensis]
Locus_51874_Transcript_1/1_Confidence_1.000	gi|116788276|gb|ABK24818.1| unknown [Picea sitchensis]
Locus_24908_Transcript_1/1_Confidence_1.000	gi|116788446|gb|ABK24882.1| unknown [Picea sitchensis]
Locus_19017_Transcript_1/1_Confidence_1.000	gi|116788582|gb|ABK24929.1| unknown [Picea sitchensis]
Locus_2747_Transcript_1/1_Confidence_1.000	gi|116788815|gb|ABK25011.1| unknown [Picea sitchensis]
Locus_1608_Transcript_1/1_Confidence_1.000	gi|116789145|gb|ABK25132.1| unknown [Picea sitchensis]
Locus_9603_Transcript_1/1_Confidence_1.000	gi|116789224|gb|ABK25165.1| unknown [Picea sitchensis]
Locus_46690_Transcript_1/1_Confidence_1.000	gi|116789285|gb|ABK25187.1| unknown [Picea sitchensis]
Locus_19812_Transcript_1/1_Confidence_1.000	gi|116789352|gb|ABK25217.1| unknown [Picea sitchensis]
Locus_14379_Transcript_1/1_Confidence_1.000	gi|116789484|gb|ABK25263.1| unknown [Picea sitchensis]
Locus_2539_Transcript_1/1_Confidence_1.000	gi|116789665|gb|ABK25333.1| unknown [Picea sitchensis]
Locus_796_Transcript_1/1_Confidence_1.000	gi|116789715|gb|ABK25354.1| unknown [Picea sitchensis]
Locus_11397_Transcript_1/1_Confidence_1.000	gi|116789804|gb|ABK25393.1| unknown [Picea sitchensis]
Locus_10863_Transcript_1/1_Confidence_1.000	gi|116789822|gb|ABK25400.1| unknown [Picea sitchensis]
Locus_9504_Transcript_1/1_Confidence_1.000	gi|116790306|gb|ABK25570.1| unknown [Picea sitchensis] gi|224286844|gb|ACN41125.1| unknown [Picea sitchensis] gi|294461904|gb|ADE76508.1| unknown [Picea sitchensis]
Locus_8296_Transcript_1/1_Confidence_1.000	gi|116791383|gb|ABK25960.1| unknown [Picea sitchensis]
Locus_19307_Transcript_1/1_Confidence_1.000	gi|116791383|gb|ABK25960.1| unknown [Picea sitchensis]
Locus_35062_Transcript_1/1_Confidence_1.000	gi|116791639|gb|ABK26052.1| unknown [Picea sitchensis]
Locus_13567_Transcript_1/1_Confidence_1.000	gi|116792289|gb|ABK26305.1| unknown [Picea sitchensis]
Locus_4534_Transcript_1/1_Confidence_1.000	gi|116792548|gb|ABK26410.1| unknown [Picea sitchensis]
Locus_10901_Transcript_1/1_Confidence_1.000	gi|116792548|gb|ABK26410.1| unknown [Picea sitchensis]
Locus_3713_Transcript_1/1_Confidence_1.000	gi|116792548|gb|ABK26410.1| unknown [Picea sitchensis]
Locus_13925_Transcript_1/1_Confidence_1.000	gi|116792956|gb|ABK26567.1| unknown [Picea sitchensis]
Locus_45013_Transcript_1/1_Confidence_1.000	gi|116792960|gb|ABK26569.1| unknown [Picea sitchensis]
Locus_21566_Transcript_1/1_Confidence_1.000	gi|116793310|gb|ABK26700.1| unknown [Picea sitchensis]
Locus_49124_Transcript_1/1_Confidence_1.000	gi|116793602|gb|ABK26805.1| unknown [Picea sitchensis]
Locus_16430_Transcript_1/1_Confidence_1.000	gi|116793602|gb|ABK26805.1| unknown [Picea sitchensis]
Locus_23257_Transcript_1/1_Confidence_1.000	gi|116793602|gb|ABK26805.1| unknown [Picea sitchensis]
Locus_9998_Transcript_1/1_Confidence_1.000	gi|116794106|gb|ABK27008.1| unknown [Picea sitchensis]
Locus_6176_Transcript_1/1_Confidence_1.000	gi|116794151|gb|ABK27025.1| unknown [Picea sitchensis] gi|148910560|gb|ABR18352.1| unknown [Picea sitchensis]
Locus_358_Transcript_1/1_Confidence_1.000	gi|116794230|gb|ABK27054.1| unknown [Picea sitchensis]
Locus_1369_Transcript_1/1_Confidence_1.000	gi|116794435|gb|ABK27142.1| unknown [Picea sitchensis]
Locus_24239_Transcript_1/1_Confidence_1.000	gi|118076343|gb|ABK60039.1| MADS-domain transcription factor [Physcomitrella patens]
Locus_36349_Transcript_1/1_Confidence_1.000	gi|118385633|ref|XP_001025944.1| hypothetical protein TTHERM_01113100 [Tetrahymena thermophila] gi|319443373|pdb|2XZM|R Chain R, Crystal Structure Of The Eukaryotic 40s Ribosomal Subunit In Complex With Initiation Factor 1. This File Contains The 40s Subunit And Initiation Factor For Molecule 1 gi|319443408|pdb|2XZN|R Chain R, Crystal Structure Of The Eukaryotic 40s Ribosomal Subunit In Complex W…
Locus_37496_Transcript_1/1_Confidence_1.000	gi|118486527|gb|ABK95103.1| unknown [Populus trichocarpa]
Locus_57594_Transcript_1/1_Confidence_1.000	gi|119493438|ref|XP_001263909.1| histone h2a [Neosartorya fischeri NRRL 181] gi|121704594|ref|XP_001270560.1| histone h2a [Aspergillus clavatus NRRL 1] gi|169779852|ref|XP_001824390.1| histone H2A [Aspergillus oryzae RIB40] gi|238506142|ref|XP_002384273.1| histone H2A [Aspergillus flavus NRRL3357] gi|90101335|sp|Q4WWC6.3|H2A_ASPFU RecName: Full=Histone H2A gi|90101336|sp|Q2U5A8.3|H2A_ASPOR RecNam…
Locus_14346_Transcript_1/1_Confidence_1.000	gi|119498867|ref|XP_001266191.1| PHD transcription factor (Rum1), putative [Neosartorya fischeri NRRL 181] gi|119414355|gb|EAW24294.1| PHD transcription factor (Rum1), putative [Neosartorya fischeri NRRL 181]
Locus_24119_Transcript_1/1_Confidence_1.000	gi|11993344|gb|AAG42696.1|AF286056_1 Marpoflo protein [Marchantia polymorpha]
Locus_3526_Transcript_1/1_Confidence_1.000	gi|121703518|ref|XP_001270023.1| MIZ zinc finger protein [Aspergillus clavatus NRRL 1] gi|119398167|gb|EAW08597.1| MIZ zinc finger protein [Aspergillus clavatus NRRL 1]
Locus_6456_Transcript_1/1_Confidence_1.000	gi|12230258|sp|Q43582.1|LSM4_TOBAC RecName: Full=Probable U6 snRNA-associated Sm-like protein LSm4; AltName: Full=Glycine-rich protein 10; Short=GRP 10 gi|790473|emb|CAA58702.1| unnamed protein product [Nicotiana tabacum]
Locus_10943_Transcript_1/1_Confidence_1.000	gi|122892513|gb|ABM67299.1| SBP-domain protein 5 [Physcomitrella patens]
Locus_9321_Transcript_1/1_Confidence_1.000	gi|122892525|gb|ABM67305.1| SBP-domain protein 13 [Physcomitrella patens]
Locus_28046_Transcript_1/1_Confidence_1.000	gi|125528156|gb|EAY76270.1| hypothetical protein OsI_04206 [Oryza sativa Indica Group]
Locus_52606_Transcript_1/1_Confidence_1.000	gi|125538618|gb|EAY85013.1| hypothetical protein OsI_06372 [Oryza sativa Indica Group]
Locus_67437_Transcript_1/1_Confidence_1.000	gi|125555369|gb|EAZ00975.1| hypothetical protein OsI_23007 [Oryza sativa Indica Group]
Locus_17735_Transcript_1/1_Confidence_1.000	gi|125558425|gb|EAZ03961.1| hypothetical protein OsI_26097 [Oryza sativa Indica Group]
Locus_40478_Transcript_1/1_Confidence_1.000	gi|125564119|gb|EAZ09499.1| hypothetical protein OsI_31772 [Oryza sativa Indica Group]
Locus_4226_Transcript_5/7_Confidence_0.478	gi|125573288|gb|EAZ14803.1| hypothetical protein OsJ_04730 [Oryza sativa Japonica Group]
Locus_4226_Transcript_3/7_Confidence_0.565	gi|125573288|gb|EAZ14803.1| hypothetical protein OsJ_04730 [Oryza sativa Japonica Group]
Locus_4226_Transcript_7/7_Confidence_0.565	gi|125573288|gb|EAZ14803.1| hypothetical protein OsJ_04730 [Oryza sativa Japonica Group]
Locus_4226_Transcript_1/7_Confidence_0.522	gi|125573288|gb|EAZ14803.1| hypothetical protein OsJ_04730 [Oryza sativa Japonica Group]
Locus_46739_Transcript_1/1_Confidence_1.000	gi|125576684|gb|EAZ17906.1| hypothetical protein OsJ_33453 [Oryza sativa Japonica Group]
Locus_25585_Transcript_1/1_Confidence_1.000	gi|125598516|gb|EAZ38296.1| hypothetical protein OsJ_22674 [Oryza sativa Japonica Group]
Locus_40063_Transcript_1/1_Confidence_1.000	gi|125601631|gb|EAZ41207.1| hypothetical protein OsJ_25710 [Oryza sativa Japonica Group]
Locus_10758_Transcript_1/1_Confidence_1.000	gi|12580869|emb|CAC27143.1| NADPH-cytochrome P450 reductase [Picea abies]
Locus_10249_Transcript_1/1_Confidence_1.000	gi|126095242|gb|ABN79278.1| WRKY53 transcription factor [Noccaea caerulescens]
Locus_6666_Transcript_1/1_Confidence_1.000	gi|129560442|dbj|BAF48777.1| LOV-domain containing protein [Marchantia polymorpha]
Locus_1323_Transcript_1/1_Confidence_1.000	gi|129560444|dbj|BAF48778.1| LOV domain-containing protein [Marchantia polymorpha] gi|129560446|dbj|BAF48779.1| LOV domain-containing protein [Marchantia polymorpha]
Locus_58105_Transcript_1/1_Confidence_1.000	gi|129560444|dbj|BAF48778.1| LOV domain-containing protein [Marchantia polymorpha] gi|129560446|dbj|BAF48779.1| LOV domain-containing protein [Marchantia polymorpha]
Locus_31220_Transcript_1/1_Confidence_1.000	gi|133711804|gb|ABO36622.1| copia LTR rider [Solanum lycopersicum] gi|133711819|gb|ABO36636.1| copia LTR rider [Solanum lycopersicum]
Locus_59635_Transcript_1/1_Confidence_1.000	gi|133711813|gb|ABO36631.1| sdl1-like protein [Solanum lycopersicum]
Locus_2202_Transcript_1/1_Confidence_1.000	gi|13429830|dbj|BAB39687.1| phytochrome [Marchantia paleacea subsp. diptera]
Locus_4226_Transcript_4/7_Confidence_0.522	gi|1352328|sp|Q02438.2|E13E_HORVU RecName: Full=Glucan endo-1,3-beta-glucosidase GV; AltName: Full=(1->3)-beta-glucan endohydrolase GV; AltName: Full=(1->3)-beta-glucanase isoenzyme GV; AltName: Full=Beta-1,3-endoglucanase GV gi|540580|gb|AAA21564.1| glucan endo-1,3-beta-glucosidase [Hordeum vulgare subsp. vulgare]
Locus_4226_Transcript_6/7_Confidence_0.478	gi|1352328|sp|Q02438.2|E13E_HORVU RecName: Full=Glucan endo-1,3-beta-glucosidase GV; AltName: Full=(1->3)-beta-glucan endohydrolase GV; AltName: Full=(1->3)-beta-glucanase isoenzyme GV; AltName: Full=Beta-1,3-endoglucanase GV gi|540580|gb|AAA21564.1| glucan endo-1,3-beta-glucosidase [Hordeum vulgare subsp. vulgare]
Locus_56751_Transcript_1/1_Confidence_1.000	gi|13873217|gb|AAK43431.1| polygalacturonase inhibitor protein [Potentilla anserina]
Locus_44683_Transcript_1/1_Confidence_1.000	gi|14031051|gb|AAK52085.1| peroxidase [Nicotiana tabacum]
Locus_3434_Transcript_1/1_Confidence_1.000	gi|14484895|gb|AAK62812.1| calcium-dependent protein kinase [Funaria hygrometrica]
Locus_57903_Transcript_1/1_Confidence_1.000	gi|14484895|gb|AAK62812.1| calcium-dependent protein kinase [Funaria hygrometrica]
Locus_13059_Transcript_1/1_Confidence_1.000	gi|145324114|ref|NP_001077646.1| RING/FYVE/PHD zinc finger protein [Arabidopsis thaliana] gi|6910567|gb|AAF31272.1|AC006424_1 Location of EST 206I21T7, gb|N37185 [Arabidopsis thaliana] gi|332193410|gb|AEE31531.1| RING/FYVE/PHD zinc finger protein [Arabidopsis thaliana]
Locus_17792_Transcript_1/1_Confidence_1.000	gi|145327713|ref|NP_001077832.1| LYR family of Fe/S cluster biogenesis protein [Arabidopsis thaliana] gi|8778812|gb|AAF79817.1|AC007396_17 T4O12.27 [Arabidopsis thaliana] gi|62321766|dbj|BAD95391.1| hypothetical protein [Arabidopsis thaliana] gi|98961727|gb|ABF59193.1| unknown protein [Arabidopsis thaliana] gi|332197671|gb|AEE35792.1| LYR family of Fe/S cluster biogenesis protein [Arabidopsis tha…
Locus_28420_Transcript_1/1_Confidence_1.000	gi|145340316|ref|NP_193430.3| cell division control protein 7 [Arabidopsis thaliana] gi|110738029|dbj|BAF00949.1| kinase like protein [Arabidopsis thaliana] gi|332658429|gb|AEE83829.1| cell division control protein 7 [Arabidopsis thaliana]
Locus_3056_Transcript_1/1_Confidence_1.000	gi|145355574|ref|XP_001422034.1| predicted protein [Ostreococcus lucimarinus CCE9901] gi|144582273|gb|ABP00328.1| predicted protein [Ostreococcus lucimarinus CCE9901]
Locus_54013_Transcript_1/1_Confidence_1.000	gi|145522664|ref|XP_001447176.1| hypothetical protein [Paramecium tetraurelia strain d4-2] gi|124414676|emb|CAK79779.1| unnamed protein product [Paramecium tetraurelia]
Locus_57302_Transcript_1/1_Confidence_1.000	gi|145548028|ref|XP_001459695.1| hypothetical protein [Paramecium tetraurelia strain d4-2] gi|124427521|emb|CAK92298.1| unnamed protein product [Paramecium tetraurelia]
Locus_1482_Transcript_1/1_Confidence_1.000	gi|145839463|gb|ABD60288.2| R2R3-MYB transcription factor MYB9 [Picea glauca]
Locus_8786_Transcript_1/1_Confidence_1.000	gi|147766196|emb|CAN72130.1| hypothetical protein VITISV_002335 [Vitis vinifera]
Locus_9993_Transcript_1/1_Confidence_1.000	gi|147767730|emb|CAN71853.1| hypothetical protein VITISV_007346 [Vitis vinifera]
Locus_11426_Transcript_1/1_Confidence_1.000	gi|147767730|emb|CAN71853.1| hypothetical protein VITISV_007346 [Vitis vinifera]
Locus_14756_Transcript_1/1_Confidence_1.000	gi|147769003|emb|CAN66736.1| hypothetical protein VITISV_024187 [Vitis vinifera]
Locus_5350_Transcript_1/1_Confidence_1.000	gi|147772117|emb|CAN60243.1| hypothetical protein VITISV_010188 [Vitis vinifera]
Locus_28447_Transcript_1/1_Confidence_1.000	gi|147772591|emb|CAN76078.1| hypothetical protein VITISV_008973 [Vitis vinifera]
Locus_15135_Transcript_1/1_Confidence_1.000	gi|147778998|emb|CAN60313.1| hypothetical protein VITISV_036304 [Vitis vinifera]
Locus_52544_Transcript_1/1_Confidence_1.000	gi|147779544|emb|CAN63294.1| hypothetical protein VITISV_040285 [Vitis vinifera]
Locus_3599_Transcript_1/1_Confidence_1.000	gi|147779800|emb|CAN70362.1| hypothetical protein VITISV_002247 [Vitis vinifera]
Locus_16584_Transcript_1/1_Confidence_1.000	gi|147780310|emb|CAN61437.1| hypothetical protein VITISV_033770 [Vitis vinifera] gi|297738730|emb|CBI27975.3| unnamed protein product [Vitis vinifera]
Locus_24806_Transcript_1/1_Confidence_1.000	gi|147781461|emb|CAN76118.1| hypothetical protein VITISV_033882 [Vitis vinifera]
Locus_33343_Transcript_1/1_Confidence_1.000	gi|147784629|emb|CAN74932.1| hypothetical protein VITISV_044432 [Vitis vinifera]
Locus_28186_Transcript_1/1_Confidence_1.000	gi|147784629|emb|CAN74932.1| hypothetical protein VITISV_044432 [Vitis vinifera]
Locus_15201_Transcript_1/1_Confidence_1.000	gi|147789266|emb|CAN71149.1| hypothetical protein VITISV_040339 [Vitis vinifera]
Locus_38764_Transcript_1/1_Confidence_1.000	gi|147792265|emb|CAN70282.1| hypothetical protein VITISV_023081 [Vitis vinifera]
Locus_19953_Transcript_1/1_Confidence_1.000	gi|147798769|emb|CAN74245.1| hypothetical protein VITISV_014419 [Vitis vinifera]
Locus_40086_Transcript_1/1_Confidence_1.000	gi|147798949|emb|CAN61732.1| hypothetical protein VITISV_008285 [Vitis vinifera]
Locus_17644_Transcript_1/1_Confidence_1.000	gi|147801939|emb|CAN70618.1| hypothetical protein VITISV_033556 [Vitis vinifera]
Locus_54424_Transcript_1/1_Confidence_1.000	gi|147807358|emb|CAN77425.1| hypothetical protein VITISV_041980 [Vitis vinifera]
Locus_58096_Transcript_1/1_Confidence_1.000	gi|147807673|emb|CAN68847.1| hypothetical protein VITISV_007652 [Vitis vinifera]
Locus_11798_Transcript_1/1_Confidence_1.000	gi|147814981|emb|CAN61366.1| hypothetical protein VITISV_020586 [Vitis vinifera]
Locus_30540_Transcript_1/1_Confidence_1.000	gi|147816613|emb|CAN66092.1| hypothetical protein VITISV_006453 [Vitis vinifera]
Locus_2598_Transcript_1/1_Confidence_1.000	gi|147826736|emb|CAN70652.1| hypothetical protein VITISV_010022 [Vitis vinifera]
Locus_50894_Transcript_1/1_Confidence_1.000	gi|147828025|emb|CAN72920.1| hypothetical protein VITISV_022322 [Vitis vinifera]
Locus_72002_Transcript_1/1_Confidence_1.000	gi|147834593|emb|CAN60905.1| hypothetical protein VITISV_028449 [Vitis vinifera]
Locus_73946_Transcript_1/1_Confidence_1.000	gi|147834593|emb|CAN60905.1| hypothetical protein VITISV_028449 [Vitis vinifera]
Locus_14060_Transcript_1/1_Confidence_1.000	gi|147841515|emb|CAN77615.1| hypothetical protein VITISV_035197 [Vitis vinifera]
Locus_40181_Transcript_2/2_Confidence_1.000	gi|147844168|emb|CAN80566.1| hypothetical protein VITISV_029672 [Vitis vinifera]
Locus_40181_Transcript_1/2_Confidence_1.000	gi|147844168|emb|CAN80566.1| hypothetical protein VITISV_029672 [Vitis vinifera]
Locus_51956_Transcript_1/1_Confidence_1.000	gi|147845705|emb|CAN79907.1| hypothetical protein VITISV_034934 [Vitis vinifera]
Locus_66027_Transcript_1/1_Confidence_1.000	gi|147855895|emb|CAN80751.1| hypothetical protein VITISV_013037 [Vitis vinifera]
Locus_66399_Transcript_1/1_Confidence_1.000	gi|147855968|emb|CAN80304.1| hypothetical protein VITISV_017821 [Vitis vinifera]
Locus_18867_Transcript_1/1_Confidence_1.000	gi|147857221|emb|CAN79218.1| hypothetical protein VITISV_012795 [Vitis vinifera]
Locus_49131_Transcript_1/1_Confidence_1.000	gi|147858105|emb|CAN81016.1| hypothetical protein VITISV_025518 [Vitis vinifera]
Locus_37030_Transcript_1/1_Confidence_1.000	gi|147858105|emb|CAN81016.1| hypothetical protein VITISV_025518 [Vitis vinifera]
Locus_12020_Transcript_1/1_Confidence_1.000	gi|147864798|emb|CAN83645.1| hypothetical protein VITISV_016194 [Vitis vinifera]
Locus_16506_Transcript_1/1_Confidence_1.000	gi|147866286|emb|CAN79926.1| hypothetical protein VITISV_042446 [Vitis vinifera]
Locus_23787_Transcript_1/1_Confidence_1.000	gi|148905856|gb|ABR16090.1| unknown [Picea sitchensis]
Locus_2342_Transcript_1/1_Confidence_1.000	gi|148905976|gb|ABR16149.1| unknown [Picea sitchensis]
Locus_14840_Transcript_1/1_Confidence_1.000	gi|148906112|gb|ABR16214.1| unknown [Picea sitchensis]
Locus_2209_Transcript_1/1_Confidence_1.000	gi|148906194|gb|ABR16253.1| unknown [Picea sitchensis]
Locus_9734_Transcript_1/1_Confidence_1.000	gi|148906678|gb|ABR16488.1| unknown [Picea sitchensis]
Locus_617_Transcript_1/1_Confidence_1.000	gi|148906731|gb|ABR16513.1| unknown [Picea sitchensis]
Locus_30689_Transcript_1/1_Confidence_1.000	gi|148906813|gb|ABR16552.1| unknown [Picea sitchensis]
Locus_8034_Transcript_1/1_Confidence_1.000	gi|148906813|gb|ABR16552.1| unknown [Picea sitchensis]
Locus_6303_Transcript_1/1_Confidence_1.000	gi|148906813|gb|ABR16552.1| unknown [Picea sitchensis]
Locus_15752_Transcript_1/1_Confidence_1.000	gi|148907099|gb|ABR16693.1| unknown [Picea sitchensis]
Locus_6085_Transcript_1/1_Confidence_1.000	gi|148907303|gb|ABR16789.1| unknown [Picea sitchensis]
Locus_5500_Transcript_1/1_Confidence_1.000	gi|148907325|gb|ABR16799.1| unknown [Picea sitchensis]
Locus_25767_Transcript_1/1_Confidence_1.000	gi|148907444|gb|ABR16855.1| unknown [Picea sitchensis]
Locus_639_Transcript_1/1_Confidence_1.000	gi|148907508|gb|ABR16884.1| unknown [Picea sitchensis]
Locus_31024_Transcript_1/1_Confidence_1.000	gi|148907898|gb|ABR17070.1| unknown [Picea sitchensis]
Locus_4645_Transcript_1/1_Confidence_1.000	gi|148907910|gb|ABR17075.1| unknown [Picea sitchensis]
Locus_22451_Transcript_1/1_Confidence_1.000	gi|148908288|gb|ABR17258.1| unknown [Picea sitchensis]
Locus_10184_Transcript_1/1_Confidence_1.000	gi|148908313|gb|ABR17270.1| unknown [Picea sitchensis]
Locus_4406_Transcript_1/1_Confidence_1.000	gi|148908393|gb|ABR17310.1| unknown [Picea sitchensis]
Locus_5265_Transcript_1/1_Confidence_1.000	gi|148908705|gb|ABR17460.1| unknown [Picea sitchensis]
Locus_6348_Transcript_1/1_Confidence_1.000	gi|148908790|gb|ABR17501.1| unknown [Picea sitchensis]
Locus_4918_Transcript_1/1_Confidence_1.000	gi|148908810|gb|ABR17511.1| unknown [Picea sitchensis]
Locus_18993_Transcript_1/1_Confidence_1.000	gi|148908945|gb|ABR17577.1| unknown [Picea sitchensis]
Locus_4753_Transcript_1/1_Confidence_1.000	gi|148909242|gb|ABR17721.1| unknown [Picea sitchensis]
Locus_14696_Transcript_1/1_Confidence_1.000	gi|148909440|gb|ABR17818.1| unknown [Picea sitchensis]
Locus_2076_Transcript_1/1_Confidence_1.000	gi|148909514|gb|ABR17853.1| unknown [Picea sitchensis]
Locus_11224_Transcript_1/1_Confidence_1.000	gi|148909535|gb|ABR17862.1| unknown [Picea sitchensis]
Locus_4130_Transcript_1/1_Confidence_1.000	gi|148909610|gb|ABR17896.1| unknown [Picea sitchensis]
Locus_2600_Transcript_1/1_Confidence_1.000	gi|148909758|gb|ABR17969.1| unknown [Picea sitchensis]
Locus_25678_Transcript_1/1_Confidence_1.000	gi|148909767|gb|ABR17973.1| unknown [Picea sitchensis]
Locus_19795_Transcript_1/1_Confidence_1.000	gi|148909769|gb|ABR17974.1| unknown [Picea sitchensis]
Locus_8387_Transcript_1/1_Confidence_1.000	gi|148909795|gb|ABR17985.1| unknown [Picea sitchensis]
Locus_2237_Transcript_1/1_Confidence_1.000	gi|148909821|gb|ABR17997.1| unknown [Picea sitchensis]
Locus_31706_Transcript_1/1_Confidence_1.000	gi|148909831|gb|ABR18002.1| unknown [Picea sitchensis]
Locus_2624_Transcript_1/1_Confidence_1.000	gi|148909865|gb|ABR18019.1| unknown [Picea sitchensis]
Locus_19825_Transcript_1/1_Confidence_1.000	gi|148909897|gb|ABR18035.1| unknown [Picea sitchensis]
Locus_27461_Transcript_1/1_Confidence_1.000	gi|148909897|gb|ABR18035.1| unknown [Picea sitchensis]
Locus_22471_Transcript_1/1_Confidence_1.000	gi|148909911|gb|ABR18042.1| unknown [Picea sitchensis]
Locus_13268_Transcript_1/1_Confidence_1.000	gi|148909941|gb|ABR18056.1| unknown [Picea sitchensis]
Locus_1504_Transcript_1/1_Confidence_1.000	gi|148909941|gb|ABR18056.1| unknown [Picea sitchensis]
Locus_15952_Transcript_1/1_Confidence_1.000	gi|148909941|gb|ABR18056.1| unknown [Picea sitchensis]
Locus_5203_Transcript_1/1_Confidence_1.000	gi|148910023|gb|ABR18095.1| unknown [Picea sitchensis] gi|224284538|gb|ACN40002.1| unknown [Picea sitchensis]
Locus_11022_Transcript_1/1_Confidence_1.000	gi|148910035|gb|ABR18101.1| unknown [Picea sitchensis]
Locus_17095_Transcript_1/1_Confidence_1.000	gi|148910094|gb|ABR18129.1| unknown [Picea sitchensis]
Locus_67473_Transcript_1/1_Confidence_1.000	gi|148910150|gb|ABR18157.1| unknown [Picea sitchensis]
Locus_1193_Transcript_1/1_Confidence_1.000	gi|148910160|gb|ABR18162.1| unknown [Picea sitchensis]
Locus_11701_Transcript_1/1_Confidence_1.000	gi|148910167|gb|ABR18165.1| unknown [Picea sitchensis]
Locus_7528_Transcript_1/1_Confidence_1.000	gi|148910240|gb|ABR18201.1| unknown [Picea sitchensis]
Locus_33690_Transcript_1/1_Confidence_1.000	gi|148910379|gb|ABR18267.1| unknown [Picea sitchensis]
Locus_5094_Transcript_1/1_Confidence_1.000	gi|148910457|gb|ABR18304.1| unknown [Picea sitchensis]
Locus_2934_Transcript_1/1_Confidence_1.000	gi|148910632|gb|ABR18386.1| unknown [Picea sitchensis]
Locus_21501_Transcript_1/1_Confidence_1.000	gi|148910685|gb|ABR18410.1| unknown [Picea sitchensis]
Locus_444_Transcript_1/1_Confidence_1.000	gi|148910714|gb|ABR18424.1| unknown [Picea sitchensis]
Locus_42926_Transcript_1/1_Confidence_1.000	gi|15080705|dbj|BAB62538.1| ORF162 [Marchantia polymorpha] gi|15080707|dbj|BAB62539.1| ORF162 [Marchantia polymorpha] gi|25272010|gb|AAN74747.1| M2D3.5 protein [Marchantia polymorpha]
Locus_4505_Transcript_1/1_Confidence_1.000	gi|15217901|ref|NP_174156.1| receptor like protein 4 [Arabidopsis thaliana] gi|332192839|gb|AEE30960.1| receptor like protein 4 [Arabidopsis thaliana]
Locus_48684_Transcript_1/1_Confidence_1.000	gi|15219527|ref|NP_177512.1| pentatricopeptide repeat-containing protein [Arabidopsis thaliana] gi|75169780|sp|Q9C9U0.1|PP118_ARATH RecName: Full=Pentatricopeptide repeat-containing protein At1g73710 gi|12324197|gb|AAG52063.1|AC012679_1 hypothetical protein; 49134-52109 [Arabidopsis thaliana] gi|332197379|gb|AEE35500.1| pentatricopeptide repeat-containing protein [Arabidopsis thaliana]
Locus_2204_Transcript_1/1_Confidence_1.000	gi|15219685|ref|NP_176829.1| putative WRKY transcription factor 64 [Arabidopsis thaliana] gi|29839608|sp|Q9C557.1|WRK64_ARATH RecName: Full=Probable WRKY transcription factor 64; AltName: Full=WRKY DNA-binding protein 64 gi|12322262|gb|AAG51157.1|AC074025_7 hypothetical protein [Arabidopsis thaliana] gi|12322288|gb|AAG51170.1|AC079285_3 hypothetical protein [Arabidopsis thaliana] gi|18252119|gb|A…
Locus_69069_Transcript_1/1_Confidence_1.000	gi|15223050|ref|NP_172268.1| LOB domain-containing protein 1 [Arabidopsis thaliana] gi|29428015|sp|Q9LQR0.1|LBD1_ARATH RecName: Full=LOB domain-containing protein 1; AltName: Full=ASYMMETRIC LEAVES 2-like protein 8; Short=AS2-like protein 8 gi|8439879|gb|AAF75065.1|AC007583_1 F24B9.1 [Arabidopsis thaliana] gi|219807092|dbj|BAH10552.1| ASYMMETRIC LEAVES2-like 8 protein [Arabidopsis thaliana] gi|33…
Locus_57092_Transcript_1/1_Confidence_1.000	gi|15225692|ref|NP_180810.1| mitogen-activated protein kinase kinase kinase 17 [Arabidopsis thaliana] gi|3298539|gb|AAC25933.1| putative protein kinase [Arabidopsis thaliana] gi|330253601|gb|AEC08695.1| mitogen-activated protein kinase kinase kinase 17 [Arabidopsis thaliana]
Locus_38425_Transcript_1/1_Confidence_1.000	gi|15225805|ref|NP_180875.1| putative leucine-rich repeat receptor-like protein kinase [Arabidopsis thaliana] gi|75219581|sp|O49318.1|Y2317_ARATH RecName: Full=Probable leucine-rich repeat receptor-like protein kinase At2g33170; Flags: Precursor gi|2924777|gb|AAC04906.1| putative receptor-like protein kinase [Arabidopsis thaliana] gi|224589539|gb|ACN59303.1| leucine-rich repeat receptor-like prot…
Locus_61563_Transcript_1/1_Confidence_1.000	gi|15233300|ref|NP_191114.1| concanavalin A-like lectin kinase-like protein [Arabidopsis thaliana] gi|75335844|sp|Q9M2S4.1|LRKS4_ARATH RecName: Full=L-type lectin-domain containing receptor kinase S.4; Short=LecRK-S.4; Flags: Precursor gi|7076798|emb|CAB75913.1| probable serine/threonine-specific protein kinase [Arabidopsis thaliana] gi|332645878|gb|AEE79399.1| concanavalin A-like lectin kinase-l…
Locus_9049_Transcript_1/1_Confidence_1.000	gi|15234394|ref|NP_195361.1| peroxidase 49 [Arabidopsis thaliana] gi|26397550|sp|O23237.2|PER49_ARATH RecName: Full=Peroxidase 49; Short=Atperox P49; AltName: Full=ATP31; Flags: Precursor gi|17530562|gb|AAL40848.1|AF452384_1 class III peroxidase ATP31 [Arabidopsis thaliana] gi|4006918|emb|CAB16848.1| peroxidase like protein [Arabidopsis thaliana] gi|6822093|emb|CAB71009.1| peroxidase [Arabidopsis…
Locus_2428_Transcript_1/1_Confidence_1.000	gi|15236103|ref|NP_195713.1| histone H3 [Arabidopsis thaliana] gi|15238916|ref|NP_196659.1| histone H3 [Arabidopsis thaliana] gi|30692585|ref|NP_849529.1| histone H3 [Arabidopsis thaliana] gi|79326608|ref|NP_001031816.1| histone H3 [Arabidopsis thaliana] gi|115453351|ref|NP_001050276.1| Os03g0390600 [Oryza sativa Japonica Group] gi|115466188|ref|NP_001056693.1| Os06g0130900 [Oryza sativa Japonica…
Locus_23741_Transcript_1/1_Confidence_1.000	gi|15237562|ref|NP_201198.1| leucine-rich repeat protein kinase-like protein [Arabidopsis thaliana] gi|75264278|sp|Q9LVP0.1|Y5639_ARATH RecName: Full=Probable leucine-rich repeat receptor-like protein kinase At5g63930; Flags: Precursor gi|8777306|dbj|BAA96896.1| receptor-like protein kinase [Arabidopsis thaliana] gi|224589747|gb|ACN59405.1| leucine-rich repeat receptor-like protein kinase [Arabid…
Locus_68117_Transcript_1/1_Confidence_1.000	gi|15239742|ref|NP_197446.1| calcium-dependent protein kinase 19 [Arabidopsis thaliana] gi|30687323|ref|NP_850853.1| calcium-dependent protein kinase 19 [Arabidopsis thaliana] gi|75319668|sp|Q42438.1|CDPK8_ARATH RecName: Full=Calcium-dependent protein kinase 8; AltName: Full=Calcium-dependent protein kinase isoform CDPK19; Short=AtCDPK19 gi|836942|gb|AAA67655.1| calcium-dependent protein kinase […
Locus_3013_Transcript_1/1_Confidence_1.000	gi|15239913|ref|NP_199763.1| putative WRKY transcription factor 48 [Arabidopsis thaliana] gi|20978785|sp|Q9FGZ4.1|WRK48_ARATH RecName: Full=Probable WRKY transcription factor 48; AltName: Full=WRKY DNA-binding protein 48 gi|17064166|gb|AAL35290.1|AF442397_1 WRKY transcription factor 48 [Arabidopsis thaliana] gi|10177618|dbj|BAB10765.1| unnamed protein product [Arabidopsis thaliana] gi|17380792|gb…
Locus_31287_Transcript_1/1_Confidence_1.000	gi|153861817|gb|ABS52707.1| sucrose-phosphatase, partial [Solanum tuberosum]
Locus_41345_Transcript_1/1_Confidence_1.000	gi|153868931|ref|ZP_01998653.1| receptor protein kinase [Beggiatoa sp. PS] gi|152074497|gb|EDN71345.1| receptor protein kinase [Beggiatoa sp. PS]
Locus_37007_Transcript_1/1_Confidence_1.000	gi|153868931|ref|ZP_01998653.1| receptor protein kinase [Beggiatoa sp. PS] gi|152074497|gb|EDN71345.1| receptor protein kinase [Beggiatoa sp. PS]
Locus_36527_Transcript_1/1_Confidence_1.000	gi|153868931|ref|ZP_01998653.1| receptor protein kinase [Beggiatoa sp. PS] gi|152074497|gb|EDN71345.1| receptor protein kinase [Beggiatoa sp. PS]
Locus_9085_Transcript_2/2_Confidence_1.000	gi|153868931|ref|ZP_01998653.1| receptor protein kinase [Beggiatoa sp. PS] gi|152074497|gb|EDN71345.1| receptor protein kinase [Beggiatoa sp. PS]
Locus_20236_Transcript_1/1_Confidence_1.000	gi|153871666|ref|ZP_02000779.1| disease resistance protein [Beggiatoa sp. PS] gi|152071868|gb|EDN69221.1| disease resistance protein [Beggiatoa sp. PS]
Locus_10292_Transcript_1/1_Confidence_1.000	gi|153871666|ref|ZP_02000779.1| disease resistance protein [Beggiatoa sp. PS] gi|152071868|gb|EDN69221.1| disease resistance protein [Beggiatoa sp. PS]
Locus_72454_Transcript_1/1_Confidence_1.000	gi|154288340|ref|XP_001544965.1| predicted protein [Ajellomyces capsulatus NAm1] gi|150408606|gb|EDN04147.1| predicted protein [Ajellomyces capsulatus NAm1]
Locus_46717_Transcript_1/1_Confidence_1.000	gi|156043531|ref|XP_001588322.1| 40S ribosomal protein S23 [Sclerotinia sclerotiorum 1980 UF-70] gi|154695156|gb|EDN94894.1| 40S ribosomal protein S23 [Sclerotinia sclerotiorum 1980 UF-70]
Locus_4347_Transcript_1/1_Confidence_1.000	gi|156631038|gb|ABU89881.1| kinesin-like protein K39B [Leishmania donovani]
Locus_4064_Transcript_1/1_Confidence_1.000	gi|157061803|gb|ABV03806.1| SQUAMOSA promoter binding protein 11 [Physcomitrella patens]
Locus_10870_Transcript_1/1_Confidence_1.000	gi|157087380|gb|ABV21578.1| sucrose-phosphatase synthase 2 [Nicotiana langsdorffii x Nicotiana sanderae]
Locus_1857_Transcript_1/1_Confidence_1.000	gi|157092802|gb|ABV22574.1| calcium-dependent protein kinase [Physcomitrella patens] gi|157092807|gb|ABV22577.1| calcium-dependent protein kinase [Physcomitrella patens]
Locus_61882_Transcript_1/1_Confidence_1.000	gi|157092995|gb|ABV22152.1| cyclophilin [Perkinsus chesapeaki]
Locus_6177_Transcript_1/1_Confidence_1.000	gi|157101206|dbj|BAF79934.1| receptor-like kinase [Marchantia polymorpha]
Locus_16189_Transcript_1/1_Confidence_1.000	gi|157101208|dbj|BAF79935.1| receptor-like kinase [Marchantia polymorpha]
Locus_4436_Transcript_1/1_Confidence_1.000	gi|157101208|dbj|BAF79935.1| receptor-like kinase [Marchantia polymorpha]
Locus_7047_Transcript_1/1_Confidence_1.000	gi|157101210|dbj|BAF79936.1| receptor-like kinase [Marchantia polymorpha]
Locus_2673_Transcript_1/1_Confidence_1.000	gi|157101212|dbj|BAF79937.1| receptor-like kinase [Marchantia polymorpha]
Locus_18327_Transcript_1/1_Confidence_1.000	gi|157101214|dbj|BAF79938.1| receptor-like kinase [Marchantia polymorpha]
Locus_26858_Transcript_1/1_Confidence_1.000	gi|157101214|dbj|BAF79938.1| receptor-like kinase [Marchantia polymorpha]
Locus_21370_Transcript_1/2_Confidence_0.500	gi|157101214|dbj|BAF79938.1| receptor-like kinase [Marchantia polymorpha]
Locus_21370_Transcript_2/2_Confidence_0.333	gi|157101214|dbj|BAF79938.1| receptor-like kinase [Marchantia polymorpha]
Locus_26297_Transcript_1/1_Confidence_1.000	gi|157101214|dbj|BAF79938.1| receptor-like kinase [Marchantia polymorpha]
Locus_46737_Transcript_1/1_Confidence_1.000	gi|157101214|dbj|BAF79938.1| receptor-like kinase [Marchantia polymorpha]
Locus_27538_Transcript_1/1_Confidence_1.000	gi|157101214|dbj|BAF79938.1| receptor-like kinase [Marchantia polymorpha]
Locus_33807_Transcript_1/1_Confidence_1.000	gi|157101216|dbj|BAF79939.1| receptor-like kinase [Marchantia polymorpha]
Locus_23239_Transcript_1/1_Confidence_1.000	gi|157101216|dbj|BAF79939.1| receptor-like kinase [Marchantia polymorpha]
Locus_32163_Transcript_1/1_Confidence_1.000	gi|157101216|dbj|BAF79939.1| receptor-like kinase [Marchantia polymorpha]
Locus_2813_Transcript_1/1_Confidence_1.000	gi|157101216|dbj|BAF79939.1| receptor-like kinase [Marchantia polymorpha]
Locus_47852_Transcript_1/1_Confidence_1.000	gi|157101216|dbj|BAF79939.1| receptor-like kinase [Marchantia polymorpha]
Locus_3456_Transcript_1/1_Confidence_1.000	gi|157101216|dbj|BAF79939.1| receptor-like kinase [Marchantia polymorpha]
Locus_446_Transcript_1/1_Confidence_1.000	gi|157101218|dbj|BAF79940.1| receptor-like kinase [Marchantia polymorpha]
Locus_7894_Transcript_1/1_Confidence_1.000	gi|157101220|dbj|BAF79941.1| receptor-like kinase [Marchantia polymorpha]
Locus_7103_Transcript_1/1_Confidence_1.000	gi|157101220|dbj|BAF79941.1| receptor-like kinase [Marchantia polymorpha]
Locus_42164_Transcript_1/1_Confidence_1.000	gi|157101222|dbj|BAF79942.1| receptor-like kinase [Marchantia polymorpha]
Locus_29226_Transcript_1/1_Confidence_1.000	gi|157101222|dbj|BAF79942.1| receptor-like kinase [Marchantia polymorpha]
Locus_15257_Transcript_1/1_Confidence_1.000	gi|157101222|dbj|BAF79942.1| receptor-like kinase [Marchantia polymorpha]
Locus_12146_Transcript_1/1_Confidence_1.000	gi|157101222|dbj|BAF79942.1| receptor-like kinase [Marchantia polymorpha]
Locus_48162_Transcript_1/1_Confidence_1.000	gi|157101222|dbj|BAF79942.1| receptor-like kinase [Marchantia polymorpha]
Locus_35016_Transcript_1/1_Confidence_1.000	gi|157101226|dbj|BAF79944.1| receptor-like kinase [Marchantia polymorpha]
Locus_8206_Transcript_1/1_Confidence_1.000	gi|157101226|dbj|BAF79944.1| receptor-like kinase [Marchantia polymorpha]
Locus_11670_Transcript_1/1_Confidence_1.000	gi|157101228|dbj|BAF79945.1| receptor-like kinase [Marchantia polymorpha]
Locus_3878_Transcript_1/1_Confidence_1.000	gi|157101230|dbj|BAF79946.1| receptor-like kinase [Marchantia polymorpha]
Locus_57424_Transcript_1/1_Confidence_1.000	gi|157101232|dbj|BAF79947.1| receptor-like kinase [Marchantia polymorpha]
Locus_26427_Transcript_1/1_Confidence_1.000	gi|157101232|dbj|BAF79947.1| receptor-like kinase [Marchantia polymorpha]
Locus_13500_Transcript_1/1_Confidence_1.000	gi|157101232|dbj|BAF79947.1| receptor-like kinase [Marchantia polymorpha]
Locus_38798_Transcript_1/1_Confidence_1.000	gi|157101232|dbj|BAF79947.1| receptor-like kinase [Marchantia polymorpha]
Locus_4565_Transcript_1/1_Confidence_1.000	gi|157101232|dbj|BAF79947.1| receptor-like kinase [Marchantia polymorpha]
Locus_18304_Transcript_1/1_Confidence_1.000	gi|157101232|dbj|BAF79947.1| receptor-like kinase [Marchantia polymorpha]
Locus_13969_Transcript_1/1_Confidence_1.000	gi|157101232|dbj|BAF79947.1| receptor-like kinase [Marchantia polymorpha]
Locus_25810_Transcript_1/1_Confidence_1.000	gi|157101234|dbj|BAF79948.1| receptor-like kinase [Marchantia polymorpha]
Locus_18008_Transcript_1/1_Confidence_1.000	gi|157101234|dbj|BAF79948.1| receptor-like kinase [Marchantia polymorpha]
Locus_8004_Transcript_1/1_Confidence_1.000	gi|157101234|dbj|BAF79948.1| receptor-like kinase [Marchantia polymorpha]
Locus_9523_Transcript_1/1_Confidence_1.000	gi|157101236|dbj|BAF79949.1| receptor-like kinase [Marchantia polymorpha]
Locus_34605_Transcript_1/1_Confidence_1.000	gi|157101236|dbj|BAF79949.1| receptor-like kinase [Marchantia polymorpha]
Locus_19145_Transcript_1/1_Confidence_1.000	gi|157101238|dbj|BAF79950.1| receptor-like kinase [Marchantia polymorpha]
Locus_29522_Transcript_1/1_Confidence_1.000	gi|157101240|dbj|BAF79951.1| receptor-like kinase [Marchantia polymorpha]
Locus_9977_Transcript_1/1_Confidence_1.000	gi|157101240|dbj|BAF79951.1| receptor-like kinase [Marchantia polymorpha]
Locus_12537_Transcript_1/1_Confidence_1.000	gi|157101240|dbj|BAF79951.1| receptor-like kinase [Marchantia polymorpha]
Locus_35938_Transcript_1/1_Confidence_1.000	gi|157101240|dbj|BAF79951.1| receptor-like kinase [Marchantia polymorpha]
Locus_10340_Transcript_1/1_Confidence_1.000	gi|157101240|dbj|BAF79951.1| receptor-like kinase [Marchantia polymorpha]
Locus_24767_Transcript_1/1_Confidence_1.000	gi|157101240|dbj|BAF79951.1| receptor-like kinase [Marchantia polymorpha]
Locus_8014_Transcript_1/1_Confidence_1.000	gi|157101242|dbj|BAF79952.1| receptor-like kinase [Marchantia polymorpha]
Locus_1750_Transcript_1/1_Confidence_1.000	gi|157101242|dbj|BAF79952.1| receptor-like kinase [Marchantia polymorpha]
Locus_1159_Transcript_1/1_Confidence_1.000	gi|157101244|dbj|BAF79953.1| receptor-like kinase [Marchantia polymorpha]
Locus_7117_Transcript_1/1_Confidence_1.000	gi|157101246|dbj|BAF79954.1| receptor-like kinase [Marchantia polymorpha]
Locus_7477_Transcript_1/1_Confidence_1.000	gi|157101246|dbj|BAF79954.1| receptor-like kinase [Marchantia polymorpha]
Locus_39274_Transcript_1/1_Confidence_1.000	gi|157101246|dbj|BAF79954.1| receptor-like kinase [Marchantia polymorpha]
Locus_12498_Transcript_1/1_Confidence_1.000	gi|157101246|dbj|BAF79954.1| receptor-like kinase [Marchantia polymorpha]
Locus_29399_Transcript_1/1_Confidence_1.000	gi|157101246|dbj|BAF79954.1| receptor-like kinase [Marchantia polymorpha]
Locus_27632_Transcript_1/1_Confidence_1.000	gi|157101248|dbj|BAF79955.1| receptor-like kinase [Marchantia polymorpha]
Locus_2038_Transcript_1/1_Confidence_1.000	gi|157101250|dbj|BAF79956.1| receptor-like kinase [Marchantia polymorpha]
Locus_31485_Transcript_1/1_Confidence_1.000	gi|157101252|dbj|BAF79957.1| receptor-like kinase [Marchantia polymorpha]
Locus_27757_Transcript_1/1_Confidence_1.000	gi|157101252|dbj|BAF79957.1| receptor-like kinase [Marchantia polymorpha]
Locus_6573_Transcript_1/1_Confidence_1.000	gi|157101252|dbj|BAF79957.1| receptor-like kinase [Marchantia polymorpha]
Locus_16636_Transcript_1/1_Confidence_1.000	gi|157101254|dbj|BAF79958.1| receptor-like kinase [Marchantia polymorpha]
Locus_26820_Transcript_1/1_Confidence_1.000	gi|157101254|dbj|BAF79958.1| receptor-like kinase [Marchantia polymorpha]
Locus_52387_Transcript_1/1_Confidence_1.000	gi|157101254|dbj|BAF79958.1| receptor-like kinase [Marchantia polymorpha]
Locus_10808_Transcript_1/1_Confidence_1.000	gi|157101256|dbj|BAF79959.1| receptor-like kinase [Marchantia polymorpha]
Locus_2169_Transcript_1/1_Confidence_1.000	gi|157101258|dbj|BAF79960.1| receptor-like kinase [Marchantia polymorpha]
Locus_40563_Transcript_1/1_Confidence_1.000	gi|157101260|dbj|BAF79961.1| receptor-like kinase [Marchantia polymorpha]
Locus_16491_Transcript_1/1_Confidence_1.000	gi|157101260|dbj|BAF79961.1| receptor-like kinase [Marchantia polymorpha]
Locus_10852_Transcript_1/1_Confidence_1.000	gi|157101262|dbj|BAF79962.1| receptor-like kinase [Marchantia polymorpha]
Locus_14798_Transcript_1/1_Confidence_1.000	gi|157101270|dbj|BAF79966.1| receptor-like kinase [Closterium ehrenbergii]
Locus_25966_Transcript_1/1_Confidence_1.000	gi|157110779|ref|XP_001651243.1| LIM domain-binding protein, putative [Aedes aegypti] gi|108878615|gb|EAT42840.1| AAEL005667-PA, partial [Aedes aegypti]
Locus_27530_Transcript_1/1_Confidence_1.000	gi|157285011|gb|ABV31245.1| dicer-like 3 [Physcomitrella patens]
Locus_8301_Transcript_1/1_Confidence_1.000	gi|157285013|gb|ABV31246.1| dicer-like 4 [Physcomitrella patens]
Locus_27604_Transcript_1/1_Confidence_1.000	gi|157863726|gb|ABV90884.1| DNA repair protein Rad50 [Aegilops tauschii]
Locus_67430_Transcript_1/1_Confidence_1.000	gi|158997651|gb|ABG79544.2| PHO1-1 [Physcomitrella patens]
Locus_20029_Transcript_1/1_Confidence_1.000	gi|160694375|gb|ABX46615.1| PHO1-4 [Physcomitrella patens]
Locus_32960_Transcript_1/1_Confidence_1.000	gi|160694375|gb|ABX46615.1| PHO1-4 [Physcomitrella patens]
Locus_7644_Transcript_1/1_Confidence_1.000	gi|160694375|gb|ABX46615.1| PHO1-4 [Physcomitrella patens]
Locus_11469_Transcript_1/1_Confidence_1.000	gi|162455692|ref|YP_001618059.1| RNA recognition motif-containing protein [Sorangium cellulosum So ce56] gi|161166274|emb|CAN97579.1| RNA-binding region RNP-1 (RNA recognition motif) [Sorangium cellulosum So ce56]
Locus_3591_Transcript_1/1_Confidence_1.000	gi|162568916|gb|ABY19384.1| pheophorbide A oxygenase 1 [Nicotiana tabacum]
Locus_22529_Transcript_1/1_Confidence_1.000	gi|163311838|gb|ABY26932.1| putative anthocyanin transcriptional regulator [Ipomoea coccinea]
Locus_17271_Transcript_1/1_Confidence_1.000	gi|163644182|dbj|BAF95741.1| ethylene receptor homolog [Physcomitrella patens]
Locus_57033_Transcript_1/1_Confidence_1.000	gi|163644190|dbj|BAF95745.1| ethylene receptor homolog [Physcomitrella patens]
Locus_25579_Transcript_1/1_Confidence_1.000	gi|163787671|ref|ZP_02182118.1| hypothetical protein FBALC1_03992 [Flavobacteriales bacterium ALC-1] gi|159877559|gb|EDP71616.1| hypothetical protein FBALC1_03992 [Flavobacteriales bacterium ALC-1]
Locus_23488_Transcript_1/1_Confidence_1.000	gi|1665741|dbj|BAA11560.1| cyclin [Adiantum capillus-veneris]
Locus_6728_Transcript_1/1_Confidence_1.000	gi|166831881|gb|ABY89959.1| WRKY transcription factor PmWRKY115 [Pinus monticola]
Locus_30284_Transcript_1/1_Confidence_1.000	gi|167858145|gb|ACA04013.1| bHLH transcriptional regulator [Mimulus aurantiacus]
Locus_45821_Transcript_1/1_Confidence_1.000	gi|167997065|ref|XP_001751239.1| histone acetyltransferase [Physcomitrella patens subsp. patens] gi|162697220|gb|EDQ83556.1| histone acetyltransferase [Physcomitrella patens subsp. patens]
Locus_22866_Transcript_1/1_Confidence_1.000	gi|167997241|ref|XP_001751327.1| predicted protein [Physcomitrella patens subsp. patens] gi|162697308|gb|EDQ83644.1| predicted protein [Physcomitrella patens subsp. patens]
Locus_40882_Transcript_1/1_Confidence_1.000	gi|167997389|ref|XP_001751401.1| predicted protein [Physcomitrella patens subsp. patens] gi|162697382|gb|EDQ83718.1| predicted protein [Physcomitrella patens subsp. patens]
Locus_31798_Transcript_1/1_Confidence_1.000	gi|167997389|ref|XP_001751401.1| predicted protein [Physcomitrella patens subsp. patens] gi|162697382|gb|EDQ83718.1| predicted protein [Physcomitrella patens subsp. patens]
Locus_34768_Transcript_1/1_Confidence_1.000	gi|167997389|ref|XP_001751401.1| predicted protein [Physcomitrella patens subsp. patens] gi|162697382|gb|EDQ83718.1| predicted protein [Physcomitrella patens subsp. patens]
Locus_30572_Transcript_1/1_Confidence_1.000	gi|167997705|ref|XP_001751559.1| predicted protein [Physcomitrella patens subsp. patens] gi|162697540|gb|EDQ83876.1| predicted protein [Physcomitrella patens subsp. patens]
Locus_8695_Transcript_1/1_Confidence_1.000	gi|167997887|ref|XP_001751650.1| predicted protein [Physcomitrella patens subsp. patens] gi|162697631|gb|EDQ83967.1| predicted protein [Physcomitrella patens subsp. patens]
Locus_19173_Transcript_1/1_Confidence_1.000	gi|167997897|ref|XP_001751655.1| predicted protein [Physcomitrella patens subsp. patens] gi|162697636|gb|EDQ83972.1| predicted protein [Physcomitrella patens subsp. patens]
Locus_30426_Transcript_1/1_Confidence_1.000	gi|167997946|ref|XP_001751679.1| predicted protein [Physcomitrella patens subsp. patens] gi|162696777|gb|EDQ83114.1| predicted protein [Physcomitrella patens subsp. patens]
Locus_3977_Transcript_1/1_Confidence_1.000	gi|167998034|ref|XP_001751723.1| predicted protein [Physcomitrella patens subsp. patens] gi|162696821|gb|EDQ83158.1| predicted protein [Physcomitrella patens subsp. patens]
Locus_2415_Transcript_1/1_Confidence_1.000	gi|167998050|ref|XP_001751731.1| predicted protein [Physcomitrella patens subsp. patens] gi|162696829|gb|EDQ83166.1| predicted protein [Physcomitrella patens subsp. patens]
Locus_15477_Transcript_1/1_Confidence_1.000	gi|167998094|ref|XP_001751753.1| predicted protein [Physcomitrella patens subsp. patens] gi|162696851|gb|EDQ83188.1| predicted protein [Physcomitrella patens subsp. patens]
Locus_3381_Transcript_1/1_Confidence_1.000	gi|167998140|ref|XP_001751776.1| predicted protein [Physcomitrella patens subsp. patens] gi|162696874|gb|EDQ83211.1| predicted protein [Physcomitrella patens subsp. patens]
Locus_15954_Transcript_1/1_Confidence_1.000	gi|167998262|ref|XP_001751837.1| predicted protein [Physcomitrella patens subsp. patens] gi|162696935|gb|EDQ83272.1| predicted protein [Physcomitrella patens subsp. patens]
Locus_1413_Transcript_1/1_Confidence_1.000	gi|167998262|ref|XP_001751837.1| predicted protein [Physcomitrella patens subsp. patens] gi|162696935|gb|EDQ83272.1| predicted protein [Physcomitrella patens subsp. patens]
Locus_3344_Transcript_1/1_Confidence_1.000	gi|167998328|ref|XP_001751870.1| predicted protein [Physcomitrella patens subsp. patens] gi|162696968|gb|EDQ83305.1| predicted protein [Physcomitrella patens subsp. patens]
Locus_8700_Transcript_1/1_Confidence_1.000	gi|167998684|ref|XP_001752048.1| sensory histidine protein kinase, osmosensor [Physcomitrella patens subsp. patens] gi|162697146|gb|EDQ83483.1| sensory histidine protein kinase, osmosensor [Physcomitrella patens subsp. patens]
Locus_36548_Transcript_1/1_Confidence_1.000	gi|167998684|ref|XP_001752048.1| sensory histidine protein kinase, osmosensor [Physcomitrella patens subsp. patens] gi|162697146|gb|EDQ83483.1| sensory histidine protein kinase, osmosensor [Physcomitrella patens subsp. patens]
Locus_16288_Transcript_1/1_Confidence_1.000	gi|167998684|ref|XP_001752048.1| sensory histidine protein kinase, osmosensor [Physcomitrella patens subsp. patens] gi|162697146|gb|EDQ83483.1| sensory histidine protein kinase, osmosensor [Physcomitrella patens subsp. patens]
Locus_33848_Transcript_1/1_Confidence_1.000	gi|167998999|ref|XP_001752205.1| SNF2 family DNA-dependent ATPase [Physcomitrella patens subsp. patens] gi|162696600|gb|EDQ82938.1| SNF2 family DNA-dependent ATPase [Physcomitrella patens subsp. patens]
Locus_44790_Transcript_1/1_Confidence_1.000	gi|167998999|ref|XP_001752205.1| SNF2 family DNA-dependent ATPase [Physcomitrella patens subsp. patens] gi|162696600|gb|EDQ82938.1| SNF2 family DNA-dependent ATPase [Physcomitrella patens subsp. patens]
Locus_17009_Transcript_1/1_Confidence_1.000	gi|167998999|ref|XP_001752205.1| SNF2 family DNA-dependent ATPase [Physcomitrella patens subsp. patens] gi|162696600|gb|EDQ82938.1| SNF2 family DNA-dependent ATPase [Physcomitrella patens subsp. patens]
Locus_42938_Transcript_1/1_Confidence_1.000	gi|167998999|ref|XP_001752205.1| SNF2 family DNA-dependent ATPase [Physcomitrella patens subsp. patens] gi|162696600|gb|EDQ82938.1| SNF2 family DNA-dependent ATPase [Physcomitrella patens subsp. patens]
Locus_35274_Transcript_1/1_Confidence_1.000	gi|167998999|ref|XP_001752205.1| SNF2 family DNA-dependent ATPase [Physcomitrella patens subsp. patens] gi|162696600|gb|EDQ82938.1| SNF2 family DNA-dependent ATPase [Physcomitrella patens subsp. patens]
Locus_32284_Transcript_1/1_Confidence_1.000	gi|167998999|ref|XP_001752205.1| SNF2 family DNA-dependent ATPase [Physcomitrella patens subsp. patens] gi|162696600|gb|EDQ82938.1| SNF2 family DNA-dependent ATPase [Physcomitrella patens subsp. patens]
Locus_12647_Transcript_1/1_Confidence_1.000	gi|167999153|ref|XP_001752282.1| predicted protein [Physcomitrella patens subsp. patens] gi|162696677|gb|EDQ83015.1| predicted protein [Physcomitrella patens subsp. patens]
Locus_13909_Transcript_1/1_Confidence_1.000	gi|167999231|ref|XP_001752321.1| predicted protein [Physcomitrella patens subsp. patens] gi|162696716|gb|EDQ83054.1| predicted protein [Physcomitrella patens subsp. patens]
Locus_4974_Transcript_1/1_Confidence_1.000	gi|167999281|ref|XP_001752346.1| predicted protein [Physcomitrella patens subsp. patens] gi|162696741|gb|EDQ83079.1| predicted protein [Physcomitrella patens subsp. patens]
Locus_41907_Transcript_1/1_Confidence_1.000	gi|167999293|ref|XP_001752352.1| predicted protein [Physcomitrella patens subsp. patens] gi|162696747|gb|EDQ83085.1| predicted protein [Physcomitrella patens subsp. patens]
Locus_33496_Transcript_1/1_Confidence_1.000	gi|167999293|ref|XP_001752352.1| predicted protein [Physcomitrella patens subsp. patens] gi|162696747|gb|EDQ83085.1| predicted protein [Physcomitrella patens subsp. patens]
Locus_2258_Transcript_1/1_Confidence_1.000	gi|167999307|ref|XP_001752359.1| predicted protein [Physcomitrella patens subsp. patens] gi|162696754|gb|EDQ83092.1| predicted protein [Physcomitrella patens subsp. patens]
Locus_24948_Transcript_1/1_Confidence_1.000	gi|167999325|ref|XP_001752368.1| predicted protein [Physcomitrella patens subsp. patens] gi|162696763|gb|EDQ83101.1| predicted protein [Physcomitrella patens subsp. patens]
Locus_9135_Transcript_1/1_Confidence_1.000	gi|167999370|ref|XP_001752390.1| predicted protein [Physcomitrella patens subsp. patens] gi|162696290|gb|EDQ82629.1| predicted protein [Physcomitrella patens subsp. patens]
Locus_33691_Transcript_1/1_Confidence_1.000	gi|167999434|ref|XP_001752422.1| predicted protein [Physcomitrella patens subsp. patens] gi|162696322|gb|EDQ82661.1| predicted protein [Physcomitrella patens subsp. patens]
Locus_35122_Transcript_1/1_Confidence_1.000	gi|167999532|ref|XP_001752471.1| predicted protein [Physcomitrella patens subsp. patens] gi|162696371|gb|EDQ82710.1| predicted protein [Physcomitrella patens subsp. patens]
Locus_65381_Transcript_1/1_Confidence_1.000	gi|167999644|ref|XP_001752527.1| predicted protein [Physcomitrella patens subsp. patens] gi|162696427|gb|EDQ82766.1| predicted protein [Physcomitrella patens subsp. patens]
Locus_20786_Transcript_1/1_Confidence_1.000	gi|167999688|ref|XP_001752549.1| predicted protein [Physcomitrella patens subsp. patens] gi|162696449|gb|EDQ82788.1| predicted protein [Physcomitrella patens subsp. patens]
Locus_58804_Transcript_1/1_Confidence_1.000	gi|167999726|ref|XP_001752568.1| predicted protein [Physcomitrella patens subsp. patens] gi|162696468|gb|EDQ82807.1| predicted protein [Physcomitrella patens subsp. patens]
Locus_26924_Transcript_1/1_Confidence_1.000	gi|167999738|ref|XP_001752574.1| predicted protein [Physcomitrella patens subsp. patens] gi|162696474|gb|EDQ82813.1| predicted protein [Physcomitrella patens subsp. patens]
Locus_6340_Transcript_1/1_Confidence_1.000	gi|167999759|ref|XP_001752584.1| predicted protein [Physcomitrella patens subsp. patens] gi|162696115|gb|EDQ82455.1| predicted protein [Physcomitrella patens subsp. patens]
Locus_33165_Transcript_1/1_Confidence_1.000	gi|167999759|ref|XP_001752584.1| predicted protein [Physcomitrella patens subsp. patens] gi|162696115|gb|EDQ82455.1| predicted protein [Physcomitrella patens subsp. patens]
Locus_2761_Transcript_1/1_Confidence_1.000	gi|167999853|ref|XP_001752631.1| predicted protein [Physcomitrella patens subsp. patens] gi|162696162|gb|EDQ82502.1| predicted protein [Physcomitrella patens subsp. patens]
Locus_6725_Transcript_1/1_Confidence_1.000	gi|167999861|ref|XP_001752635.1| predicted protein [Physcomitrella patens subsp. patens] gi|162696166|gb|EDQ82506.1| predicted protein [Physcomitrella patens subsp. patens]
Locus_23579_Transcript_1/1_Confidence_1.000	gi|167999889|ref|XP_001752649.1| predicted protein [Physcomitrella patens subsp. patens] gi|162696180|gb|EDQ82520.1| predicted protein [Physcomitrella patens subsp. patens]
Locus_6558_Transcript_1/1_Confidence_1.000	gi|167999893|ref|XP_001752651.1| predicted protein [Physcomitrella patens subsp. patens] gi|162696182|gb|EDQ82522.1| predicted protein [Physcomitrella patens subsp. patens]
Locus_14117_Transcript_1/1_Confidence_1.000	gi|167999915|ref|XP_001752662.1| predicted protein [Physcomitrella patens subsp. patens] gi|162696193|gb|EDQ82533.1| predicted protein [Physcomitrella patens subsp. patens]
Locus_4495_Transcript_1/1_Confidence_1.000	gi|167999927|ref|XP_001752668.1| CLL1B clavata1-like receptor S/T protein kinase protein [Physcomitrella patens subsp. patens] gi|162696199|gb|EDQ82539.1| CLL1B clavata1-like receptor S/T protein kinase protein [Physcomitrella patens subsp. patens]
Locus_16996_Transcript_1/1_Confidence_1.000	gi|168000128|ref|XP_001752768.1| predicted protein [Physcomitrella patens subsp. patens] gi|162695931|gb|EDQ82272.1| predicted protein [Physcomitrella patens subsp. patens]
Locus_29580_Transcript_1/1_Confidence_1.000	gi|168000146|ref|XP_001752777.1| predicted protein [Physcomitrella patens subsp. patens] gi|162695940|gb|EDQ82281.1| predicted protein [Physcomitrella patens subsp. patens]
Locus_10149_Transcript_1/1_Confidence_1.000	gi|168000152|ref|XP_001752780.1| predicted protein [Physcomitrella patens subsp. patens] gi|162695943|gb|EDQ82284.1| predicted protein [Physcomitrella patens subsp. patens]
Locus_40650_Transcript_1/1_Confidence_1.000	gi|168000152|ref|XP_001752780.1| predicted protein [Physcomitrella patens subsp. patens] gi|162695943|gb|EDQ82284.1| predicted protein [Physcomitrella patens subsp. patens]
Locus_14352_Transcript_1/1_Confidence_1.000	gi|168000162|ref|XP_001752785.1| predicted protein [Physcomitrella patens subsp. patens] gi|162695948|gb|EDQ82289.1| predicted protein [Physcomitrella patens subsp. patens]
Locus_2299_Transcript_1/1_Confidence_1.000	gi|168000268|ref|XP_001752838.1| predicted protein [Physcomitrella patens subsp. patens] gi|162696001|gb|EDQ82342.1| predicted protein [Physcomitrella patens subsp. patens]
Locus_73254_Transcript_1/1_Confidence_1.000	gi|168000270|ref|XP_001752839.1| predicted protein [Physcomitrella patens subsp. patens] gi|162696002|gb|EDQ82343.1| predicted protein [Physcomitrella patens subsp. patens]
Locus_28542_Transcript_1/1_Confidence_1.000	gi|168000344|ref|XP_001752876.1| SSADH [Physcomitrella patens subsp. patens] gi|162696039|gb|EDQ82380.1| SSADH [Physcomitrella patens subsp. patens]
Locus_32844_Transcript_1/1_Confidence_1.000	gi|168000448|ref|XP_001752928.1| predicted protein [Physcomitrella patens subsp. patens] gi|162696091|gb|EDQ82432.1| predicted protein [Physcomitrella patens subsp. patens]
Locus_5427_Transcript_1/1_Confidence_1.000	gi|168000535|ref|XP_001752971.1| predicted protein [Physcomitrella patens subsp. patens] gi|162695670|gb|EDQ82012.1| predicted protein [Physcomitrella patens subsp. patens]
Locus_69164_Transcript_1/1_Confidence_1.000	gi|168000545|ref|XP_001752976.1| SNF2 family DNA-dependent ATPase [Physcomitrella patens subsp. patens] gi|162695675|gb|EDQ82017.1| SNF2 family DNA-dependent ATPase [Physcomitrella patens subsp. patens]
Locus_4925_Transcript_1/1_Confidence_1.000	gi|168000639|ref|XP_001753023.1| predicted protein [Physcomitrella patens subsp. patens] gi|162695722|gb|EDQ82064.1| predicted protein [Physcomitrella patens subsp. patens]
Locus_3839_Transcript_1/1_Confidence_1.000	gi|168000661|ref|XP_001753034.1| predicted protein [Physcomitrella patens subsp. patens] gi|168009816|ref|XP_001757601.1| predicted protein [Physcomitrella patens subsp. patens] gi|162691295|gb|EDQ77658.1| predicted protein [Physcomitrella patens subsp. patens] gi|162695733|gb|EDQ82075.1| predicted protein [Physcomitrella patens subsp. patens]
Locus_4727_Transcript_1/1_Confidence_1.000	gi|168000673|ref|XP_001753040.1| predicted protein [Physcomitrella patens subsp. patens] gi|162695739|gb|EDQ82081.1| predicted protein [Physcomitrella patens subsp. patens]
Locus_16847_Transcript_1/1_Confidence_1.000	gi|168000683|ref|XP_001753045.1| predicted protein [Physcomitrella patens subsp. patens] gi|162695744|gb|EDQ82086.1| predicted protein [Physcomitrella patens subsp. patens]
Locus_21842_Transcript_1/1_Confidence_1.000	gi|168000827|ref|XP_001753117.1| predicted protein [Physcomitrella patens subsp. patens] gi|162695816|gb|EDQ82158.1| predicted protein [Physcomitrella patens subsp. patens]
Locus_70264_Transcript_1/1_Confidence_1.000	gi|168000863|ref|XP_001753135.1| predicted protein [Physcomitrella patens subsp. patens] gi|162695834|gb|EDQ82176.1| predicted protein [Physcomitrella patens subsp. patens]
Locus_27686_Transcript_1/1_Confidence_1.000	gi|168000935|ref|XP_001753171.1| predicted protein [Physcomitrella patens subsp. patens] gi|162695870|gb|EDQ82212.1| predicted protein [Physcomitrella patens subsp. patens]
Locus_5731_Transcript_1/1_Confidence_1.000	gi|168000947|ref|XP_001753177.1| cytokinin receptor AtCKI2-like protein [Physcomitrella patens subsp. patens] gi|162695876|gb|EDQ82218.1| cytokinin receptor AtCKI2-like protein [Physcomitrella patens subsp. patens]
Locus_23580_Transcript_1/1_Confidence_1.000	gi|168000947|ref|XP_001753177.1| cytokinin receptor AtCKI2-like protein [Physcomitrella patens subsp. patens] gi|162695876|gb|EDQ82218.1| cytokinin receptor AtCKI2-like protein [Physcomitrella patens subsp. patens]
Locus_9937_Transcript_1/1_Confidence_1.000	gi|168000947|ref|XP_001753177.1| cytokinin receptor AtCKI2-like protein [Physcomitrella patens subsp. patens] gi|162695876|gb|EDQ82218.1| cytokinin receptor AtCKI2-like protein [Physcomitrella patens subsp. patens]
Locus_2502_Transcript_1/1_Confidence_1.000	gi|168000963|ref|XP_001753185.1| predicted protein [Physcomitrella patens subsp. patens] gi|162695884|gb|EDQ82226.1| predicted protein [Physcomitrella patens subsp. patens]
Locus_5458_Transcript_1/1_Confidence_1.000	gi|168001024|ref|XP_001753215.1| ATP-binding cassette transporter, subfamily B, member 4, group TAP protein PpABCB4 [Physcomitrella patens subsp. patens] gi|162695501|gb|EDQ81844.1| ATP-binding cassette transporter, subfamily B, member 4, group TAP protein PpABCB4 [Physcomitrella patens subsp. patens]
Locus_9130_Transcript_1/1_Confidence_1.000	gi|168001080|ref|XP_001753243.1| predicted protein [Physcomitrella patens subsp. patens] gi|162695529|gb|EDQ81872.1| predicted protein [Physcomitrella patens subsp. patens]
Locus_10297_Transcript_1/1_Confidence_1.000	gi|168001184|ref|XP_001753295.1| predicted protein [Physcomitrella patens subsp. patens] gi|162695581|gb|EDQ81924.1| predicted protein [Physcomitrella patens subsp. patens]
Locus_5026_Transcript_1/1_Confidence_1.000	gi|168001218|ref|XP_001753312.1| predicted protein [Physcomitrella patens subsp. patens] gi|162695598|gb|EDQ81941.1| predicted protein [Physcomitrella patens subsp. patens]
Locus_10683_Transcript_1/1_Confidence_1.000	gi|168001242|ref|XP_001753324.1| predicted protein [Physcomitrella patens subsp. patens] gi|162695610|gb|EDQ81953.1| predicted protein [Physcomitrella patens subsp. patens]
Locus_26322_Transcript_1/1_Confidence_1.000	gi|168001367|ref|XP_001753386.1| predicted protein [Physcomitrella patens subsp. patens] gi|162695265|gb|EDQ81609.1| predicted protein [Physcomitrella patens subsp. patens]
Locus_57859_Transcript_1/1_Confidence_1.000	gi|168001367|ref|XP_001753386.1| predicted protein [Physcomitrella patens subsp. patens] gi|162695265|gb|EDQ81609.1| predicted protein [Physcomitrella patens subsp. patens]
Locus_56655_Transcript_1/1_Confidence_1.000	gi|168001367|ref|XP_001753386.1| predicted protein [Physcomitrella patens subsp. patens] gi|162695265|gb|EDQ81609.1| predicted protein [Physcomitrella patens subsp. patens]
Locus_36285_Transcript_1/1_Confidence_1.000	gi|168001375|ref|XP_001753390.1| predicted protein [Physcomitrella patens subsp. patens] gi|162695269|gb|EDQ81613.1| predicted protein [Physcomitrella patens subsp. patens]
Locus_66850_Transcript_1/1_Confidence_1.000	gi|168001387|ref|XP_001753396.1| predicted protein [Physcomitrella patens subsp. patens] gi|162695275|gb|EDQ81619.1| predicted protein [Physcomitrella patens subsp. patens]
Locus_3345_Transcript_1/1_Confidence_1.000	gi|168001423|ref|XP_001753414.1| predicted protein [Physcomitrella patens subsp. patens] gi|162695293|gb|EDQ81637.1| predicted protein [Physcomitrella patens subsp. patens]
Locus_5556_Transcript_1/1_Confidence_1.000	gi|168001515|ref|XP_001753460.1| predicted protein [Physcomitrella patens subsp. patens] gi|162695339|gb|EDQ81683.1| predicted protein [Physcomitrella patens subsp. patens]
Locus_3177_Transcript_1/1_Confidence_1.000	gi|168001515|ref|XP_001753460.1| predicted protein [Physcomitrella patens subsp. patens] gi|162695339|gb|EDQ81683.1| predicted protein [Physcomitrella patens subsp. patens]
Locus_5952_Transcript_1/1_Confidence_1.000	gi|168001515|ref|XP_001753460.1| predicted protein [Physcomitrella patens subsp. patens] gi|162695339|gb|EDQ81683.1| predicted protein [Physcomitrella patens subsp. patens]
Locus_13322_Transcript_1/1_Confidence_1.000	gi|168001521|ref|XP_001753463.1| predicted protein [Physcomitrella patens subsp. patens] gi|162695342|gb|EDQ81686.1| predicted protein [Physcomitrella patens subsp. patens]
Locus_37029_Transcript_1/1_Confidence_1.000	gi|168001521|ref|XP_001753463.1| predicted protein [Physcomitrella patens subsp. patens] gi|162695342|gb|EDQ81686.1| predicted protein [Physcomitrella patens subsp. patens]
Locus_24035_Transcript_1/1_Confidence_1.000	gi|168001531|ref|XP_001753468.1| predicted protein [Physcomitrella patens subsp. patens] gi|162695347|gb|EDQ81691.1| predicted protein [Physcomitrella patens subsp. patens]
Locus_60074_Transcript_1/1_Confidence_1.000	gi|168001533|ref|XP_001753469.1| predicted protein [Physcomitrella patens subsp. patens] gi|162695348|gb|EDQ81692.1| predicted protein [Physcomitrella patens subsp. patens]
Locus_45615_Transcript_1/1_Confidence_1.000	gi|168001601|ref|XP_001753503.1| predicted protein [Physcomitrella patens subsp. patens] gi|162695382|gb|EDQ81726.1| predicted protein [Physcomitrella patens subsp. patens]
Locus_28566_Transcript_1/1_Confidence_1.000	gi|168001627|ref|XP_001753516.1| histone methyltransferase Su3-9 group [Physcomitrella patens subsp. patens] gi|162695395|gb|EDQ81739.1| histone methyltransferase Su3-9 group [Physcomitrella patens subsp. patens]
Locus_25746_Transcript_1/1_Confidence_1.000	gi|168001639|ref|XP_001753522.1| predicted protein [Physcomitrella patens subsp. patens] gi|162695401|gb|EDQ81745.1| predicted protein [Physcomitrella patens subsp. patens]
Locus_73342_Transcript_1/1_Confidence_1.000	gi|168001707|ref|XP_001753556.1| predicted protein [Physcomitrella patens subsp. patens] gi|162695435|gb|EDQ81779.1| predicted protein [Physcomitrella patens subsp. patens]
Locus_48593_Transcript_1/1_Confidence_1.000	gi|168001799|ref|XP_001753602.1| predicted protein [Physcomitrella patens subsp. patens] gi|162695481|gb|EDQ81825.1| predicted protein [Physcomitrella patens subsp. patens]
Locus_25901_Transcript_1/1_Confidence_1.000	gi|168001799|ref|XP_001753602.1| predicted protein [Physcomitrella patens subsp. patens] gi|162695481|gb|EDQ81825.1| predicted protein [Physcomitrella patens subsp. patens]
Locus_6566_Transcript_1/1_Confidence_1.000	gi|168001864|ref|XP_001753634.1| predicted protein [Physcomitrella patens subsp. patens] gi|162695041|gb|EDQ81386.1| predicted protein [Physcomitrella patens subsp. patens]
Locus_10223_Transcript_1/1_Confidence_1.000	gi|168001918|ref|XP_001753661.1| predicted protein [Physcomitrella patens subsp. patens] gi|162695068|gb|EDQ81413.1| predicted protein [Physcomitrella patens subsp. patens]
Locus_4969_Transcript_1/1_Confidence_1.000	gi|168001966|ref|XP_001753685.1| predicted protein [Physcomitrella patens subsp. patens] gi|162695092|gb|EDQ81437.1| predicted protein [Physcomitrella patens subsp. patens]
Locus_30758_Transcript_1/1_Confidence_1.000	gi|168002188|ref|XP_001753796.1| predicted protein [Physcomitrella patens subsp. patens] gi|162695203|gb|EDQ81548.1| predicted protein [Physcomitrella patens subsp. patens]
Locus_26527_Transcript_1/1_Confidence_1.000	gi|168002188|ref|XP_001753796.1| predicted protein [Physcomitrella patens subsp. patens] gi|162695203|gb|EDQ81548.1| predicted protein [Physcomitrella patens subsp. patens]
Locus_5283_Transcript_1/1_Confidence_1.000	gi|168002238|ref|XP_001753821.1| predicted protein [Physcomitrella patens subsp. patens] gi|162695228|gb|EDQ81573.1| predicted protein [Physcomitrella patens subsp. patens]
Locus_6110_Transcript_1/1_Confidence_1.000	gi|168002263|ref|XP_001753833.1| predicted protein [Physcomitrella patens subsp. patens] gi|162694809|gb|EDQ81155.1| predicted protein [Physcomitrella patens subsp. patens]
Locus_5110_Transcript_1/1_Confidence_1.000	gi|168002269|ref|XP_001753836.1| predicted protein [Physcomitrella patens subsp. patens] gi|162694812|gb|EDQ81158.1| predicted protein [Physcomitrella patens subsp. patens]
Locus_39635_Transcript_1/1_Confidence_1.000	gi|168002367|ref|XP_001753885.1| predicted protein [Physcomitrella patens subsp. patens] gi|162694861|gb|EDQ81207.1| predicted protein [Physcomitrella patens subsp. patens]
Locus_33749_Transcript_1/1_Confidence_1.000	gi|168002367|ref|XP_001753885.1| predicted protein [Physcomitrella patens subsp. patens] gi|162694861|gb|EDQ81207.1| predicted protein [Physcomitrella patens subsp. patens]
Locus_18233_Transcript_1/1_Confidence_1.000	gi|168002367|ref|XP_001753885.1| predicted protein [Physcomitrella patens subsp. patens] gi|162694861|gb|EDQ81207.1| predicted protein [Physcomitrella patens subsp. patens]
Locus_29881_Transcript_1/1_Confidence_1.000	gi|168002367|ref|XP_001753885.1| predicted protein [Physcomitrella patens subsp. patens] gi|162694861|gb|EDQ81207.1| predicted protein [Physcomitrella patens subsp. patens]
Locus_4471_Transcript_1/1_Confidence_1.000	gi|168002521|ref|XP_001753962.1| predicted protein [Physcomitrella patens subsp. patens] gi|162694938|gb|EDQ81284.1| predicted protein [Physcomitrella patens subsp. patens]
Locus_25221_Transcript_1/1_Confidence_1.000	gi|168002579|ref|XP_001753991.1| predicted protein [Physcomitrella patens subsp. patens] gi|162694967|gb|EDQ81313.1| predicted protein [Physcomitrella patens subsp. patens]
Locus_8396_Transcript_1/1_Confidence_1.000	gi|168002649|ref|XP_001754026.1| predicted protein [Physcomitrella patens subsp. patens] gi|162695002|gb|EDQ81348.1| predicted protein [Physcomitrella patens subsp. patens]
Locus_10230_Transcript_1/1_Confidence_1.000	gi|168002754|ref|XP_001754078.1| predicted protein [Physcomitrella patens subsp. patens] gi|162694632|gb|EDQ80979.1| predicted protein [Physcomitrella patens subsp. patens]
Locus_8372_Transcript_1/1_Confidence_1.000	gi|168002778|ref|XP_001754090.1| GAI1-like E3 ubiquitin ligase protein [Physcomitrella patens subsp. patens] gi|156446306|gb|ABU63414.1| DELLA protein [Physcomitrella patens] gi|159902517|gb|ABX10765.1| DELLA-like protein [Physcomitrella patens] gi|162694644|gb|EDQ80991.1| GAI1-like E3 ubiquitin ligase protein [Physcomitrella patens subsp. patens]
Locus_7635_Transcript_1/1_Confidence_1.000	gi|168002778|ref|XP_001754090.1| GAI1-like E3 ubiquitin ligase protein [Physcomitrella patens subsp. patens] gi|156446306|gb|ABU63414.1| DELLA protein [Physcomitrella patens] gi|159902517|gb|ABX10765.1| DELLA-like protein [Physcomitrella patens] gi|162694644|gb|EDQ80991.1| GAI1-like E3 ubiquitin ligase protein [Physcomitrella patens subsp. patens]
Locus_313_Transcript_1/1_Confidence_1.000	gi|168002796|ref|XP_001754099.1| predicted protein [Physcomitrella patens subsp. patens] gi|162694653|gb|EDQ81000.1| predicted protein [Physcomitrella patens subsp. patens]
Locus_15792_Transcript_1/1_Confidence_1.000	gi|168002824|ref|XP_001754113.1| predicted protein [Physcomitrella patens subsp. patens] gi|162694667|gb|EDQ81014.1| predicted protein [Physcomitrella patens subsp. patens]
Locus_30979_Transcript_1/1_Confidence_1.000	gi|168002824|ref|XP_001754113.1| predicted protein [Physcomitrella patens subsp. patens] gi|162694667|gb|EDQ81014.1| predicted protein [Physcomitrella patens subsp. patens]
Locus_34818_Transcript_1/1_Confidence_1.000	gi|168002850|ref|XP_001754126.1| predicted protein [Physcomitrella patens subsp. patens] gi|162694680|gb|EDQ81027.1| predicted protein [Physcomitrella patens subsp. patens]
Locus_31102_Transcript_1/1_Confidence_1.000	gi|168002888|ref|XP_001754145.1| predicted protein [Physcomitrella patens subsp. patens] gi|162694699|gb|EDQ81046.1| predicted protein [Physcomitrella patens subsp. patens]
Locus_5054_Transcript_1/1_Confidence_1.000	gi|168002938|ref|XP_001754170.1| predicted protein [Physcomitrella patens subsp. patens] gi|162694724|gb|EDQ81071.1| predicted protein [Physcomitrella patens subsp. patens]
Locus_7460_Transcript_1/1_Confidence_1.000	gi|168002980|ref|XP_001754191.1| predicted protein [Physcomitrella patens subsp. patens] gi|162694745|gb|EDQ81092.1| predicted protein [Physcomitrella patens subsp. patens]
Locus_22381_Transcript_1/1_Confidence_1.000	gi|168003048|ref|XP_001754225.1| nucleosome remodeling factor, p48 subunit [Physcomitrella patens subsp. patens] gi|162694779|gb|EDQ81126.1| nucleosome remodeling factor, p48 subunit [Physcomitrella patens subsp. patens]
Locus_8665_Transcript_1/1_Confidence_1.000	gi|168003133|ref|XP_001754267.1| predicted protein [Physcomitrella patens subsp. patens] gi|162694369|gb|EDQ80717.1| predicted protein [Physcomitrella patens subsp. patens]
Locus_14440_Transcript_1/1_Confidence_1.000	gi|168003133|ref|XP_001754267.1| predicted protein [Physcomitrella patens subsp. patens] gi|162694369|gb|EDQ80717.1| predicted protein [Physcomitrella patens subsp. patens]
Locus_2577_Transcript_1/1_Confidence_1.000	gi|168003133|ref|XP_001754267.1| predicted protein [Physcomitrella patens subsp. patens] gi|162694369|gb|EDQ80717.1| predicted protein [Physcomitrella patens subsp. patens]
Locus_33565_Transcript_1/1_Confidence_1.000	gi|168003133|ref|XP_001754267.1| predicted protein [Physcomitrella patens subsp. patens] gi|162694369|gb|EDQ80717.1| predicted protein [Physcomitrella patens subsp. patens]
Locus_24018_Transcript_1/1_Confidence_1.000	gi|168003133|ref|XP_001754267.1| predicted protein [Physcomitrella patens subsp. patens] gi|162694369|gb|EDQ80717.1| predicted protein [Physcomitrella patens subsp. patens]
Locus_33694_Transcript_1/1_Confidence_1.000	gi|168003133|ref|XP_001754267.1| predicted protein [Physcomitrella patens subsp. patens] gi|162694369|gb|EDQ80717.1| predicted protein [Physcomitrella patens subsp. patens]
Locus_22708_Transcript_1/1_Confidence_1.000	gi|168003133|ref|XP_001754267.1| predicted protein [Physcomitrella patens subsp. patens] gi|162694369|gb|EDQ80717.1| predicted protein [Physcomitrella patens subsp. patens]
Locus_16298_Transcript_1/1_Confidence_1.000	gi|168003133|ref|XP_001754267.1| predicted protein [Physcomitrella patens subsp. patens] gi|162694369|gb|EDQ80717.1| predicted protein [Physcomitrella patens subsp. patens]
Locus_19235_Transcript_1/1_Confidence_1.000	gi|168003133|ref|XP_001754267.1| predicted protein [Physcomitrella patens subsp. patens] gi|162694369|gb|EDQ80717.1| predicted protein [Physcomitrella patens subsp. patens]
Locus_18891_Transcript_1/1_Confidence_1.000	gi|168003133|ref|XP_001754267.1| predicted protein [Physcomitrella patens subsp. patens] gi|162694369|gb|EDQ80717.1| predicted protein [Physcomitrella patens subsp. patens]
Locus_3055_Transcript_1/1_Confidence_1.000	gi|168003133|ref|XP_001754267.1| predicted protein [Physcomitrella patens subsp. patens] gi|162694369|gb|EDQ80717.1| predicted protein [Physcomitrella patens subsp. patens]
Locus_20524_Transcript_1/1_Confidence_1.000	gi|168003145|ref|XP_001754273.1| predicted protein [Physcomitrella patens subsp. patens] gi|162694375|gb|EDQ80723.1| predicted protein [Physcomitrella patens subsp. patens]
Locus_10927_Transcript_1/1_Confidence_1.000	gi|168003145|ref|XP_001754273.1| predicted protein [Physcomitrella patens subsp. patens] gi|162694375|gb|EDQ80723.1| predicted protein [Physcomitrella patens subsp. patens]
Locus_14570_Transcript_1/1_Confidence_1.000	gi|168003157|ref|XP_001754279.1| histone acetyltransferase [Physcomitrella patens subsp. patens] gi|162694381|gb|EDQ80729.1| histone acetyltransferase [Physcomitrella patens subsp. patens]
Locus_2947_Transcript_1/1_Confidence_1.000	gi|168003157|ref|XP_001754279.1| histone acetyltransferase [Physcomitrella patens subsp. patens] gi|162694381|gb|EDQ80729.1| histone acetyltransferase [Physcomitrella patens subsp. patens]
Locus_21827_Transcript_1/1_Confidence_1.000	gi|168003157|ref|XP_001754279.1| histone acetyltransferase [Physcomitrella patens subsp. patens] gi|162694381|gb|EDQ80729.1| histone acetyltransferase [Physcomitrella patens subsp. patens]
Locus_50252_Transcript_1/1_Confidence_1.000	gi|168003159|ref|XP_001754280.1| predicted protein [Physcomitrella patens subsp. patens] gi|162694382|gb|EDQ80730.1| predicted protein [Physcomitrella patens subsp. patens]
Locus_1972_Transcript_1/1_Confidence_1.000	gi|168003175|ref|XP_001754288.1| predicted protein [Physcomitrella patens subsp. patens] gi|162694390|gb|EDQ80738.1| predicted protein [Physcomitrella patens subsp. patens]
Locus_64622_Transcript_1/1_Confidence_1.000	gi|168003175|ref|XP_001754288.1| predicted protein [Physcomitrella patens subsp. patens] gi|162694390|gb|EDQ80738.1| predicted protein [Physcomitrella patens subsp. patens]
Locus_10183_Transcript_1/1_Confidence_1.000	gi|168003377|ref|XP_001754389.1| predicted protein [Physcomitrella patens subsp. patens] gi|162694491|gb|EDQ80839.1| predicted protein [Physcomitrella patens subsp. patens]
Locus_5061_Transcript_1/1_Confidence_1.000	gi|168003377|ref|XP_001754389.1| predicted protein [Physcomitrella patens subsp. patens] gi|162694491|gb|EDQ80839.1| predicted protein [Physcomitrella patens subsp. patens]
Locus_27326_Transcript_1/1_Confidence_1.000	gi|168003461|ref|XP_001754431.1| predicted protein [Physcomitrella patens subsp. patens] gi|162694533|gb|EDQ80881.1| predicted protein [Physcomitrella patens subsp. patens]
Locus_46254_Transcript_1/1_Confidence_1.000	gi|168003517|ref|XP_001754459.1| predicted protein [Physcomitrella patens subsp. patens] gi|162694561|gb|EDQ80909.1| predicted protein [Physcomitrella patens subsp. patens]
Locus_559_Transcript_1/1_Confidence_1.000	gi|168003517|ref|XP_001754459.1| predicted protein [Physcomitrella patens subsp. patens] gi|162694561|gb|EDQ80909.1| predicted protein [Physcomitrella patens subsp. patens]
Locus_6551_Transcript_1/1_Confidence_1.000	gi|168003523|ref|XP_001754462.1| predicted protein [Physcomitrella patens subsp. patens] gi|162694564|gb|EDQ80912.1| predicted protein [Physcomitrella patens subsp. patens]
Locus_7493_Transcript_1/1_Confidence_1.000	gi|168003543|ref|XP_001754472.1| 26S proteasome regulatory complex, ATPase RPT4 [Physcomitrella patens subsp. patens] gi|162694574|gb|EDQ80922.1| 26S proteasome regulatory complex, ATPase RPT4 [Physcomitrella patens subsp. patens]
Locus_18581_Transcript_1/1_Confidence_1.000	gi|168003720|ref|XP_001754560.1| predicted protein [Physcomitrella patens subsp. patens] gi|162694181|gb|EDQ80530.1| predicted protein [Physcomitrella patens subsp. patens]
Locus_17648_Transcript_1/1_Confidence_1.000	gi|168003728|ref|XP_001754564.1| predicted protein [Physcomitrella patens subsp. patens] gi|162694185|gb|EDQ80534.1| predicted protein [Physcomitrella patens subsp. patens]
Locus_3993_Transcript_1/1_Confidence_1.000	gi|168003728|ref|XP_001754564.1| predicted protein [Physcomitrella patens subsp. patens] gi|162694185|gb|EDQ80534.1| predicted protein [Physcomitrella patens subsp. patens]
Locus_51746_Transcript_1/1_Confidence_1.000	gi|168003780|ref|XP_001754590.1| SNF2 family DNA-dependent ATPase [Physcomitrella patens subsp. patens] gi|162694211|gb|EDQ80560.1| SNF2 family DNA-dependent ATPase [Physcomitrella patens subsp. patens]
Locus_39325_Transcript_1/1_Confidence_1.000	gi|168003780|ref|XP_001754590.1| SNF2 family DNA-dependent ATPase [Physcomitrella patens subsp. patens] gi|162694211|gb|EDQ80560.1| SNF2 family DNA-dependent ATPase [Physcomitrella patens subsp. patens]
Locus_66646_Transcript_1/1_Confidence_1.000	gi|168003780|ref|XP_001754590.1| SNF2 family DNA-dependent ATPase [Physcomitrella patens subsp. patens] gi|162694211|gb|EDQ80560.1| SNF2 family DNA-dependent ATPase [Physcomitrella patens subsp. patens]
Locus_19561_Transcript_1/1_Confidence_1.000	gi|168003802|ref|XP_001754601.1| predicted protein [Physcomitrella patens subsp. patens] gi|162694222|gb|EDQ80571.1| predicted protein [Physcomitrella patens subsp. patens]
Locus_23087_Transcript_1/1_Confidence_1.000	gi|168003802|ref|XP_001754601.1| predicted protein [Physcomitrella patens subsp. patens] gi|162694222|gb|EDQ80571.1| predicted protein [Physcomitrella patens subsp. patens]
Locus_8271_Transcript_1/1_Confidence_1.000	gi|168003900|ref|XP_001754650.1| predicted protein [Physcomitrella patens subsp. patens] gi|162694271|gb|EDQ80620.1| predicted protein [Physcomitrella patens subsp. patens]
Locus_12549_Transcript_1/1_Confidence_1.000	gi|168003958|ref|XP_001754679.1| SNLA osmosensory protein [Physcomitrella patens subsp. patens] gi|162694300|gb|EDQ80649.1| SNLA osmosensory protein [Physcomitrella patens subsp. patens]
Locus_22825_Transcript_1/1_Confidence_1.000	gi|168003966|ref|XP_001754683.1| ATP-binding cassette transporter, subfamily B, member 1, group LLP protein PpABCB1 [Physcomitrella patens subsp. patens] gi|162694304|gb|EDQ80653.1| ATP-binding cassette transporter, subfamily B, member 1, group LLP protein PpABCB1 [Physcomitrella patens subsp. patens]
Locus_8902_Transcript_1/1_Confidence_1.000	gi|168003998|ref|XP_001754699.1| predicted protein [Physcomitrella patens subsp. patens] gi|162694320|gb|EDQ80669.1| predicted protein [Physcomitrella patens subsp. patens]
Locus_7273_Transcript_1/1_Confidence_1.000	gi|168004054|ref|XP_001754727.1| CLL1A clavata1-like receptor S/T protein kinase protein [Physcomitrella patens subsp. patens] gi|162694348|gb|EDQ80697.1| CLL1A clavata1-like receptor S/T protein kinase protein [Physcomitrella patens subsp. patens]
Locus_27932_Transcript_1/1_Confidence_1.000	gi|168004101|ref|XP_001754750.1| SNF2 family DNA-dependent ATPase [Physcomitrella patens subsp. patens] gi|162693854|gb|EDQ80204.1| SNF2 family DNA-dependent ATPase [Physcomitrella patens subsp. patens]
Locus_14414_Transcript_1/1_Confidence_1.000	gi|168004103|ref|XP_001754751.1| predicted protein [Physcomitrella patens subsp. patens] gi|162693855|gb|EDQ80205.1| predicted protein [Physcomitrella patens subsp. patens]
Locus_27741_Transcript_1/1_Confidence_1.000	gi|168004355|ref|XP_001754877.1| predicted protein [Physcomitrella patens subsp. patens] gi|162693981|gb|EDQ80331.1| predicted protein [Physcomitrella patens subsp. patens]
Locus_30929_Transcript_1/1_Confidence_1.000	gi|168004355|ref|XP_001754877.1| predicted protein [Physcomitrella patens subsp. patens] gi|162693981|gb|EDQ80331.1| predicted protein [Physcomitrella patens subsp. patens]
Locus_15541_Transcript_1/1_Confidence_1.000	gi|168004355|ref|XP_001754877.1| predicted protein [Physcomitrella patens subsp. patens] gi|162693981|gb|EDQ80331.1| predicted protein [Physcomitrella patens subsp. patens]
Locus_17204_Transcript_1/1_Confidence_1.000	gi|168004463|ref|XP_001754931.1| predicted protein [Physcomitrella patens subsp. patens] gi|162694035|gb|EDQ80385.1| predicted protein [Physcomitrella patens subsp. patens]
Locus_7780_Transcript_1/1_Confidence_1.000	gi|168004493|ref|XP_001754946.1| predicted protein [Physcomitrella patens subsp. patens] gi|162694050|gb|EDQ80400.1| predicted protein [Physcomitrella patens subsp. patens]
Locus_4775_Transcript_1/1_Confidence_1.000	gi|168004541|ref|XP_001754970.1| predicted protein [Physcomitrella patens subsp. patens] gi|162694074|gb|EDQ80424.1| predicted protein [Physcomitrella patens subsp. patens]
Locus_2242_Transcript_1/1_Confidence_1.000	gi|168004648|ref|XP_001755023.1| predicted protein [Physcomitrella patens subsp. patens] gi|162693616|gb|EDQ79967.1| predicted protein [Physcomitrella patens subsp. patens]
Locus_50266_Transcript_1/1_Confidence_1.000	gi|168004680|ref|XP_001755039.1| Qa-SNARE, Sso1/Syntaxin1-type, SYP12A-group [Physcomitrella patens subsp. patens] gi|162693632|gb|EDQ79983.1| Qa-SNARE, Sso1/Syntaxin1-type, SYP12A-group [Physcomitrella patens subsp. patens]
Locus_13828_Transcript_1/1_Confidence_1.000	gi|168004918|ref|XP_001755158.1| predicted protein [Physcomitrella patens subsp. patens] gi|162693751|gb|EDQ80102.1| predicted protein [Physcomitrella patens subsp. patens]
Locus_3616_Transcript_1/1_Confidence_1.000	gi|168004948|ref|XP_001755173.1| predicted protein [Physcomitrella patens subsp. patens] gi|162693766|gb|EDQ80117.1| predicted protein [Physcomitrella patens subsp. patens]
Locus_68318_Transcript_1/1_Confidence_1.000	gi|168005101|ref|XP_001755249.1| predicted protein [Physcomitrella patens subsp. patens] gi|162693377|gb|EDQ79729.1| predicted protein [Physcomitrella patens subsp. patens]
Locus_1131_Transcript_1/1_Confidence_1.000	gi|168005125|ref|XP_001755261.1| predicted protein [Physcomitrella patens subsp. patens] gi|162693389|gb|EDQ79741.1| predicted protein [Physcomitrella patens subsp. patens]
Locus_13714_Transcript_1/1_Confidence_1.000	gi|168005127|ref|XP_001755262.1| CKI3a AtCKI1/2-like cytokinin receptor [Physcomitrella patens subsp. patens] gi|162693390|gb|EDQ79742.1| CKI3a AtCKI1/2-like cytokinin receptor [Physcomitrella patens subsp. patens]
Locus_17372_Transcript_1/1_Confidence_1.000	gi|168005127|ref|XP_001755262.1| CKI3a AtCKI1/2-like cytokinin receptor [Physcomitrella patens subsp. patens] gi|162693390|gb|EDQ79742.1| CKI3a AtCKI1/2-like cytokinin receptor [Physcomitrella patens subsp. patens]
Locus_22072_Transcript_1/1_Confidence_1.000	gi|168005127|ref|XP_001755262.1| CKI3a AtCKI1/2-like cytokinin receptor [Physcomitrella patens subsp. patens] gi|162693390|gb|EDQ79742.1| CKI3a AtCKI1/2-like cytokinin receptor [Physcomitrella patens subsp. patens]
Locus_22988_Transcript_1/1_Confidence_1.000	gi|168005141|ref|XP_001755269.1| ARID/BRIGHT DNA-binding domain-containing protein [Physcomitrella patens subsp. patens] gi|162693397|gb|EDQ79749.1| ARID/BRIGHT DNA-binding domain-containing protein [Physcomitrella patens subsp. patens]
Locus_24859_Transcript_1/1_Confidence_1.000	gi|168005241|ref|XP_001755319.1| predicted protein [Physcomitrella patens subsp. patens] gi|162693447|gb|EDQ79799.1| predicted protein [Physcomitrella patens subsp. patens]
Locus_3811_Transcript_1/1_Confidence_1.000	gi|168005329|ref|XP_001755363.1| predicted protein [Physcomitrella patens subsp. patens] gi|162693491|gb|EDQ79843.1| predicted protein [Physcomitrella patens subsp. patens]
Locus_7749_Transcript_1/1_Confidence_1.000	gi|168005355|ref|XP_001755376.1| predicted protein [Physcomitrella patens subsp. patens] gi|162693504|gb|EDQ79856.1| predicted protein [Physcomitrella patens subsp. patens]
Locus_6603_Transcript_1/1_Confidence_1.000	gi|168005361|ref|XP_001755379.1| predicted protein [Physcomitrella patens subsp. patens] gi|162693507|gb|EDQ79859.1| predicted protein [Physcomitrella patens subsp. patens]
Locus_38237_Transcript_1/1_Confidence_1.000	gi|168005493|ref|XP_001755445.1| predicted protein [Physcomitrella patens subsp. patens] gi|162693573|gb|EDQ79925.1| predicted protein [Physcomitrella patens subsp. patens]
Locus_24951_Transcript_1/1_Confidence_1.000	gi|168005507|ref|XP_001755452.1| predicted protein [Physcomitrella patens subsp. patens] gi|71609002|emb|CAH58716.1| GDSL-like lipase precursor [Physcomitrella patens] gi|162693580|gb|EDQ79932.1| predicted protein [Physcomitrella patens subsp. patens]
Locus_65874_Transcript_1/1_Confidence_1.000	gi|168005507|ref|XP_001755452.1| predicted protein [Physcomitrella patens subsp. patens] gi|71609002|emb|CAH58716.1| GDSL-like lipase precursor [Physcomitrella patens] gi|162693580|gb|EDQ79932.1| predicted protein [Physcomitrella patens subsp. patens]
Locus_20471_Transcript_1/1_Confidence_1.000	gi|168005531|ref|XP_001755464.1| predicted protein [Physcomitrella patens subsp. patens] gi|162693592|gb|EDQ79944.1| predicted protein [Physcomitrella patens subsp. patens]
Locus_4836_Transcript_1/1_Confidence_1.000	gi|168005531|ref|XP_001755464.1| predicted protein [Physcomitrella patens subsp. patens] gi|162693592|gb|EDQ79944.1| predicted protein [Physcomitrella patens subsp. patens]
Locus_4824_Transcript_1/1_Confidence_1.000	gi|168005578|ref|XP_001755487.1| predicted protein [Physcomitrella patens subsp. patens] gi|162693194|gb|EDQ79547.1| predicted protein [Physcomitrella patens subsp. patens]
Locus_14816_Transcript_1/1_Confidence_1.000	gi|168005586|ref|XP_001755491.1| predicted protein [Physcomitrella patens subsp. patens] gi|162693198|gb|EDQ79551.1| predicted protein [Physcomitrella patens subsp. patens]
Locus_6081_Transcript_1/1_Confidence_1.000	gi|168005602|ref|XP_001755499.1| predicted protein [Physcomitrella patens subsp. patens] gi|162693206|gb|EDQ79559.1| predicted protein [Physcomitrella patens subsp. patens]
Locus_37836_Transcript_1/1_Confidence_1.000	gi|168005626|ref|XP_001755511.1| predicted protein [Physcomitrella patens subsp. patens] gi|162693218|gb|EDQ79571.1| predicted protein [Physcomitrella patens subsp. patens]
Locus_17430_Transcript_1/1_Confidence_1.000	gi|168005656|ref|XP_001755526.1| predicted protein [Physcomitrella patens subsp. patens] gi|162693233|gb|EDQ79586.1| predicted protein [Physcomitrella patens subsp. patens]
Locus_23856_Transcript_1/1_Confidence_1.000	gi|168005694|ref|XP_001755545.1| predicted protein [Physcomitrella patens subsp. patens] gi|168005698|ref|XP_001755547.1| predicted protein [Physcomitrella patens subsp. patens] gi|162693252|gb|EDQ79605.1| predicted protein [Physcomitrella patens subsp. patens] gi|162693254|gb|EDQ79607.1| predicted protein [Physcomitrella patens subsp. patens]
Locus_11675_Transcript_1/1_Confidence_1.000	gi|168005694|ref|XP_001755545.1| predicted protein [Physcomitrella patens subsp. patens] gi|168005698|ref|XP_001755547.1| predicted protein [Physcomitrella patens subsp. patens] gi|162693252|gb|EDQ79605.1| predicted protein [Physcomitrella patens subsp. patens] gi|162693254|gb|EDQ79607.1| predicted protein [Physcomitrella patens subsp. patens]
Locus_42755_Transcript_1/1_Confidence_1.000	gi|168005898|ref|XP_001755647.1| predicted protein [Physcomitrella patens subsp. patens] gi|162693354|gb|EDQ79707.1| predicted protein [Physcomitrella patens subsp. patens]
Locus_4967_Transcript_1/1_Confidence_1.000	gi|168005931|ref|XP_001755663.1| bromodomain and WD repeat domain-containing protein [Physcomitrella patens subsp. patens] gi|162692982|gb|EDQ79336.1| bromodomain and WD repeat domain-containing protein [Physcomitrella patens subsp. patens]
Locus_2983_Transcript_1/1_Confidence_1.000	gi|168006033|ref|XP_001755714.1| predicted protein [Physcomitrella patens subsp. patens] gi|162693033|gb|EDQ79387.1| predicted protein [Physcomitrella patens subsp. patens]
Locus_19908_Transcript_1/1_Confidence_1.000	gi|168006109|ref|XP_001755752.1| predicted protein [Physcomitrella patens subsp. patens] gi|162693071|gb|EDQ79425.1| predicted protein [Physcomitrella patens subsp. patens]
Locus_47281_Transcript_1/1_Confidence_1.000	gi|168006161|ref|XP_001755778.1| predicted protein [Physcomitrella patens subsp. patens] gi|162693097|gb|EDQ79451.1| predicted protein [Physcomitrella patens subsp. patens]
Locus_39972_Transcript_1/1_Confidence_1.000	gi|168006293|ref|XP_001755844.1| predicted protein [Physcomitrella patens subsp. patens] gi|162693163|gb|EDQ79517.1| predicted protein [Physcomitrella patens subsp. patens]
Locus_18356_Transcript_1/1_Confidence_1.000	gi|168006293|ref|XP_001755844.1| predicted protein [Physcomitrella patens subsp. patens] gi|162693163|gb|EDQ79517.1| predicted protein [Physcomitrella patens subsp. patens]
Locus_15212_Transcript_1/1_Confidence_1.000	gi|168006374|ref|XP_001755884.1| predicted protein [Physcomitrella patens subsp. patens] gi|162692814|gb|EDQ79169.1| predicted protein [Physcomitrella patens subsp. patens]
Locus_23213_Transcript_1/1_Confidence_1.000	gi|168006558|ref|XP_001755976.1| predicted protein [Physcomitrella patens subsp. patens] gi|162692906|gb|EDQ79261.1| predicted protein [Physcomitrella patens subsp. patens]
Locus_8041_Transcript_1/1_Confidence_1.000	gi|168006604|ref|XP_001755999.1| predicted protein [Physcomitrella patens subsp. patens] gi|162692929|gb|EDQ79284.1| predicted protein [Physcomitrella patens subsp. patens]
Locus_1909_Transcript_1/1_Confidence_1.000	gi|168006763|ref|XP_001756078.1| predicted protein [Physcomitrella patens subsp. patens] gi|162692588|gb|EDQ78944.1| predicted protein [Physcomitrella patens subsp. patens]
Locus_4328_Transcript_1/1_Confidence_1.000	gi|168006779|ref|XP_001756086.1| predicted protein [Physcomitrella patens subsp. patens] gi|162692596|gb|EDQ78952.1| predicted protein [Physcomitrella patens subsp. patens]
Locus_3409_Transcript_1/1_Confidence_1.000	gi|168006813|ref|XP_001756103.1| predicted protein [Physcomitrella patens subsp. patens] gi|162692613|gb|EDQ78969.1| predicted protein [Physcomitrella patens subsp. patens]
Locus_5426_Transcript_1/1_Confidence_1.000	gi|168007031|ref|XP_001756212.1| predicted protein [Physcomitrella patens subsp. patens] gi|162692722|gb|EDQ79078.1| predicted protein [Physcomitrella patens subsp. patens]
Locus_11855_Transcript_1/1_Confidence_1.000	gi|168007041|ref|XP_001756217.1| predicted protein [Physcomitrella patens subsp. patens] gi|162692727|gb|EDQ79083.1| predicted protein [Physcomitrella patens subsp. patens]
Locus_5828_Transcript_1/1_Confidence_1.000	gi|168007105|ref|XP_001756249.1| histone-lysine N-methyltransferase [Physcomitrella patens subsp. patens] gi|162692759|gb|EDQ79115.1| histone-lysine N-methyltransferase [Physcomitrella patens subsp. patens]
Locus_436_Transcript_1/1_Confidence_1.000	gi|168007109|ref|XP_001756251.1| predicted protein [Physcomitrella patens subsp. patens] gi|162692761|gb|EDQ79117.1| predicted protein [Physcomitrella patens subsp. patens]
Locus_26863_Transcript_1/1_Confidence_1.000	gi|168007196|ref|XP_001756294.1| predicted protein [Physcomitrella patens subsp. patens] gi|162692333|gb|EDQ78690.1| predicted protein [Physcomitrella patens subsp. patens] gi|343960578|dbj|BAK64060.1| E2F transcription factor;3 [Physcomitrella patens subsp. patens]
Locus_3355_Transcript_1/1_Confidence_1.000	gi|168007240|ref|XP_001756316.1| predicted protein [Physcomitrella patens subsp. patens] gi|162692355|gb|EDQ78712.1| predicted protein [Physcomitrella patens subsp. patens]
Locus_18512_Transcript_1/1_Confidence_1.000	gi|168007248|ref|XP_001756320.1| predicted protein [Physcomitrella patens subsp. patens] gi|168007492|ref|XP_001756442.1| predicted protein [Physcomitrella patens subsp. patens] gi|162692359|gb|EDQ78716.1| predicted protein [Physcomitrella patens subsp. patens] gi|162692481|gb|EDQ78838.1| predicted protein [Physcomitrella patens subsp. patens]
Locus_7582_Transcript_1/1_Confidence_1.000	gi|168007250|ref|XP_001756321.1| predicted protein [Physcomitrella patens subsp. patens] gi|162692360|gb|EDQ78717.1| predicted protein [Physcomitrella patens subsp. patens]
Locus_2119_Transcript_1/1_Confidence_1.000	gi|168007250|ref|XP_001756321.1| predicted protein [Physcomitrella patens subsp. patens] gi|162692360|gb|EDQ78717.1| predicted protein [Physcomitrella patens subsp. patens]
Locus_18296_Transcript_1/1_Confidence_1.000	gi|168007296|ref|XP_001756344.1| predicted protein [Physcomitrella patens subsp. patens] gi|162692383|gb|EDQ78740.1| predicted protein [Physcomitrella patens subsp. patens]
Locus_23233_Transcript_1/1_Confidence_1.000	gi|168007296|ref|XP_001756344.1| predicted protein [Physcomitrella patens subsp. patens] gi|162692383|gb|EDQ78740.1| predicted protein [Physcomitrella patens subsp. patens]
Locus_27269_Transcript_1/1_Confidence_1.000	gi|168007298|ref|XP_001756345.1| predicted protein [Physcomitrella patens subsp. patens] gi|168007552|ref|XP_001756472.1| predicted protein [Physcomitrella patens subsp. patens] gi|162692384|gb|EDQ78741.1| predicted protein [Physcomitrella patens subsp. patens] gi|162692511|gb|EDQ78868.1| predicted protein [Physcomitrella patens subsp. patens]
Locus_30401_Transcript_1/1_Confidence_1.000	gi|168007328|ref|XP_001756360.1| predicted protein [Physcomitrella patens subsp. patens] gi|162692399|gb|EDQ78756.1| predicted protein [Physcomitrella patens subsp. patens]
Locus_14467_Transcript_1/1_Confidence_1.000	gi|168007532|ref|XP_001756462.1| predicted protein [Physcomitrella patens subsp. patens] gi|162692501|gb|EDQ78858.1| predicted protein [Physcomitrella patens subsp. patens]
Locus_17608_Transcript_1/1_Confidence_1.000	gi|168007578|ref|XP_001756485.1| predicted protein [Physcomitrella patens subsp. patens] gi|162692524|gb|EDQ78881.1| predicted protein [Physcomitrella patens subsp. patens]
Locus_6782_Transcript_1/1_Confidence_1.000	gi|168007588|ref|XP_001756490.1| predicted protein [Physcomitrella patens subsp. patens] gi|162692529|gb|EDQ78886.1| predicted protein [Physcomitrella patens subsp. patens]
Locus_26359_Transcript_1/1_Confidence_1.000	gi|168007657|ref|XP_001756524.1| predicted protein [Physcomitrella patens subsp. patens] gi|162692120|gb|EDQ78478.1| predicted protein [Physcomitrella patens subsp. patens]
Locus_12080_Transcript_1/1_Confidence_1.000	gi|168007755|ref|XP_001756573.1| predicted protein [Physcomitrella patens subsp. patens] gi|162692169|gb|EDQ78527.1| predicted protein [Physcomitrella patens subsp. patens]
Locus_5634_Transcript_1/1_Confidence_1.000	gi|168007783|ref|XP_001756587.1| predicted protein [Physcomitrella patens subsp. patens] gi|162692183|gb|EDQ78541.1| predicted protein [Physcomitrella patens subsp. patens]
Locus_18628_Transcript_1/1_Confidence_1.000	gi|168007855|ref|XP_001756623.1| predicted protein [Physcomitrella patens subsp. patens] gi|162692219|gb|EDQ78577.1| predicted protein [Physcomitrella patens subsp. patens]
Locus_7130_Transcript_1/1_Confidence_1.000	gi|168007855|ref|XP_001756623.1| predicted protein [Physcomitrella patens subsp. patens] gi|162692219|gb|EDQ78577.1| predicted protein [Physcomitrella patens subsp. patens]
Locus_7113_Transcript_1/1_Confidence_1.000	gi|168008152|ref|XP_001756771.1| predicted protein [Physcomitrella patens subsp. patens] gi|162692009|gb|EDQ78368.1| predicted protein [Physcomitrella patens subsp. patens]
Locus_16898_Transcript_1/1_Confidence_1.000	gi|168008302|ref|XP_001756846.1| predicted protein [Physcomitrella patens subsp. patens] gi|162692084|gb|EDQ78443.1| predicted protein [Physcomitrella patens subsp. patens]
Locus_32752_Transcript_1/1_Confidence_1.000	gi|168008330|ref|XP_001756860.1| predicted protein [Physcomitrella patens subsp. patens] gi|162692098|gb|EDQ78457.1| predicted protein [Physcomitrella patens subsp. patens]
Locus_864_Transcript_1/1_Confidence_1.000	gi|168008338|ref|XP_001756864.1| predicted protein [Physcomitrella patens subsp. patens] gi|162692102|gb|EDQ78461.1| predicted protein [Physcomitrella patens subsp. patens]
Locus_14591_Transcript_1/1_Confidence_1.000	gi|168008367|ref|XP_001756878.1| predicted protein [Physcomitrella patens subsp. patens] gi|162691749|gb|EDQ78109.1| predicted protein [Physcomitrella patens subsp. patens]
Locus_4917_Transcript_1/1_Confidence_1.000	gi|168008375|ref|XP_001756882.1| predicted protein [Physcomitrella patens subsp. patens] gi|162691753|gb|EDQ78113.1| predicted protein [Physcomitrella patens subsp. patens]
Locus_7457_Transcript_1/1_Confidence_1.000	gi|168008489|ref|XP_001756939.1| SWI/SNF class chromatin remodeling complex protein [Physcomitrella patens subsp. patens] gi|162691810|gb|EDQ78170.1| SWI/SNF class chromatin remodeling complex protein [Physcomitrella patens subsp. patens]
Locus_44221_Transcript_1/1_Confidence_1.000	gi|168008547|ref|XP_001756968.1| predicted protein [Physcomitrella patens subsp. patens] gi|162691839|gb|EDQ78199.1| predicted protein [Physcomitrella patens subsp. patens]
Locus_18568_Transcript_1/1_Confidence_1.000	gi|168008547|ref|XP_001756968.1| predicted protein [Physcomitrella patens subsp. patens] gi|162691839|gb|EDQ78199.1| predicted protein [Physcomitrella patens subsp. patens]
Locus_7492_Transcript_1/1_Confidence_1.000	gi|168008675|ref|XP_001757032.1| predicted protein [Physcomitrella patens subsp. patens] gi|162691903|gb|EDQ78263.1| predicted protein [Physcomitrella patens subsp. patens]
Locus_16282_Transcript_1/1_Confidence_1.000	gi|168008743|ref|XP_001757066.1| GLP1 GID1-like protein [Physcomitrella patens subsp. patens] gi|159902511|gb|ABX10762.1| gibberellin receptor GID1-like protein [Physcomitrella patens] gi|162691937|gb|EDQ78297.1| GLP1 GID1-like protein [Physcomitrella patens subsp. patens]
Locus_964_Transcript_1/1_Confidence_1.000	gi|168008743|ref|XP_001757066.1| GLP1 GID1-like protein [Physcomitrella patens subsp. patens] gi|159902511|gb|ABX10762.1| gibberellin receptor GID1-like protein [Physcomitrella patens] gi|162691937|gb|EDQ78297.1| GLP1 GID1-like protein [Physcomitrella patens subsp. patens]
Locus_57581_Transcript_1/1_Confidence_1.000	gi|168008751|ref|XP_001757070.1| predicted protein [Physcomitrella patens subsp. patens] gi|162691941|gb|EDQ78301.1| predicted protein [Physcomitrella patens subsp. patens]
Locus_19148_Transcript_1/1_Confidence_1.000	gi|168008769|ref|XP_001757079.1| predicted protein [Physcomitrella patens subsp. patens] gi|162691950|gb|EDQ78310.1| predicted protein [Physcomitrella patens subsp. patens]
Locus_5494_Transcript_1/1_Confidence_1.000	gi|168008836|ref|XP_001757112.1| predicted protein [Physcomitrella patens subsp. patens] gi|162691610|gb|EDQ77971.1| predicted protein [Physcomitrella patens subsp. patens]
Locus_1151_Transcript_1/1_Confidence_1.000	gi|168008898|ref|XP_001757143.1| predicted protein [Physcomitrella patens subsp. patens] gi|162691641|gb|EDQ78002.1| predicted protein [Physcomitrella patens subsp. patens]
Locus_18146_Transcript_1/1_Confidence_1.000	gi|168008930|ref|XP_001757159.1| predicted protein [Physcomitrella patens subsp. patens] gi|162691657|gb|EDQ78018.1| predicted protein [Physcomitrella patens subsp. patens]
Locus_25510_Transcript_1/1_Confidence_1.000	gi|168008930|ref|XP_001757159.1| predicted protein [Physcomitrella patens subsp. patens] gi|162691657|gb|EDQ78018.1| predicted protein [Physcomitrella patens subsp. patens]
Locus_4142_Transcript_1/1_Confidence_1.000	gi|168009002|ref|XP_001757195.1| predicted protein [Physcomitrella patens subsp. patens] gi|162691693|gb|EDQ78054.1| predicted protein [Physcomitrella patens subsp. patens]
Locus_27109_Transcript_1/1_Confidence_1.000	gi|168009054|ref|XP_001757221.1| predicted protein [Physcomitrella patens subsp. patens] gi|162691719|gb|EDQ78080.1| predicted protein [Physcomitrella patens subsp. patens]
Locus_12333_Transcript_1/1_Confidence_1.000	gi|168009054|ref|XP_001757221.1| predicted protein [Physcomitrella patens subsp. patens] gi|162691719|gb|EDQ78080.1| predicted protein [Physcomitrella patens subsp. patens]
Locus_41655_Transcript_1/1_Confidence_1.000	gi|168009369|ref|XP_001757378.1| predicted protein [Physcomitrella patens subsp. patens] gi|162691501|gb|EDQ77863.1| predicted protein [Physcomitrella patens subsp. patens]
Locus_24367_Transcript_1/1_Confidence_1.000	gi|168009369|ref|XP_001757378.1| predicted protein [Physcomitrella patens subsp. patens] gi|162691501|gb|EDQ77863.1| predicted protein [Physcomitrella patens subsp. patens]
Locus_23798_Transcript_1/1_Confidence_1.000	gi|168009417|ref|XP_001757402.1| predicted protein [Physcomitrella patens subsp. patens] gi|162691525|gb|EDQ77887.1| predicted protein [Physcomitrella patens subsp. patens]
Locus_5510_Transcript_1/1_Confidence_1.000	gi|168009433|ref|XP_001757410.1| predicted protein [Physcomitrella patens subsp. patens] gi|162691533|gb|EDQ77895.1| predicted protein [Physcomitrella patens subsp. patens]
Locus_3209_Transcript_1/1_Confidence_1.000	gi|168009467|ref|XP_001757427.1| predicted protein [Physcomitrella patens subsp. patens] gi|162691550|gb|EDQ77912.1| predicted protein [Physcomitrella patens subsp. patens]
Locus_26570_Transcript_1/1_Confidence_1.000	gi|168009493|ref|XP_001757440.1| predicted protein [Physcomitrella patens subsp. patens] gi|162691563|gb|EDQ77925.1| predicted protein [Physcomitrella patens subsp. patens]
Locus_11628_Transcript_1/1_Confidence_1.000	gi|168009536|ref|XP_001757461.1| snf1a Snf1-related kinase SNF1a [Physcomitrella patens subsp. patens] gi|37811654|gb|AAR03828.1| Snf1 related kinase 1 [Physcomitrella patens] gi|37811656|gb|AAR03829.1| Snf1 related kinase 1 [Physcomitrella patens] gi|162691155|gb|EDQ77518.1| snf1a Snf1-related kinase SNF1a [Physcomitrella patens subsp. patens]
Locus_9988_Transcript_1/1_Confidence_1.000	gi|168009638|ref|XP_001757512.1| predicted protein [Physcomitrella patens subsp. patens] gi|162691206|gb|EDQ77569.1| predicted protein [Physcomitrella patens subsp. patens]
Locus_23881_Transcript_1/1_Confidence_1.000	gi|168009638|ref|XP_001757512.1| predicted protein [Physcomitrella patens subsp. patens] gi|162691206|gb|EDQ77569.1| predicted protein [Physcomitrella patens subsp. patens]
Locus_19565_Transcript_1/1_Confidence_1.000	gi|168009706|ref|XP_001757546.1| predicted protein [Physcomitrella patens subsp. patens] gi|162691240|gb|EDQ77603.1| predicted protein [Physcomitrella patens subsp. patens]
Locus_15144_Transcript_1/1_Confidence_1.000	gi|168009712|ref|XP_001757549.1| predicted protein [Physcomitrella patens subsp. patens] gi|162691243|gb|EDQ77606.1| predicted protein [Physcomitrella patens subsp. patens]
Locus_58104_Transcript_1/1_Confidence_1.000	gi|168009712|ref|XP_001757549.1| predicted protein [Physcomitrella patens subsp. patens] gi|162691243|gb|EDQ77606.1| predicted protein [Physcomitrella patens subsp. patens]
Locus_12284_Transcript_1/1_Confidence_1.000	gi|168009714|ref|XP_001757550.1| predicted protein [Physcomitrella patens subsp. patens] gi|162691244|gb|EDQ77607.1| predicted protein [Physcomitrella patens subsp. patens]
Locus_12056_Transcript_1/1_Confidence_1.000	gi|168009746|ref|XP_001757566.1| predicted protein [Physcomitrella patens subsp. patens] gi|162691260|gb|EDQ77623.1| predicted protein [Physcomitrella patens subsp. patens]
Locus_12471_Transcript_1/1_Confidence_1.000	gi|168009804|ref|XP_001757595.1| predicted protein [Physcomitrella patens subsp. patens] gi|162691289|gb|EDQ77652.1| predicted protein [Physcomitrella patens subsp. patens]
Locus_20731_Transcript_1/1_Confidence_1.000	gi|168009924|ref|XP_001757655.1| predicted protein [Physcomitrella patens subsp. patens] gi|162691349|gb|EDQ77712.1| predicted protein [Physcomitrella patens subsp. patens]
Locus_4580_Transcript_1/1_Confidence_1.000	gi|168009924|ref|XP_001757655.1| predicted protein [Physcomitrella patens subsp. patens] gi|162691349|gb|EDQ77712.1| predicted protein [Physcomitrella patens subsp. patens]
Locus_18347_Transcript_1/1_Confidence_1.000	gi|168009967|ref|XP_001757676.1| predicted protein [Physcomitrella patens subsp. patens] gi|162690952|gb|EDQ77316.1| predicted protein [Physcomitrella patens subsp. patens]
Locus_6958_Transcript_1/1_Confidence_1.000	gi|168010021|ref|XP_001757703.1| predicted protein [Physcomitrella patens subsp. patens] gi|162690979|gb|EDQ77343.1| predicted protein [Physcomitrella patens subsp. patens]
Locus_5421_Transcript_1/1_Confidence_1.000	gi|168010039|ref|XP_001757712.1| predicted protein [Physcomitrella patens subsp. patens] gi|162690988|gb|EDQ77352.1| predicted protein [Physcomitrella patens subsp. patens]
Locus_15318_Transcript_1/1_Confidence_1.000	gi|168010129|ref|XP_001757757.1| predicted protein [Physcomitrella patens subsp. patens] gi|162691033|gb|EDQ77397.1| predicted protein [Physcomitrella patens subsp. patens]
Locus_24857_Transcript_1/1_Confidence_1.000	gi|168010191|ref|XP_001757788.1| predicted protein [Physcomitrella patens subsp. patens] gi|162691064|gb|EDQ77428.1| predicted protein [Physcomitrella patens subsp. patens]
Locus_7503_Transcript_1/1_Confidence_1.000	gi|168010191|ref|XP_001757788.1| predicted protein [Physcomitrella patens subsp. patens] gi|162691064|gb|EDQ77428.1| predicted protein [Physcomitrella patens subsp. patens]
Locus_18585_Transcript_1/1_Confidence_1.000	gi|168010263|ref|XP_001757824.1| predicted protein [Physcomitrella patens subsp. patens] gi|162691100|gb|EDQ77464.1| predicted protein [Physcomitrella patens subsp. patens]
Locus_1004_Transcript_1/1_Confidence_1.000	gi|168010263|ref|XP_001757824.1| predicted protein [Physcomitrella patens subsp. patens] gi|162691100|gb|EDQ77464.1| predicted protein [Physcomitrella patens subsp. patens]
Locus_28117_Transcript_1/1_Confidence_1.000	gi|168010281|ref|XP_001757833.1| predicted protein [Physcomitrella patens subsp. patens] gi|162691109|gb|EDQ77473.1| predicted protein [Physcomitrella patens subsp. patens]
Locus_27565_Transcript_1/1_Confidence_1.000	gi|168010390|ref|XP_001757887.1| cellulose synthase 5, glycosyltransferase family 2 [Physcomitrella patens subsp. patens] gi|162690764|gb|EDQ77129.1| cellulose synthase 5, glycosyltransferase family 2 [Physcomitrella patens subsp. patens]
Locus_27612_Transcript_1/1_Confidence_1.000	gi|168010422|ref|XP_001757903.1| predicted protein [Physcomitrella patens subsp. patens] gi|162690780|gb|EDQ77145.1| predicted protein [Physcomitrella patens subsp. patens]
Locus_7076_Transcript_1/1_Confidence_1.000	gi|168010496|ref|XP_001757940.1| predicted protein [Physcomitrella patens subsp. patens] gi|162690817|gb|EDQ77182.1| predicted protein [Physcomitrella patens subsp. patens]
Locus_30496_Transcript_1/1_Confidence_1.000	gi|168010498|ref|XP_001757941.1| predicted protein [Physcomitrella patens subsp. patens] gi|162690818|gb|EDQ77183.1| predicted protein [Physcomitrella patens subsp. patens]
Locus_34085_Transcript_1/1_Confidence_1.000	gi|168010516|ref|XP_001757950.1| dsRNA-specific nuclease dicer and related ribonuclease [Physcomitrella patens subsp. patens] gi|162690827|gb|EDQ77192.1| dsRNA-specific nuclease dicer and related ribonuclease [Physcomitrella patens subsp. patens]
Locus_8588_Transcript_1/1_Confidence_1.000	gi|168010516|ref|XP_001757950.1| dsRNA-specific nuclease dicer and related ribonuclease [Physcomitrella patens subsp. patens] gi|162690827|gb|EDQ77192.1| dsRNA-specific nuclease dicer and related ribonuclease [Physcomitrella patens subsp. patens]
Locus_37_Transcript_1/1_Confidence_1.000	gi|168010516|ref|XP_001757950.1| dsRNA-specific nuclease dicer and related ribonuclease [Physcomitrella patens subsp. patens] gi|162690827|gb|EDQ77192.1| dsRNA-specific nuclease dicer and related ribonuclease [Physcomitrella patens subsp. patens]
Locus_1612_Transcript_1/1_Confidence_1.000	gi|168010522|ref|XP_001757953.1| predicted protein [Physcomitrella patens subsp. patens] gi|162690830|gb|EDQ77195.1| predicted protein [Physcomitrella patens subsp. patens]
Locus_22017_Transcript_1/1_Confidence_1.000	gi|168010522|ref|XP_001757953.1| predicted protein [Physcomitrella patens subsp. patens] gi|162690830|gb|EDQ77195.1| predicted protein [Physcomitrella patens subsp. patens]
Locus_15229_Transcript_1/1_Confidence_1.000	gi|168010522|ref|XP_001757953.1| predicted protein [Physcomitrella patens subsp. patens] gi|162690830|gb|EDQ77195.1| predicted protein [Physcomitrella patens subsp. patens]
Locus_71024_Transcript_1/1_Confidence_1.000	gi|168010758|ref|XP_001758071.1| predicted protein [Physcomitrella patens subsp. patens] gi|162690948|gb|EDQ77313.1| predicted protein [Physcomitrella patens subsp. patens]
Locus_73124_Transcript_1/1_Confidence_1.000	gi|168010827|ref|XP_001758105.1| predicted protein [Physcomitrella patens subsp. patens] gi|162690561|gb|EDQ76927.1| predicted protein [Physcomitrella patens subsp. patens]
Locus_2140_Transcript_1/1_Confidence_1.000	gi|168010873|ref|XP_001758128.1| predicted protein [Physcomitrella patens subsp. patens] gi|162690584|gb|EDQ76950.1| predicted protein [Physcomitrella patens subsp. patens]
Locus_195_Transcript_1/1_Confidence_1.000	gi|168010895|ref|XP_001758139.1| predicted protein [Physcomitrella patens subsp. patens] gi|162690595|gb|EDQ76961.1| predicted protein [Physcomitrella patens subsp. patens]
Locus_11123_Transcript_1/1_Confidence_1.000	gi|168010917|ref|XP_001758150.1| predicted protein [Physcomitrella patens subsp. patens] gi|162690606|gb|EDQ76972.1| predicted protein [Physcomitrella patens subsp. patens]
Locus_36133_Transcript_1/1_Confidence_1.000	gi|168010921|ref|XP_001758152.1| predicted protein [Physcomitrella patens subsp. patens] gi|162690608|gb|EDQ76974.1| predicted protein [Physcomitrella patens subsp. patens]
Locus_18345_Transcript_1/1_Confidence_1.000	gi|168010927|ref|XP_001758155.1| predicted protein [Physcomitrella patens subsp. patens] gi|162690611|gb|EDQ76977.1| predicted protein [Physcomitrella patens subsp. patens]
Locus_12460_Transcript_1/1_Confidence_1.000	gi|168010967|ref|XP_001758175.1| predicted protein [Physcomitrella patens subsp. patens] gi|162690631|gb|EDQ76997.1| predicted protein [Physcomitrella patens subsp. patens]
Locus_25397_Transcript_1/1_Confidence_1.000	gi|168011015|ref|XP_001758199.1| predicted protein [Physcomitrella patens subsp. patens] gi|162690655|gb|EDQ77021.1| predicted protein [Physcomitrella patens subsp. patens]
Locus_1091_Transcript_1/1_Confidence_1.000	gi|168011015|ref|XP_001758199.1| predicted protein [Physcomitrella patens subsp. patens] gi|162690655|gb|EDQ77021.1| predicted protein [Physcomitrella patens subsp. patens]
Locus_7798_Transcript_1/1_Confidence_1.000	gi|168011019|ref|XP_001758201.1| predicted protein [Physcomitrella patens subsp. patens] gi|162690657|gb|EDQ77023.1| predicted protein [Physcomitrella patens subsp. patens]
Locus_4683_Transcript_1/1_Confidence_1.000	gi|168011027|ref|XP_001758205.1| predicted protein [Physcomitrella patens subsp. patens] gi|162690661|gb|EDQ77027.1| predicted protein [Physcomitrella patens subsp. patens]
Locus_33737_Transcript_1/1_Confidence_1.000	gi|168011075|ref|XP_001758229.1| predicted protein [Physcomitrella patens subsp. patens] gi|162690685|gb|EDQ77051.1| predicted protein [Physcomitrella patens subsp. patens]
Locus_7066_Transcript_1/1_Confidence_1.000	gi|168011075|ref|XP_001758229.1| predicted protein [Physcomitrella patens subsp. patens] gi|162690685|gb|EDQ77051.1| predicted protein [Physcomitrella patens subsp. patens]
Locus_6838_Transcript_1/1_Confidence_1.000	gi|168011087|ref|XP_001758235.1| predicted protein [Physcomitrella patens subsp. patens] gi|162690691|gb|EDQ77057.1| predicted protein [Physcomitrella patens subsp. patens]
Locus_9832_Transcript_1/1_Confidence_1.000	gi|168011109|ref|XP_001758246.1| predicted protein [Physcomitrella patens subsp. patens] gi|162690702|gb|EDQ77068.1| predicted protein [Physcomitrella patens subsp. patens]
Locus_24800_Transcript_1/1_Confidence_1.000	gi|168011111|ref|XP_001758247.1| predicted protein [Physcomitrella patens subsp. patens] gi|162690703|gb|EDQ77069.1| predicted protein [Physcomitrella patens subsp. patens]
Locus_24533_Transcript_1/1_Confidence_1.000	gi|168011111|ref|XP_001758247.1| predicted protein [Physcomitrella patens subsp. patens] gi|162690703|gb|EDQ77069.1| predicted protein [Physcomitrella patens subsp. patens]
Locus_10853_Transcript_1/1_Confidence_1.000	gi|168011113|ref|XP_001758248.1| predicted protein [Physcomitrella patens subsp. patens] gi|162690704|gb|EDQ77070.1| predicted protein [Physcomitrella patens subsp. patens]
Locus_14045_Transcript_1/1_Confidence_1.000	gi|168011117|ref|XP_001758250.1| predicted protein [Physcomitrella patens subsp. patens] gi|162690706|gb|EDQ77072.1| predicted protein [Physcomitrella patens subsp. patens]
Locus_3798_Transcript_1/1_Confidence_1.000	gi|168011119|ref|XP_001758251.1| predicted protein [Physcomitrella patens subsp. patens] gi|162690707|gb|EDQ77073.1| predicted protein [Physcomitrella patens subsp. patens]
Locus_21217_Transcript_1/1_Confidence_1.000	gi|168011121|ref|XP_001758252.1| predicted protein [Physcomitrella patens subsp. patens] gi|162690708|gb|EDQ77074.1| predicted protein [Physcomitrella patens subsp. patens]
Locus_1512_Transcript_1/1_Confidence_1.000	gi|168011633|ref|XP_001758507.1| predicted protein [Physcomitrella patens subsp. patens] gi|162690117|gb|EDQ76485.1| predicted protein [Physcomitrella patens subsp. patens]
Locus_21882_Transcript_1/1_Confidence_1.000	gi|168011685|ref|XP_001758533.1| predicted protein [Physcomitrella patens subsp. patens] gi|162690143|gb|EDQ76511.1| predicted protein [Physcomitrella patens subsp. patens]
Locus_6685_Transcript_1/1_Confidence_1.000	gi|168011687|ref|XP_001758534.1| predicted protein [Physcomitrella patens subsp. patens] gi|162690144|gb|EDQ76512.1| predicted protein [Physcomitrella patens subsp. patens]
Locus_26795_Transcript_1/1_Confidence_1.000	gi|168012021|ref|XP_001758701.1| SNF2 family DNA-dependent ATPase [Physcomitrella patens subsp. patens] gi|162690311|gb|EDQ76679.1| SNF2 family DNA-dependent ATPase [Physcomitrella patens subsp. patens]
Locus_31488_Transcript_1/1_Confidence_1.000	gi|168012043|ref|XP_001758712.1| predicted protein [Physcomitrella patens subsp. patens] gi|162690322|gb|EDQ76690.1| predicted protein [Physcomitrella patens subsp. patens]
Locus_10100_Transcript_1/1_Confidence_1.000	gi|168012124|ref|XP_001758752.1| histone-lysine N-methyltransferase-like protein [Physcomitrella patens subsp. patens] gi|162689889|gb|EDQ76258.1| histone-lysine N-methyltransferase-like protein [Physcomitrella patens subsp. patens]
Locus_6756_Transcript_1/1_Confidence_1.000	gi|168012126|ref|XP_001758753.1| predicted protein [Physcomitrella patens subsp. patens] gi|162689890|gb|EDQ76259.1| predicted protein [Physcomitrella patens subsp. patens]
Locus_23675_Transcript_1/1_Confidence_1.000	gi|168012148|ref|XP_001758764.1| predicted protein [Physcomitrella patens subsp. patens] gi|162689901|gb|EDQ76270.1| predicted protein [Physcomitrella patens subsp. patens]
Locus_159_Transcript_1/1_Confidence_1.000	gi|168012162|ref|XP_001758771.1| SNF2 family DNA-dependent ATPase [Physcomitrella patens subsp. patens] gi|162689908|gb|EDQ76277.1| SNF2 family DNA-dependent ATPase [Physcomitrella patens subsp. patens]
Locus_2300_Transcript_1/1_Confidence_1.000	gi|168012254|ref|XP_001758817.1| SNF2 family DNA-dependent ATPase domain-containing protein [Physcomitrella patens subsp. patens] gi|162689954|gb|EDQ76323.1| SNF2 family DNA-dependent ATPase domain-containing protein [Physcomitrella patens subsp. patens]
Locus_5764_Transcript_1/1_Confidence_1.000	gi|168012254|ref|XP_001758817.1| SNF2 family DNA-dependent ATPase domain-containing protein [Physcomitrella patens subsp. patens] gi|162689954|gb|EDQ76323.1| SNF2 family DNA-dependent ATPase domain-containing protein [Physcomitrella patens subsp. patens]
Locus_9685_Transcript_1/1_Confidence_1.000	gi|168012254|ref|XP_001758817.1| SNF2 family DNA-dependent ATPase domain-containing protein [Physcomitrella patens subsp. patens] gi|162689954|gb|EDQ76323.1| SNF2 family DNA-dependent ATPase domain-containing protein [Physcomitrella patens subsp. patens]
Locus_12638_Transcript_1/1_Confidence_1.000	gi|168012254|ref|XP_001758817.1| SNF2 family DNA-dependent ATPase domain-containing protein [Physcomitrella patens subsp. patens] gi|162689954|gb|EDQ76323.1| SNF2 family DNA-dependent ATPase domain-containing protein [Physcomitrella patens subsp. patens]
Locus_16632_Transcript_1/1_Confidence_1.000	gi|168012272|ref|XP_001758826.1| predicted protein [Physcomitrella patens subsp. patens] gi|162689963|gb|EDQ76332.1| predicted protein [Physcomitrella patens subsp. patens]
Locus_21293_Transcript_1/1_Confidence_1.000	gi|168012344|ref|XP_001758862.1| predicted protein [Physcomitrella patens subsp. patens] gi|162689999|gb|EDQ76368.1| predicted protein [Physcomitrella patens subsp. patens]
Locus_4962_Transcript_1/1_Confidence_1.000	gi|168012346|ref|XP_001758863.1| predicted protein [Physcomitrella patens subsp. patens] gi|162690000|gb|EDQ76369.1| predicted protein [Physcomitrella patens subsp. patens]
Locus_7666_Transcript_1/1_Confidence_1.000	gi|168012346|ref|XP_001758863.1| predicted protein [Physcomitrella patens subsp. patens] gi|162690000|gb|EDQ76369.1| predicted protein [Physcomitrella patens subsp. patens]
Locus_4932_Transcript_1/1_Confidence_1.000	gi|168012354|ref|XP_001758867.1| predicted protein [Physcomitrella patens subsp. patens] gi|162690004|gb|EDQ76373.1| predicted protein [Physcomitrella patens subsp. patens]
Locus_11714_Transcript_1/1_Confidence_1.000	gi|168012388|ref|XP_001758884.1| predicted protein [Physcomitrella patens subsp. patens] gi|162690021|gb|EDQ76390.1| predicted protein [Physcomitrella patens subsp. patens]
Locus_6173_Transcript_1/1_Confidence_1.000	gi|168012398|ref|XP_001758889.1| predicted protein [Physcomitrella patens subsp. patens] gi|162690026|gb|EDQ76395.1| predicted protein [Physcomitrella patens subsp. patens]
Locus_8071_Transcript_1/1_Confidence_1.000	gi|168012440|ref|XP_001758910.1| predicted protein [Physcomitrella patens subsp. patens] gi|162690047|gb|EDQ76416.1| predicted protein [Physcomitrella patens subsp. patens]
Locus_9332_Transcript_1/1_Confidence_1.000	gi|168012506|ref|XP_001758943.1| predicted protein [Physcomitrella patens subsp. patens] gi|162690080|gb|EDQ76449.1| predicted protein [Physcomitrella patens subsp. patens]
Locus_6446_Transcript_1/1_Confidence_1.000	gi|168012603|ref|XP_001758991.1| predicted protein [Physcomitrella patens subsp. patens] gi|162689690|gb|EDQ76060.1| predicted protein [Physcomitrella patens subsp. patens]
Locus_11600_Transcript_1/1_Confidence_1.000	gi|168012619|ref|XP_001758999.1| predicted protein [Physcomitrella patens subsp. patens] gi|162689698|gb|EDQ76068.1| predicted protein [Physcomitrella patens subsp. patens]
Locus_2163_Transcript_1/1_Confidence_1.000	gi|168012689|ref|XP_001759034.1| predicted protein [Physcomitrella patens subsp. patens] gi|162689733|gb|EDQ76103.1| predicted protein [Physcomitrella patens subsp. patens]
Locus_5301_Transcript_1/1_Confidence_1.000	gi|168012737|ref|XP_001759058.1| predicted protein [Physcomitrella patens subsp. patens] gi|162689757|gb|EDQ76127.1| predicted protein [Physcomitrella patens subsp. patens]
Locus_1314_Transcript_1/1_Confidence_1.000	gi|168012859|ref|XP_001759119.1| predicted protein [Physcomitrella patens subsp. patens] gi|162689818|gb|EDQ76188.1| predicted protein [Physcomitrella patens subsp. patens]
Locus_6601_Transcript_1/1_Confidence_1.000	gi|168012859|ref|XP_001759119.1| predicted protein [Physcomitrella patens subsp. patens] gi|162689818|gb|EDQ76188.1| predicted protein [Physcomitrella patens subsp. patens]
Locus_1031_Transcript_1/1_Confidence_1.000	gi|168012895|ref|XP_001759137.1| predicted protein [Physcomitrella patens subsp. patens] gi|162689836|gb|EDQ76206.1| predicted protein [Physcomitrella patens subsp. patens]
Locus_18372_Transcript_1/1_Confidence_1.000	gi|168012903|ref|XP_001759141.1| predicted protein [Physcomitrella patens subsp. patens] gi|162689840|gb|EDQ76210.1| predicted protein [Physcomitrella patens subsp. patens]
Locus_2151_Transcript_1/1_Confidence_1.000	gi|168013110|ref|XP_001759244.1| predicted protein [Physcomitrella patens subsp. patens] gi|162689557|gb|EDQ75928.1| predicted protein [Physcomitrella patens subsp. patens]
Locus_39402_Transcript_1/1_Confidence_1.000	gi|168013176|ref|XP_001759277.1| predicted protein [Physcomitrella patens subsp. patens] gi|162689590|gb|EDQ75961.1| predicted protein [Physcomitrella patens subsp. patens]
Locus_25599_Transcript_1/1_Confidence_1.000	gi|168013214|ref|XP_001759296.1| predicted protein [Physcomitrella patens subsp. patens] gi|162689609|gb|EDQ75980.1| predicted protein [Physcomitrella patens subsp. patens]
Locus_26962_Transcript_1/1_Confidence_1.000	gi|168013268|ref|XP_001759323.1| predicted protein [Physcomitrella patens subsp. patens] gi|162689636|gb|EDQ76007.1| predicted protein [Physcomitrella patens subsp. patens]
Locus_24423_Transcript_1/1_Confidence_1.000	gi|168013335|ref|XP_001759355.1| predicted protein [Physcomitrella patens subsp. patens] gi|162689285|gb|EDQ75657.1| predicted protein [Physcomitrella patens subsp. patens]
Locus_4723_Transcript_1/1_Confidence_1.000	gi|168013809|ref|XP_001759459.1| GLP2 GID1-like protein [Physcomitrella patens subsp. patens] gi|162689389|gb|EDQ75761.1| GLP2 GID1-like protein [Physcomitrella patens subsp. patens]
Locus_2081_Transcript_1/1_Confidence_1.000	gi|168013809|ref|XP_001759459.1| GLP2 GID1-like protein [Physcomitrella patens subsp. patens] gi|162689389|gb|EDQ75761.1| GLP2 GID1-like protein [Physcomitrella patens subsp. patens]
Locus_1792_Transcript_1/1_Confidence_1.000	gi|168013851|ref|XP_001759479.1| predicted protein [Physcomitrella patens subsp. patens] gi|162689409|gb|EDQ75781.1| predicted protein [Physcomitrella patens subsp. patens]
Locus_3329_Transcript_1/1_Confidence_1.000	gi|168013859|ref|XP_001759483.1| predicted protein [Physcomitrella patens subsp. patens] gi|162689413|gb|EDQ75785.1| predicted protein [Physcomitrella patens subsp. patens]
Locus_11979_Transcript_1/1_Confidence_1.000	gi|168013859|ref|XP_001759483.1| predicted protein [Physcomitrella patens subsp. patens] gi|162689413|gb|EDQ75785.1| predicted protein [Physcomitrella patens subsp. patens]
Locus_23058_Transcript_1/1_Confidence_1.000	gi|168014196|ref|XP_001759638.1| predicted protein [Physcomitrella patens subsp. patens] gi|26190147|emb|CAD21953.1| putative E2F transcription factor [Physcomitrella patens] gi|162689177|gb|EDQ75550.1| predicted protein [Physcomitrella patens subsp. patens]
Locus_63079_Transcript_1/1_Confidence_1.000	gi|168014204|ref|XP_001759642.1| predicted protein [Physcomitrella patens subsp. patens] gi|162689181|gb|EDQ75554.1| predicted protein [Physcomitrella patens subsp. patens]
Locus_51006_Transcript_1/1_Confidence_1.000	gi|168014206|ref|XP_001759643.1| predicted protein [Physcomitrella patens subsp. patens] gi|162689182|gb|EDQ75555.1| predicted protein [Physcomitrella patens subsp. patens]
Locus_5677_Transcript_1/1_Confidence_1.000	gi|168014206|ref|XP_001759643.1| predicted protein [Physcomitrella patens subsp. patens] gi|162689182|gb|EDQ75555.1| predicted protein [Physcomitrella patens subsp. patens]
Locus_25755_Transcript_1/1_Confidence_1.000	gi|168014206|ref|XP_001759643.1| predicted protein [Physcomitrella patens subsp. patens] gi|162689182|gb|EDQ75555.1| predicted protein [Physcomitrella patens subsp. patens]
Locus_17222_Transcript_1/1_Confidence_1.000	gi|168014206|ref|XP_001759643.1| predicted protein [Physcomitrella patens subsp. patens] gi|162689182|gb|EDQ75555.1| predicted protein [Physcomitrella patens subsp. patens]
Locus_73188_Transcript_1/1_Confidence_1.000	gi|168014266|ref|XP_001759673.1| predicted protein [Physcomitrella patens subsp. patens] gi|162689212|gb|EDQ75585.1| predicted protein [Physcomitrella patens subsp. patens]
Locus_16332_Transcript_1/1_Confidence_1.000	gi|168014284|ref|XP_001759682.1| predicted protein [Physcomitrella patens subsp. patens] gi|162689221|gb|EDQ75594.1| predicted protein [Physcomitrella patens subsp. patens]
Locus_4427_Transcript_1/1_Confidence_1.000	gi|168014298|ref|XP_001759689.1| predicted protein [Physcomitrella patens subsp. patens] gi|162689228|gb|EDQ75601.1| predicted protein [Physcomitrella patens subsp. patens]
Locus_31735_Transcript_1/1_Confidence_1.000	gi|168014304|ref|XP_001759692.1| predicted protein [Physcomitrella patens subsp. patens] gi|162689231|gb|EDQ75604.1| predicted protein [Physcomitrella patens subsp. patens]
Locus_6619_Transcript_1/1_Confidence_1.000	gi|168014304|ref|XP_001759692.1| predicted protein [Physcomitrella patens subsp. patens] gi|162689231|gb|EDQ75604.1| predicted protein [Physcomitrella patens subsp. patens]
Locus_12711_Transcript_1/1_Confidence_1.000	gi|168014342|ref|XP_001759711.1| predicted protein [Physcomitrella patens subsp. patens] gi|162689250|gb|EDQ75623.1| predicted protein [Physcomitrella patens subsp. patens]
Locus_30550_Transcript_1/1_Confidence_1.000	gi|168014378|ref|XP_001759729.1| predicted protein [Physcomitrella patens subsp. patens] gi|162689268|gb|EDQ75641.1| predicted protein [Physcomitrella patens subsp. patens]
Locus_5708_Transcript_1/1_Confidence_1.000	gi|168014378|ref|XP_001759729.1| predicted protein [Physcomitrella patens subsp. patens] gi|162689268|gb|EDQ75641.1| predicted protein [Physcomitrella patens subsp. patens]
Locus_24092_Transcript_1/1_Confidence_1.000	gi|168014455|ref|XP_001759767.1| predicted protein [Physcomitrella patens subsp. patens] gi|162688897|gb|EDQ75271.1| predicted protein [Physcomitrella patens subsp. patens]
Locus_29598_Transcript_1/1_Confidence_1.000	gi|168014531|ref|XP_001759805.1| predicted protein [Physcomitrella patens subsp. patens] gi|162688935|gb|EDQ75309.1| predicted protein [Physcomitrella patens subsp. patens]
Locus_27595_Transcript_1/1_Confidence_1.000	gi|168014673|ref|XP_001759876.1| predicted protein [Physcomitrella patens subsp. patens] gi|162689006|gb|EDQ75380.1| predicted protein [Physcomitrella patens subsp. patens]
Locus_39967_Transcript_1/1_Confidence_1.000	gi|168014673|ref|XP_001759876.1| predicted protein [Physcomitrella patens subsp. patens] gi|162689006|gb|EDQ75380.1| predicted protein [Physcomitrella patens subsp. patens]
Locus_20009_Transcript_1/1_Confidence_1.000	gi|168014765|ref|XP_001759922.1| predicted protein [Physcomitrella patens subsp. patens] gi|162689052|gb|EDQ75426.1| predicted protein [Physcomitrella patens subsp. patens]
Locus_9931_Transcript_1/1_Confidence_1.000	gi|168014840|ref|XP_001759959.1| predicted protein [Physcomitrella patens subsp. patens] gi|162688709|gb|EDQ75084.1| predicted protein [Physcomitrella patens subsp. patens]
Locus_39471_Transcript_1/1_Confidence_1.000	gi|168015329|ref|XP_001760203.1| SNLB osmosensory protein [Physcomitrella patens subsp. patens] gi|162688583|gb|EDQ74959.1| SNLB osmosensory protein [Physcomitrella patens subsp. patens]
Locus_20425_Transcript_1/1_Confidence_1.000	gi|168015329|ref|XP_001760203.1| SNLB osmosensory protein [Physcomitrella patens subsp. patens] gi|162688583|gb|EDQ74959.1| SNLB osmosensory protein [Physcomitrella patens subsp. patens]
Locus_2646_Transcript_1/1_Confidence_1.000	gi|168015329|ref|XP_001760203.1| SNLB osmosensory protein [Physcomitrella patens subsp. patens] gi|162688583|gb|EDQ74959.1| SNLB osmosensory protein [Physcomitrella patens subsp. patens]
Locus_57601_Transcript_1/1_Confidence_1.000	gi|168015447|ref|XP_001760262.1| predicted protein [Physcomitrella patens subsp. patens] gi|162688642|gb|EDQ75018.1| predicted protein [Physcomitrella patens subsp. patens]
Locus_9654_Transcript_1/1_Confidence_1.000	gi|168015560|ref|XP_001760318.1| predicted protein [Physcomitrella patens subsp. patens] gi|162688332|gb|EDQ74709.1| predicted protein [Physcomitrella patens subsp. patens]
Locus_26174_Transcript_1/1_Confidence_1.000	gi|168015590|ref|XP_001760333.1| predicted protein [Physcomitrella patens subsp. patens] gi|162688347|gb|EDQ74724.1| predicted protein [Physcomitrella patens subsp. patens]
Locus_20732_Transcript_1/1_Confidence_1.000	gi|168015610|ref|XP_001760343.1| predicted protein [Physcomitrella patens subsp. patens] gi|162688357|gb|EDQ74734.1| predicted protein [Physcomitrella patens subsp. patens]
Locus_40_Transcript_1/1_Confidence_1.000	gi|168015644|ref|XP_001760360.1| predicted protein [Physcomitrella patens subsp. patens] gi|162688374|gb|EDQ74751.1| predicted protein [Physcomitrella patens subsp. patens]
Locus_20562_Transcript_1/1_Confidence_1.000	gi|168015656|ref|XP_001760366.1| predicted protein [Physcomitrella patens subsp. patens] gi|162688380|gb|EDQ74757.1| predicted protein [Physcomitrella patens subsp. patens]
Locus_24829_Transcript_1/1_Confidence_1.000	gi|168015662|ref|XP_001760369.1| predicted protein [Physcomitrella patens subsp. patens] gi|162688383|gb|EDQ74760.1| predicted protein [Physcomitrella patens subsp. patens]
Locus_20393_Transcript_1/1_Confidence_1.000	gi|168015666|ref|XP_001760371.1| predicted protein [Physcomitrella patens subsp. patens] gi|162688385|gb|EDQ74762.1| predicted protein [Physcomitrella patens subsp. patens]
Locus_42506_Transcript_1/1_Confidence_1.000	gi|168015782|ref|XP_001760429.1| predicted protein [Physcomitrella patens subsp. patens] gi|162688443|gb|EDQ74820.1| predicted protein [Physcomitrella patens subsp. patens]
Locus_34281_Transcript_1/1_Confidence_1.000	gi|168015782|ref|XP_001760429.1| predicted protein [Physcomitrella patens subsp. patens] gi|162688443|gb|EDQ74820.1| predicted protein [Physcomitrella patens subsp. patens]
Locus_1417_Transcript_1/1_Confidence_1.000	gi|168015784|ref|XP_001760430.1| predicted protein [Physcomitrella patens subsp. patens] gi|162688444|gb|EDQ74821.1| predicted protein [Physcomitrella patens subsp. patens]
Locus_64475_Transcript_1/1_Confidence_1.000	gi|168015796|ref|XP_001760436.1| predicted protein [Physcomitrella patens subsp. patens] gi|162688450|gb|EDQ74827.1| predicted protein [Physcomitrella patens subsp. patens]
Locus_33761_Transcript_1/1_Confidence_1.000	gi|168015800|ref|XP_001760438.1| predicted protein [Physcomitrella patens subsp. patens] gi|162688452|gb|EDQ74829.1| predicted protein [Physcomitrella patens subsp. patens]
Locus_14868_Transcript_1/1_Confidence_1.000	gi|168015818|ref|XP_001760447.1| predicted protein [Physcomitrella patens subsp. patens] gi|162688461|gb|EDQ74838.1| predicted protein [Physcomitrella patens subsp. patens]
Locus_20275_Transcript_1/1_Confidence_1.000	gi|168015995|ref|XP_001760535.1| predicted protein [Physcomitrella patens subsp. patens] gi|162688232|gb|EDQ74610.1| predicted protein [Physcomitrella patens subsp. patens]
Locus_1675_Transcript_1/1_Confidence_1.000	gi|168016027|ref|XP_001760551.1| predicted protein [Physcomitrella patens subsp. patens] gi|162688248|gb|EDQ74626.1| predicted protein [Physcomitrella patens subsp. patens]
Locus_11541_Transcript_1/1_Confidence_1.000	gi|168016027|ref|XP_001760551.1| predicted protein [Physcomitrella patens subsp. patens] gi|162688248|gb|EDQ74626.1| predicted protein [Physcomitrella patens subsp. patens]
Locus_7228_Transcript_1/1_Confidence_1.000	gi|168016155|ref|XP_001760615.1| predicted protein [Physcomitrella patens subsp. patens] gi|162688312|gb|EDQ74690.1| predicted protein [Physcomitrella patens subsp. patens]
Locus_15830_Transcript_1/1_Confidence_1.000	gi|168016163|ref|XP_001760619.1| predicted protein [Physcomitrella patens subsp. patens] gi|162688316|gb|EDQ74694.1| predicted protein [Physcomitrella patens subsp. patens]
Locus_21225_Transcript_1/1_Confidence_1.000	gi|168016200|ref|XP_001760637.1| predicted protein [Physcomitrella patens subsp. patens] gi|162687997|gb|EDQ74376.1| predicted protein [Physcomitrella patens subsp. patens]
Locus_3851_Transcript_1/1_Confidence_1.000	gi|168016254|ref|XP_001760664.1| predicted protein [Physcomitrella patens subsp. patens] gi|162688024|gb|EDQ74403.1| predicted protein [Physcomitrella patens subsp. patens]
Locus_16558_Transcript_1/1_Confidence_1.000	gi|168016346|ref|XP_001760710.1| predicted protein [Physcomitrella patens subsp. patens] gi|162688070|gb|EDQ74449.1| predicted protein [Physcomitrella patens subsp. patens]
Locus_23286_Transcript_1/1_Confidence_1.000	gi|168016382|ref|XP_001760728.1| predicted protein [Physcomitrella patens subsp. patens] gi|162688088|gb|EDQ74467.1| predicted protein [Physcomitrella patens subsp. patens]
Locus_12666_Transcript_1/1_Confidence_1.000	gi|168016518|ref|XP_001760796.1| sensory histidine protein kinase [Physcomitrella patens subsp. patens] gi|162688156|gb|EDQ74535.1| sensory histidine protein kinase [Physcomitrella patens subsp. patens]
Locus_21321_Transcript_1/1_Confidence_1.000	gi|168016565|ref|XP_001760819.1| SNF2 family DNA-dependent ATPase [Physcomitrella patens subsp. patens] gi|162687828|gb|EDQ74208.1| SNF2 family DNA-dependent ATPase [Physcomitrella patens subsp. patens]
Locus_24541_Transcript_1/1_Confidence_1.000	gi|168016575|ref|XP_001760824.1| predicted protein [Physcomitrella patens subsp. patens] gi|162687833|gb|EDQ74213.1| predicted protein [Physcomitrella patens subsp. patens]
Locus_12771_Transcript_1/1_Confidence_1.000	gi|168016589|ref|XP_001760831.1| predicted protein [Physcomitrella patens subsp. patens] gi|162687840|gb|EDQ74220.1| predicted protein [Physcomitrella patens subsp. patens]
Locus_24033_Transcript_1/1_Confidence_1.000	gi|168016601|ref|XP_001760837.1| predicted protein [Physcomitrella patens subsp. patens] gi|162687846|gb|EDQ74226.1| predicted protein [Physcomitrella patens subsp. patens]
Locus_25626_Transcript_1/1_Confidence_1.000	gi|168016625|ref|XP_001760849.1| predicted protein [Physcomitrella patens subsp. patens] gi|162687858|gb|EDQ74238.1| predicted protein [Physcomitrella patens subsp. patens]
Locus_14494_Transcript_1/1_Confidence_1.000	gi|168016775|ref|XP_001760924.1| predicted protein [Physcomitrella patens subsp. patens] gi|162687933|gb|EDQ74313.1| predicted protein [Physcomitrella patens subsp. patens]
Locus_4322_Transcript_1/1_Confidence_1.000	gi|168017154|ref|XP_001761113.1| histone H2A variant [Physcomitrella patens subsp. patens] gi|162687799|gb|EDQ74180.1| histone H2A variant [Physcomitrella patens subsp. patens]
Locus_16256_Transcript_1/1_Confidence_1.000	gi|168017176|ref|XP_001761124.1| predicted protein [Physcomitrella patens subsp. patens] gi|162687810|gb|EDQ74191.1| predicted protein [Physcomitrella patens subsp. patens]
Locus_8133_Transcript_1/1_Confidence_1.000	gi|168017190|ref|XP_001761131.1| predicted protein [Physcomitrella patens subsp. patens] gi|162687817|gb|EDQ74198.1| predicted protein [Physcomitrella patens subsp. patens]
Locus_11975_Transcript_1/1_Confidence_1.000	gi|168017204|ref|XP_001761138.1| predicted protein [Physcomitrella patens subsp. patens] gi|162687824|gb|EDQ74205.1| predicted protein [Physcomitrella patens subsp. patens]
Locus_1232_Transcript_1/1_Confidence_1.000	gi|168017309|ref|XP_001761190.1| predicted protein [Physcomitrella patens subsp. patens] gi|162687530|gb|EDQ73912.1| predicted protein [Physcomitrella patens subsp. patens]
Locus_43996_Transcript_1/1_Confidence_1.000	gi|168017361|ref|XP_001761216.1| predicted protein [Physcomitrella patens subsp. patens] gi|162687556|gb|EDQ73938.1| predicted protein [Physcomitrella patens subsp. patens]
Locus_4445_Transcript_1/1_Confidence_1.000	gi|168017453|ref|XP_001761262.1| ATP-binding cassette transporter, subfamily F, member 1 protein PpABCF1 [Physcomitrella patens subsp. patens] gi|162687602|gb|EDQ73984.1| ATP-binding cassette transporter, subfamily F, member 1 protein PpABCF1 [Physcomitrella patens subsp. patens]
Locus_13042_Transcript_1/1_Confidence_1.000	gi|168017656|ref|XP_001761363.1| predicted protein [Physcomitrella patens subsp. patens] gi|162687369|gb|EDQ73752.1| predicted protein [Physcomitrella patens subsp. patens]
Locus_29615_Transcript_1/1_Confidence_1.000	gi|168017662|ref|XP_001761366.1| predicted protein [Physcomitrella patens subsp. patens] gi|162687372|gb|EDQ73755.1| predicted protein [Physcomitrella patens subsp. patens]
Locus_8350_Transcript_1/1_Confidence_1.000	gi|168018115|ref|XP_001761592.1| predicted protein [Physcomitrella patens subsp. patens] gi|162687276|gb|EDQ73660.1| predicted protein [Physcomitrella patens subsp. patens]
Locus_34324_Transcript_1/1_Confidence_1.000	gi|168018217|ref|XP_001761643.1| predicted protein [Physcomitrella patens subsp. patens] gi|162687327|gb|EDQ73711.1| predicted protein [Physcomitrella patens subsp. patens]
Locus_8025_Transcript_1/1_Confidence_1.000	gi|168018384|ref|XP_001761726.1| predicted protein [Physcomitrella patens subsp. patens] gi|162687097|gb|EDQ73482.1| predicted protein [Physcomitrella patens subsp. patens]
Locus_22431_Transcript_1/1_Confidence_1.000	gi|168018551|ref|XP_001761809.1| predicted protein [Physcomitrella patens subsp. patens] gi|162686864|gb|EDQ73250.1| predicted protein [Physcomitrella patens subsp. patens]
Locus_2889_Transcript_1/1_Confidence_1.000	gi|168018573|ref|XP_001761820.1| predicted protein [Physcomitrella patens subsp. patens] gi|162686875|gb|EDQ73261.1| predicted protein [Physcomitrella patens subsp. patens]
Locus_6218_Transcript_1/1_Confidence_1.000	gi|168018631|ref|XP_001761849.1| predicted protein [Physcomitrella patens subsp. patens] gi|162686904|gb|EDQ73290.1| predicted protein [Physcomitrella patens subsp. patens]
Locus_18887_Transcript_2/4_Confidence_0.286	gi|168018647|ref|XP_001761857.1| predicted protein [Physcomitrella patens subsp. patens] gi|162686912|gb|EDQ73298.1| predicted protein [Physcomitrella patens subsp. patens]
Locus_18887_Transcript_1/4_Confidence_0.286	gi|168018647|ref|XP_001761857.1| predicted protein [Physcomitrella patens subsp. patens] gi|162686912|gb|EDQ73298.1| predicted protein [Physcomitrella patens subsp. patens]
Locus_18887_Transcript_3/4_Confidence_0.429	gi|168018647|ref|XP_001761857.1| predicted protein [Physcomitrella patens subsp. patens] gi|162686912|gb|EDQ73298.1| predicted protein [Physcomitrella patens subsp. patens]
Locus_18887_Transcript_4/4_Confidence_0.429	gi|168018647|ref|XP_001761857.1| predicted protein [Physcomitrella patens subsp. patens] gi|162686912|gb|EDQ73298.1| predicted protein [Physcomitrella patens subsp. patens]
Locus_2196_Transcript_1/1_Confidence_1.000	gi|168018803|ref|XP_001761935.1| predicted protein [Physcomitrella patens subsp. patens] gi|162686990|gb|EDQ73376.1| predicted protein [Physcomitrella patens subsp. patens]
Locus_50116_Transcript_1/1_Confidence_1.000	gi|168018892|ref|XP_001761979.1| predicted protein [Physcomitrella patens subsp. patens] gi|162686696|gb|EDQ73083.1| predicted protein [Physcomitrella patens subsp. patens]
Locus_11711_Transcript_1/1_Confidence_1.000	gi|168018892|ref|XP_001761979.1| predicted protein [Physcomitrella patens subsp. patens] gi|162686696|gb|EDQ73083.1| predicted protein [Physcomitrella patens subsp. patens]
Locus_7125_Transcript_1/1_Confidence_1.000	gi|168018938|ref|XP_001762002.1| predicted protein [Physcomitrella patens subsp. patens] gi|162686719|gb|EDQ73106.1| predicted protein [Physcomitrella patens subsp. patens]
Locus_26889_Transcript_1/1_Confidence_1.000	gi|168018970|ref|XP_001762018.1| predicted protein [Physcomitrella patens subsp. patens] gi|162686735|gb|EDQ73122.1| predicted protein [Physcomitrella patens subsp. patens]
Locus_28108_Transcript_1/1_Confidence_1.000	gi|168019040|ref|XP_001762053.1| condensin complex component SMC2 [Physcomitrella patens subsp. patens] gi|162686770|gb|EDQ73157.1| condensin complex component SMC2 [Physcomitrella patens subsp. patens]
Locus_2754_Transcript_1/1_Confidence_1.000	gi|168019209|ref|XP_001762137.1| predicted protein [Physcomitrella patens subsp. patens] gi|162686541|gb|EDQ72929.1| predicted protein [Physcomitrella patens subsp. patens]
Locus_49359_Transcript_1/1_Confidence_1.000	gi|168019251|ref|XP_001762158.1| predicted protein [Physcomitrella patens subsp. patens] gi|162686562|gb|EDQ72950.1| predicted protein [Physcomitrella patens subsp. patens]
Locus_12282_Transcript_1/1_Confidence_1.000	gi|168019251|ref|XP_001762158.1| predicted protein [Physcomitrella patens subsp. patens] gi|162686562|gb|EDQ72950.1| predicted protein [Physcomitrella patens subsp. patens]
Locus_29120_Transcript_1/1_Confidence_1.000	gi|168019305|ref|XP_001762185.1| predicted protein [Physcomitrella patens subsp. patens] gi|162686589|gb|EDQ72977.1| predicted protein [Physcomitrella patens subsp. patens]
Locus_67390_Transcript_1/1_Confidence_1.000	gi|168019459|ref|XP_001762262.1| predicted protein [Physcomitrella patens subsp. patens] gi|162686666|gb|EDQ73054.1| predicted protein [Physcomitrella patens subsp. patens]
Locus_20350_Transcript_1/1_Confidence_1.000	gi|168019512|ref|XP_001762288.1| predicted protein [Physcomitrella patens subsp. patens] gi|162686366|gb|EDQ72755.1| predicted protein [Physcomitrella patens subsp. patens]
Locus_10002_Transcript_1/1_Confidence_1.000	gi|168019512|ref|XP_001762288.1| predicted protein [Physcomitrella patens subsp. patens] gi|162686366|gb|EDQ72755.1| predicted protein [Physcomitrella patens subsp. patens]
Locus_49923_Transcript_1/1_Confidence_1.000	gi|168019546|ref|XP_001762305.1| predicted protein [Physcomitrella patens subsp. patens] gi|162686383|gb|EDQ72772.1| predicted protein [Physcomitrella patens subsp. patens]
Locus_16708_Transcript_1/1_Confidence_1.000	gi|168019548|ref|XP_001762306.1| predicted protein [Physcomitrella patens subsp. patens] gi|162686384|gb|EDQ72773.1| predicted protein [Physcomitrella patens subsp. patens]
Locus_6241_Transcript_1/1_Confidence_1.000	gi|168019550|ref|XP_001762307.1| predicted protein [Physcomitrella patens subsp. patens] gi|162686385|gb|EDQ72774.1| predicted protein [Physcomitrella patens subsp. patens]
Locus_13340_Transcript_1/1_Confidence_1.000	gi|168019550|ref|XP_001762307.1| predicted protein [Physcomitrella patens subsp. patens] gi|162686385|gb|EDQ72774.1| predicted protein [Physcomitrella patens subsp. patens]
Locus_11707_Transcript_1/1_Confidence_1.000	gi|168019640|ref|XP_001762352.1| chromatin remodeling complex SWI/SNF protein [Physcomitrella patens subsp. patens] gi|162686430|gb|EDQ72819.1| chromatin remodeling complex SWI/SNF protein [Physcomitrella patens subsp. patens]
Locus_2221_Transcript_1/1_Confidence_1.000	gi|168019714|ref|XP_001762389.1| predicted protein [Physcomitrella patens subsp. patens] gi|162686467|gb|EDQ72856.1| predicted protein [Physcomitrella patens subsp. patens]
Locus_9501_Transcript_1/1_Confidence_1.000	gi|168019718|ref|XP_001762391.1| predicted protein [Physcomitrella patens subsp. patens] gi|162686469|gb|EDQ72858.1| predicted protein [Physcomitrella patens subsp. patens]
Locus_23171_Transcript_1/1_Confidence_1.000	gi|168019738|ref|XP_001762401.1| predicted protein [Physcomitrella patens subsp. patens] gi|162686479|gb|EDQ72868.1| predicted protein [Physcomitrella patens subsp. patens]
Locus_7475_Transcript_1/1_Confidence_1.000	gi|168019826|ref|XP_001762445.1| ETR3 ethylene receptor protein [Physcomitrella patens subsp. patens] gi|162686523|gb|EDQ72912.1| ETR3 ethylene receptor protein [Physcomitrella patens subsp. patens] gi|163644180|dbj|BAF95740.1| ethylene receptor homolog [Physcomitrella patens]
Locus_29239_Transcript_1/1_Confidence_1.000	gi|168019837|ref|XP_001762450.1| predicted protein [Physcomitrella patens subsp. patens] gi|162686183|gb|EDQ72573.1| predicted protein [Physcomitrella patens subsp. patens]
Locus_9145_Transcript_1/1_Confidence_1.000	gi|168019837|ref|XP_001762450.1| predicted protein [Physcomitrella patens subsp. patens] gi|162686183|gb|EDQ72573.1| predicted protein [Physcomitrella patens subsp. patens]
Locus_28535_Transcript_1/1_Confidence_1.000	gi|168019837|ref|XP_001762450.1| predicted protein [Physcomitrella patens subsp. patens] gi|162686183|gb|EDQ72573.1| predicted protein [Physcomitrella patens subsp. patens]
Locus_8972_Transcript_1/1_Confidence_1.000	gi|168019895|ref|XP_001762479.1| SWR1 complex protein, SNF2 family DNA-dependent ATPase [Physcomitrella patens subsp. patens] gi|162686212|gb|EDQ72602.1| SWR1 complex protein, SNF2 family DNA-dependent ATPase [Physcomitrella patens subsp. patens]
Locus_7393_Transcript_1/1_Confidence_1.000	gi|168019947|ref|XP_001762505.1| predicted protein [Physcomitrella patens subsp. patens] gi|162686238|gb|EDQ72628.1| predicted protein [Physcomitrella patens subsp. patens]
Locus_9336_Transcript_1/1_Confidence_1.000	gi|168019991|ref|XP_001762527.1| predicted protein [Physcomitrella patens subsp. patens] gi|162686260|gb|EDQ72650.1| predicted protein [Physcomitrella patens subsp. patens]
Locus_9526_Transcript_1/1_Confidence_1.000	gi|168020007|ref|XP_001762535.1| predicted protein [Physcomitrella patens subsp. patens] gi|162686268|gb|EDQ72658.1| predicted protein [Physcomitrella patens subsp. patens]
Locus_5909_Transcript_1/1_Confidence_1.000	gi|168020007|ref|XP_001762535.1| predicted protein [Physcomitrella patens subsp. patens] gi|162686268|gb|EDQ72658.1| predicted protein [Physcomitrella patens subsp. patens]
Locus_16365_Transcript_1/1_Confidence_1.000	gi|168020027|ref|XP_001762545.1| predicted protein [Physcomitrella patens subsp. patens] gi|162686278|gb|EDQ72668.1| predicted protein [Physcomitrella patens subsp. patens]
Locus_2670_Transcript_1/1_Confidence_1.000	gi|168020077|ref|XP_001762570.1| predicted protein [Physcomitrella patens subsp. patens] gi|162686303|gb|EDQ72693.1| predicted protein [Physcomitrella patens subsp. patens]
Locus_22707_Transcript_1/1_Confidence_1.000	gi|168020380|ref|XP_001762721.1| predicted protein [Physcomitrella patens subsp. patens] gi|162686129|gb|EDQ72520.1| predicted protein [Physcomitrella patens subsp. patens]
Locus_71513_Transcript_1/1_Confidence_1.000	gi|168020380|ref|XP_001762721.1| predicted protein [Physcomitrella patens subsp. patens] gi|162686129|gb|EDQ72520.1| predicted protein [Physcomitrella patens subsp. patens]
Locus_4672_Transcript_1/1_Confidence_1.000	gi|168020563|ref|XP_001762812.1| predicted protein [Physcomitrella patens subsp. patens] gi|162685921|gb|EDQ72313.1| predicted protein [Physcomitrella patens subsp. patens]
Locus_5767_Transcript_1/1_Confidence_1.000	gi|168020679|ref|XP_001762870.1| predicted protein [Physcomitrella patens subsp. patens] gi|162685979|gb|EDQ72371.1| predicted protein [Physcomitrella patens subsp. patens]
Locus_860_Transcript_1/1_Confidence_1.000	gi|168021042|ref|XP_001763051.1| predicted protein [Physcomitrella patens subsp. patens] gi|162685863|gb|EDQ72256.1| predicted protein [Physcomitrella patens subsp. patens]
Locus_8990_Transcript_1/1_Confidence_1.000	gi|168021052|ref|XP_001763056.1| predicted protein [Physcomitrella patens subsp. patens] gi|162685868|gb|EDQ72261.1| predicted protein [Physcomitrella patens subsp. patens]
Locus_6512_Transcript_1/1_Confidence_1.000	gi|168021105|ref|XP_001763082.1| predicted protein [Physcomitrella patens subsp. patens] gi|162685565|gb|EDQ71959.1| predicted protein [Physcomitrella patens subsp. patens]
Locus_38422_Transcript_1/1_Confidence_1.000	gi|168021123|ref|XP_001763091.1| predicted protein [Physcomitrella patens subsp. patens] gi|162685574|gb|EDQ71968.1| predicted protein [Physcomitrella patens subsp. patens]
Locus_41975_Transcript_1/1_Confidence_1.000	gi|168021243|ref|XP_001763151.1| predicted protein [Physcomitrella patens subsp. patens] gi|162685634|gb|EDQ72028.1| predicted protein [Physcomitrella patens subsp. patens]
Locus_6690_Transcript_1/1_Confidence_1.000	gi|168021243|ref|XP_001763151.1| predicted protein [Physcomitrella patens subsp. patens] gi|162685634|gb|EDQ72028.1| predicted protein [Physcomitrella patens subsp. patens]
Locus_501_Transcript_1/1_Confidence_1.000	gi|168021321|ref|XP_001763190.1| predicted protein [Physcomitrella patens subsp. patens] gi|162685673|gb|EDQ72067.1| predicted protein [Physcomitrella patens subsp. patens]
Locus_6050_Transcript_1/1_Confidence_1.000	gi|168021323|ref|XP_001763191.1| Qa-SNARE, Sso1/Syntaxin1-type, SYP12A-group [Physcomitrella patens subsp. patens] gi|162685674|gb|EDQ72068.1| Qa-SNARE, Sso1/Syntaxin1-type, SYP12A-group [Physcomitrella patens subsp. patens]
Locus_10_Transcript_1/1_Confidence_1.000	gi|168021405|ref|XP_001763232.1| predicted protein [Physcomitrella patens subsp. patens] gi|162685715|gb|EDQ72109.1| predicted protein [Physcomitrella patens subsp. patens]
Locus_26011_Transcript_1/1_Confidence_1.000	gi|168021415|ref|XP_001763237.1| predicted protein [Physcomitrella patens subsp. patens] gi|162685720|gb|EDQ72114.1| predicted protein [Physcomitrella patens subsp. patens]
Locus_45332_Transcript_1/1_Confidence_1.000	gi|168021448|ref|XP_001763253.1| predicted protein [Physcomitrella patens subsp. patens] gi|162685388|gb|EDQ71783.1| predicted protein [Physcomitrella patens subsp. patens]
Locus_10263_Transcript_1/1_Confidence_1.000	gi|168021448|ref|XP_001763253.1| predicted protein [Physcomitrella patens subsp. patens] gi|162685388|gb|EDQ71783.1| predicted protein [Physcomitrella patens subsp. patens]
Locus_2278_Transcript_1/1_Confidence_1.000	gi|168021448|ref|XP_001763253.1| predicted protein [Physcomitrella patens subsp. patens] gi|162685388|gb|EDQ71783.1| predicted protein [Physcomitrella patens subsp. patens]
Locus_13275_Transcript_1/1_Confidence_1.000	gi|168021450|ref|XP_001763254.1| predicted protein [Physcomitrella patens subsp. patens] gi|162685389|gb|EDQ71784.1| predicted protein [Physcomitrella patens subsp. patens]
Locus_6610_Transcript_1/1_Confidence_1.000	gi|168021644|ref|XP_001763351.1| predicted protein [Physcomitrella patens subsp. patens] gi|162685486|gb|EDQ71881.1| predicted protein [Physcomitrella patens subsp. patens]
Locus_23221_Transcript_1/1_Confidence_1.000	gi|168021698|ref|XP_001763378.1| predicted protein [Physcomitrella patens subsp. patens] gi|162685513|gb|EDQ71908.1| predicted protein [Physcomitrella patens subsp. patens]
Locus_4219_Transcript_1/1_Confidence_1.000	gi|168021736|ref|XP_001763397.1| predicted protein [Physcomitrella patens subsp. patens] gi|162685532|gb|EDQ71927.1| predicted protein [Physcomitrella patens subsp. patens]
Locus_11406_Transcript_1/1_Confidence_1.000	gi|168021893|ref|XP_001763475.1| predicted protein [Physcomitrella patens subsp. patens] gi|168037517|ref|XP_001771250.1| predicted protein [Physcomitrella patens subsp. patens] gi|168054708|ref|XP_001779772.1| predicted protein [Physcomitrella patens subsp. patens] gi|168057595|ref|XP_001780799.1| predicted protein [Physcomitrella patens subsp. patens] gi|168063338|ref|XP_001783629.1| predicted …
Locus_18097_Transcript_1/1_Confidence_1.000	gi|168021929|ref|XP_001763493.1| predicted protein [Physcomitrella patens subsp. patens] gi|162685286|gb|EDQ71682.1| predicted protein [Physcomitrella patens subsp. patens]
Locus_20196_Transcript_1/1_Confidence_1.000	gi|168021963|ref|XP_001763510.1| predicted protein [Physcomitrella patens subsp. patens] gi|162685303|gb|EDQ71699.1| predicted protein [Physcomitrella patens subsp. patens]
Locus_27697_Transcript_1/1_Confidence_1.000	gi|168022081|ref|XP_001763569.1| predicted protein [Physcomitrella patens subsp. patens] gi|162685362|gb|EDQ71758.1| predicted protein [Physcomitrella patens subsp. patens]
Locus_23262_Transcript_1/1_Confidence_1.000	gi|168022085|ref|XP_001763571.1| predicted protein [Physcomitrella patens subsp. patens] gi|162685364|gb|EDQ71760.1| predicted protein [Physcomitrella patens subsp. patens]
Locus_11557_Transcript_1/1_Confidence_1.000	gi|168022099|ref|XP_001763578.1| predicted protein [Physcomitrella patens subsp. patens] gi|162685371|gb|EDQ71767.1| predicted protein [Physcomitrella patens subsp. patens]
Locus_23505_Transcript_1/1_Confidence_1.000	gi|168022146|ref|XP_001763601.1| predicted protein [Physcomitrella patens subsp. patens] gi|162685094|gb|EDQ71491.1| predicted protein [Physcomitrella patens subsp. patens]
Locus_36322_Transcript_1/1_Confidence_1.000	gi|168022192|ref|XP_001763624.1| predicted protein [Physcomitrella patens subsp. patens] gi|162685117|gb|EDQ71514.1| predicted protein [Physcomitrella patens subsp. patens]
Locus_27111_Transcript_1/1_Confidence_1.000	gi|168022218|ref|XP_001763637.1| predicted protein [Physcomitrella patens subsp. patens] gi|162685130|gb|EDQ71527.1| predicted protein [Physcomitrella patens subsp. patens]
Locus_1464_Transcript_1/1_Confidence_1.000	gi|168022280|ref|XP_001763668.1| predicted protein [Physcomitrella patens subsp. patens] gi|162685161|gb|EDQ71558.1| predicted protein [Physcomitrella patens subsp. patens]
Locus_20135_Transcript_1/1_Confidence_1.000	gi|168022294|ref|XP_001763675.1| predicted protein [Physcomitrella patens subsp. patens] gi|162685168|gb|EDQ71565.1| predicted protein [Physcomitrella patens subsp. patens]
Locus_21731_Transcript_1/1_Confidence_1.000	gi|168022407|ref|XP_001763731.1| predicted protein [Physcomitrella patens subsp. patens] gi|162684975|gb|EDQ71373.1| predicted protein [Physcomitrella patens subsp. patens]
Locus_714_Transcript_1/1_Confidence_1.000	gi|168022519|ref|XP_001763787.1| predicted protein [Physcomitrella patens subsp. patens] gi|162685031|gb|EDQ71429.1| predicted protein [Physcomitrella patens subsp. patens]
Locus_11229_Transcript_1/1_Confidence_1.000	gi|168022537|ref|XP_001763796.1| predicted protein [Physcomitrella patens subsp. patens] gi|162685040|gb|EDQ71438.1| predicted protein [Physcomitrella patens subsp. patens]
Locus_66133_Transcript_1/1_Confidence_1.000	gi|168022559|ref|XP_001763807.1| predicted protein [Physcomitrella patens subsp. patens] gi|162685051|gb|EDQ71449.1| predicted protein [Physcomitrella patens subsp. patens]
Locus_21134_Transcript_1/1_Confidence_1.000	gi|168022569|ref|XP_001763812.1| predicted protein [Physcomitrella patens subsp. patens] gi|162685056|gb|EDQ71454.1| predicted protein [Physcomitrella patens subsp. patens]
Locus_24_Transcript_1/1_Confidence_1.000	gi|168022569|ref|XP_001763812.1| predicted protein [Physcomitrella patens subsp. patens] gi|162685056|gb|EDQ71454.1| predicted protein [Physcomitrella patens subsp. patens]
Locus_2686_Transcript_1/1_Confidence_1.000	gi|168022585|ref|XP_001763820.1| predicted protein [Physcomitrella patens subsp. patens] gi|162685064|gb|EDQ71462.1| predicted protein [Physcomitrella patens subsp. patens]
Locus_8986_Transcript_1/1_Confidence_1.000	gi|168022704|ref|XP_001763879.1| predicted protein [Physcomitrella patens subsp. patens] gi|162684884|gb|EDQ71283.1| predicted protein [Physcomitrella patens subsp. patens]
Locus_8362_Transcript_1/1_Confidence_1.000	gi|168022766|ref|XP_001763910.1| predicted protein [Physcomitrella patens subsp. patens] gi|162684915|gb|EDQ71314.1| predicted protein [Physcomitrella patens subsp. patens]
Locus_37465_Transcript_1/1_Confidence_1.000	gi|168022766|ref|XP_001763910.1| predicted protein [Physcomitrella patens subsp. patens] gi|162684915|gb|EDQ71314.1| predicted protein [Physcomitrella patens subsp. patens]
Locus_7116_Transcript_1/1_Confidence_1.000	gi|168022800|ref|XP_001763927.1| predicted protein [Physcomitrella patens subsp. patens] gi|162684932|gb|EDQ71331.1| predicted protein [Physcomitrella patens subsp. patens]
Locus_23448_Transcript_1/1_Confidence_1.000	gi|168022814|ref|XP_001763934.1| predicted protein [Physcomitrella patens subsp. patens] gi|162684939|gb|EDQ71338.1| predicted protein [Physcomitrella patens subsp. patens]
Locus_2850_Transcript_1/1_Confidence_1.000	gi|168022855|ref|XP_001763954.1| predicted protein [Physcomitrella patens subsp. patens] gi|162684693|gb|EDQ71093.1| predicted protein [Physcomitrella patens subsp. patens]
Locus_57940_Transcript_1/1_Confidence_1.000	gi|168022855|ref|XP_001763954.1| predicted protein [Physcomitrella patens subsp. patens] gi|162684693|gb|EDQ71093.1| predicted protein [Physcomitrella patens subsp. patens]
Locus_21275_Transcript_1/1_Confidence_1.000	gi|168022873|ref|XP_001763963.1| predicted protein [Physcomitrella patens subsp. patens] gi|162684702|gb|EDQ71102.1| predicted protein [Physcomitrella patens subsp. patens]
Locus_24850_Transcript_1/1_Confidence_1.000	gi|168022943|ref|XP_001763998.1| SNF2 family DNA-dependent ATPase [Physcomitrella patens subsp. patens] gi|162684737|gb|EDQ71137.1| SNF2 family DNA-dependent ATPase [Physcomitrella patens subsp. patens]
Locus_37115_Transcript_1/1_Confidence_1.000	gi|168022943|ref|XP_001763998.1| SNF2 family DNA-dependent ATPase [Physcomitrella patens subsp. patens] gi|162684737|gb|EDQ71137.1| SNF2 family DNA-dependent ATPase [Physcomitrella patens subsp. patens]
Locus_5719_Transcript_1/1_Confidence_1.000	gi|168022997|ref|XP_001764025.1| cytokinin receptor AtCKI2-like protein [Physcomitrella patens subsp. patens] gi|162684764|gb|EDQ71164.1| cytokinin receptor AtCKI2-like protein [Physcomitrella patens subsp. patens]
Locus_7708_Transcript_1/1_Confidence_1.000	gi|168023113|ref|XP_001764083.1| predicted protein [Physcomitrella patens subsp. patens] gi|162684822|gb|EDQ71222.1| predicted protein [Physcomitrella patens subsp. patens]
Locus_6113_Transcript_1/1_Confidence_1.000	gi|168023198|ref|XP_001764125.1| predicted protein [Physcomitrella patens subsp. patens] gi|162684565|gb|EDQ70966.1| predicted protein [Physcomitrella patens subsp. patens]
Locus_6984_Transcript_1/1_Confidence_1.000	gi|168023242|ref|XP_001764147.1| predicted protein [Physcomitrella patens subsp. patens] gi|162684587|gb|EDQ70988.1| predicted protein [Physcomitrella patens subsp. patens]
Locus_33337_Transcript_1/1_Confidence_1.000	gi|168023352|ref|XP_001764202.1| transcription-coupled repair protein CSB/RAD26 [Physcomitrella patens subsp. patens] gi|162684642|gb|EDQ71043.1| transcription-coupled repair protein CSB/RAD26 [Physcomitrella patens subsp. patens]
Locus_12869_Transcript_1/1_Confidence_1.000	gi|168023376|ref|XP_001764214.1| predicted protein [Physcomitrella patens subsp. patens] gi|162684654|gb|EDQ71055.1| predicted protein [Physcomitrella patens subsp. patens]
Locus_7633_Transcript_1/1_Confidence_1.000	gi|168023386|ref|XP_001764219.1| predicted protein [Physcomitrella patens subsp. patens] gi|162684659|gb|EDQ71060.1| predicted protein [Physcomitrella patens subsp. patens]
Locus_64068_Transcript_1/1_Confidence_1.000	gi|168023386|ref|XP_001764219.1| predicted protein [Physcomitrella patens subsp. patens] gi|162684659|gb|EDQ71060.1| predicted protein [Physcomitrella patens subsp. patens]
Locus_10958_Transcript_1/1_Confidence_1.000	gi|168023406|ref|XP_001764229.1| sensory histidine protein kinase [Physcomitrella patens subsp. patens] gi|162684669|gb|EDQ71070.1| sensory histidine protein kinase [Physcomitrella patens subsp. patens]
Locus_7252_Transcript_1/1_Confidence_1.000	gi|168023641|ref|XP_001764346.1| predicted protein [Physcomitrella patens subsp. patens] gi|162684498|gb|EDQ70900.1| predicted protein [Physcomitrella patens subsp. patens]
Locus_6053_Transcript_1/1_Confidence_1.000	gi|168023641|ref|XP_001764346.1| predicted protein [Physcomitrella patens subsp. patens] gi|162684498|gb|EDQ70900.1| predicted protein [Physcomitrella patens subsp. patens]
Locus_4327_Transcript_1/1_Confidence_1.000	gi|168023880|ref|XP_001764465.1| predicted protein [Physcomitrella patens subsp. patens] gi|162684329|gb|EDQ70732.1| predicted protein [Physcomitrella patens subsp. patens]
Locus_31387_Transcript_1/1_Confidence_1.000	gi|168024045|ref|XP_001764547.1| predicted protein [Physcomitrella patens subsp. patens] gi|162684125|gb|EDQ70529.1| predicted protein [Physcomitrella patens subsp. patens]
Locus_65852_Transcript_1/1_Confidence_1.000	gi|168024069|ref|XP_001764559.1| predicted protein [Physcomitrella patens subsp. patens] gi|162684137|gb|EDQ70541.1| predicted protein [Physcomitrella patens subsp. patens]
Locus_14676_Transcript_1/1_Confidence_1.000	gi|168024155|ref|XP_001764602.1| predicted protein [Physcomitrella patens subsp. patens] gi|162684180|gb|EDQ70584.1| predicted protein [Physcomitrella patens subsp. patens]
Locus_24751_Transcript_1/1_Confidence_1.000	gi|168024155|ref|XP_001764602.1| predicted protein [Physcomitrella patens subsp. patens] gi|162684180|gb|EDQ70584.1| predicted protein [Physcomitrella patens subsp. patens]
Locus_33264_Transcript_1/1_Confidence_1.000	gi|168024211|ref|XP_001764630.1| predicted protein [Physcomitrella patens subsp. patens] gi|162684208|gb|EDQ70612.1| predicted protein [Physcomitrella patens subsp. patens]
Locus_37174_Transcript_1/1_Confidence_1.000	gi|168024356|ref|XP_001764702.1| predicted protein [Physcomitrella patens subsp. patens] gi|162683996|gb|EDQ70401.1| predicted protein [Physcomitrella patens subsp. patens]
Locus_7138_Transcript_1/1_Confidence_1.000	gi|168024368|ref|XP_001764708.1| predicted protein [Physcomitrella patens subsp. patens] gi|162684002|gb|EDQ70407.1| predicted protein [Physcomitrella patens subsp. patens]
Locus_29944_Transcript_1/1_Confidence_1.000	gi|168024428|ref|XP_001764738.1| predicted protein [Physcomitrella patens subsp. patens] gi|162684032|gb|EDQ70437.1| predicted protein [Physcomitrella patens subsp. patens]
Locus_36818_Transcript_1/1_Confidence_1.000	gi|168024452|ref|XP_001764750.1| predicted protein [Physcomitrella patens subsp. patens] gi|162684044|gb|EDQ70449.1| predicted protein [Physcomitrella patens subsp. patens]
Locus_1713_Transcript_1/1_Confidence_1.000	gi|168024468|ref|XP_001764758.1| predicted protein [Physcomitrella patens subsp. patens] gi|162684052|gb|EDQ70457.1| predicted protein [Physcomitrella patens subsp. patens]
Locus_1784_Transcript_1/1_Confidence_1.000	gi|168024532|ref|XP_001764790.1| predicted protein [Physcomitrella patens subsp. patens] gi|162684084|gb|EDQ70489.1| predicted protein [Physcomitrella patens subsp. patens]
Locus_5564_Transcript_1/1_Confidence_1.000	gi|168024548|ref|XP_001764798.1| predicted protein [Physcomitrella patens subsp. patens] gi|162684092|gb|EDQ70497.1| predicted protein [Physcomitrella patens subsp. patens]
Locus_12456_Transcript_1/1_Confidence_1.000	gi|168024570|ref|XP_001764809.1| predicted protein [Physcomitrella patens subsp. patens] gi|162684103|gb|EDQ70508.1| predicted protein [Physcomitrella patens subsp. patens]
Locus_13876_Transcript_1/1_Confidence_1.000	gi|168024572|ref|XP_001764810.1| predicted protein [Physcomitrella patens subsp. patens] gi|162684104|gb|EDQ70509.1| predicted protein [Physcomitrella patens subsp. patens]
Locus_17198_Transcript_1/1_Confidence_1.000	gi|168024597|ref|XP_001764822.1| predicted protein [Physcomitrella patens subsp. patens] gi|162683858|gb|EDQ70264.1| predicted protein [Physcomitrella patens subsp. patens]
Locus_20740_Transcript_1/1_Confidence_1.000	gi|168024615|ref|XP_001764831.1| predicted protein [Physcomitrella patens subsp. patens] gi|162683867|gb|EDQ70273.1| predicted protein [Physcomitrella patens subsp. patens]
Locus_8582_Transcript_1/1_Confidence_1.000	gi|168024671|ref|XP_001764859.1| predicted protein [Physcomitrella patens subsp. patens] gi|162683895|gb|EDQ70301.1| predicted protein [Physcomitrella patens subsp. patens]
Locus_32412_Transcript_1/1_Confidence_1.000	gi|168024747|ref|XP_001764897.1| predicted protein [Physcomitrella patens subsp. patens] gi|162683933|gb|EDQ70339.1| predicted protein [Physcomitrella patens subsp. patens]
Locus_15902_Transcript_1/1_Confidence_1.000	gi|168024767|ref|XP_001764907.1| predicted protein [Physcomitrella patens subsp. patens] gi|162683943|gb|EDQ70349.1| predicted protein [Physcomitrella patens subsp. patens]
Locus_10522_Transcript_1/1_Confidence_1.000	gi|168024880|ref|XP_001764963.1| predicted protein [Physcomitrella patens subsp. patens] gi|162683772|gb|EDQ70179.1| predicted protein [Physcomitrella patens subsp. patens]
Locus_2446_Transcript_1/1_Confidence_1.000	gi|168024914|ref|XP_001764980.1| predicted protein [Physcomitrella patens subsp. patens] gi|162683789|gb|EDQ70196.1| predicted protein [Physcomitrella patens subsp. patens]
Locus_9511_Transcript_1/1_Confidence_1.000	gi|168024942|ref|XP_001764994.1| predicted protein [Physcomitrella patens subsp. patens] gi|162683803|gb|EDQ70210.1| predicted protein [Physcomitrella patens subsp. patens]
Locus_4411_Transcript_1/1_Confidence_1.000	gi|168024970|ref|XP_001765008.1| predicted protein [Physcomitrella patens subsp. patens] gi|162683817|gb|EDQ70224.1| predicted protein [Physcomitrella patens subsp. patens]
Locus_22910_Transcript_1/1_Confidence_1.000	gi|168024974|ref|XP_001765010.1| predicted protein [Physcomitrella patens subsp. patens] gi|162683819|gb|EDQ70226.1| predicted protein [Physcomitrella patens subsp. patens]
Locus_7179_Transcript_1/1_Confidence_1.000	gi|168024990|ref|XP_001765018.1| predicted protein [Physcomitrella patens subsp. patens] gi|162683827|gb|EDQ70234.1| predicted protein [Physcomitrella patens subsp. patens]
Locus_25365_Transcript_1/1_Confidence_1.000	gi|168025111|ref|XP_001765078.1| predicted protein [Physcomitrella patens subsp. patens] gi|162683665|gb|EDQ70073.1| predicted protein [Physcomitrella patens subsp. patens]
Locus_29865_Transcript_1/1_Confidence_1.000	gi|168025278|ref|XP_001765161.1| predicted protein [Physcomitrella patens subsp. patens] gi|162683480|gb|EDQ69889.1| predicted protein [Physcomitrella patens subsp. patens]
Locus_27072_Transcript_1/1_Confidence_1.000	gi|168025288|ref|XP_001765166.1| predicted protein [Physcomitrella patens subsp. patens] gi|162683485|gb|EDQ69894.1| predicted protein [Physcomitrella patens subsp. patens]
Locus_31216_Transcript_1/1_Confidence_1.000	gi|168025390|ref|XP_001765217.1| SNF2 superfamily chromatin remodeling protein [Physcomitrella patens subsp. patens] gi|162683536|gb|EDQ69945.1| SNF2 superfamily chromatin remodeling protein [Physcomitrella patens subsp. patens]
Locus_39668_Transcript_1/1_Confidence_1.000	gi|168025390|ref|XP_001765217.1| SNF2 superfamily chromatin remodeling protein [Physcomitrella patens subsp. patens] gi|162683536|gb|EDQ69945.1| SNF2 superfamily chromatin remodeling protein [Physcomitrella patens subsp. patens]
Locus_7174_Transcript_1/1_Confidence_1.000	gi|168025390|ref|XP_001765217.1| SNF2 superfamily chromatin remodeling protein [Physcomitrella patens subsp. patens] gi|162683536|gb|EDQ69945.1| SNF2 superfamily chromatin remodeling protein [Physcomitrella patens subsp. patens]
Locus_9602_Transcript_1/1_Confidence_1.000	gi|168025390|ref|XP_001765217.1| SNF2 superfamily chromatin remodeling protein [Physcomitrella patens subsp. patens] gi|162683536|gb|EDQ69945.1| SNF2 superfamily chromatin remodeling protein [Physcomitrella patens subsp. patens]
Locus_26293_Transcript_1/1_Confidence_1.000	gi|168025390|ref|XP_001765217.1| SNF2 superfamily chromatin remodeling protein [Physcomitrella patens subsp. patens] gi|162683536|gb|EDQ69945.1| SNF2 superfamily chromatin remodeling protein [Physcomitrella patens subsp. patens]
Locus_15251_Transcript_1/1_Confidence_1.000	gi|168025390|ref|XP_001765217.1| SNF2 superfamily chromatin remodeling protein [Physcomitrella patens subsp. patens] gi|162683536|gb|EDQ69945.1| SNF2 superfamily chromatin remodeling protein [Physcomitrella patens subsp. patens]
Locus_61937_Transcript_1/1_Confidence_1.000	gi|168025458|ref|XP_001765251.1| predicted protein [Physcomitrella patens subsp. patens] gi|162683570|gb|EDQ69979.1| predicted protein [Physcomitrella patens subsp. patens]
Locus_8158_Transcript_1/1_Confidence_1.000	gi|168025464|ref|XP_001765254.1| predicted protein [Physcomitrella patens subsp. patens] gi|162683573|gb|EDQ69982.1| predicted protein [Physcomitrella patens subsp. patens]
Locus_22834_Transcript_1/1_Confidence_1.000	gi|168025464|ref|XP_001765254.1| predicted protein [Physcomitrella patens subsp. patens] gi|162683573|gb|EDQ69982.1| predicted protein [Physcomitrella patens subsp. patens]
Locus_58308_Transcript_1/1_Confidence_1.000	gi|168025464|ref|XP_001765254.1| predicted protein [Physcomitrella patens subsp. patens] gi|162683573|gb|EDQ69982.1| predicted protein [Physcomitrella patens subsp. patens]
Locus_11833_Transcript_1/1_Confidence_1.000	gi|168025583|ref|XP_001765313.1| predicted protein [Physcomitrella patens subsp. patens] gi|162683366|gb|EDQ69776.1| predicted protein [Physcomitrella patens subsp. patens]
Locus_34947_Transcript_1/1_Confidence_1.000	gi|168025585|ref|XP_001765314.1| predicted protein [Physcomitrella patens subsp. patens] gi|162683367|gb|EDQ69777.1| predicted protein [Physcomitrella patens subsp. patens]
Locus_47518_Transcript_1/1_Confidence_1.000	gi|168025645|ref|XP_001765344.1| predicted protein [Physcomitrella patens subsp. patens] gi|162683397|gb|EDQ69807.1| predicted protein [Physcomitrella patens subsp. patens]
Locus_115_Transcript_1/1_Confidence_1.000	gi|168025691|ref|XP_001765367.1| predicted protein [Physcomitrella patens subsp. patens] gi|162683420|gb|EDQ69830.1| predicted protein [Physcomitrella patens subsp. patens]
Locus_18297_Transcript_1/1_Confidence_1.000	gi|168025757|ref|XP_001765400.1| predicted protein [Physcomitrella patens subsp. patens] gi|162683453|gb|EDQ69863.1| predicted protein [Physcomitrella patens subsp. patens]
Locus_2882_Transcript_1/1_Confidence_1.000	gi|168025922|ref|XP_001765482.1| predicted protein [Physcomitrella patens subsp. patens] gi|162683332|gb|EDQ69743.1| predicted protein [Physcomitrella patens subsp. patens]
Locus_40171_Transcript_1/1_Confidence_1.000	gi|168025926|ref|XP_001765484.1| predicted protein [Physcomitrella patens subsp. patens] gi|162683334|gb|EDQ69745.1| predicted protein [Physcomitrella patens subsp. patens]
Locus_21857_Transcript_1/1_Confidence_1.000	gi|168025926|ref|XP_001765484.1| predicted protein [Physcomitrella patens subsp. patens] gi|162683334|gb|EDQ69745.1| predicted protein [Physcomitrella patens subsp. patens]
Locus_26749_Transcript_1/1_Confidence_1.000	gi|168025926|ref|XP_001765484.1| predicted protein [Physcomitrella patens subsp. patens] gi|162683334|gb|EDQ69745.1| predicted protein [Physcomitrella patens subsp. patens]
Locus_66483_Transcript_1/1_Confidence_1.000	gi|168025970|ref|XP_001765506.1| predicted protein [Physcomitrella patens subsp. patens] gi|162683356|gb|EDQ69767.1| predicted protein [Physcomitrella patens subsp. patens]
Locus_28049_Transcript_1/1_Confidence_1.000	gi|168025972|ref|XP_001765507.1| predicted protein [Physcomitrella patens subsp. patens] gi|162683357|gb|EDQ69768.1| predicted protein [Physcomitrella patens subsp. patens]
Locus_40057_Transcript_1/1_Confidence_1.000	gi|168025995|ref|XP_001765518.1| predicted protein [Physcomitrella patens subsp. patens] gi|162683156|gb|EDQ69568.1| predicted protein [Physcomitrella patens subsp. patens]
Locus_3964_Transcript_1/1_Confidence_1.000	gi|168026031|ref|XP_001765536.1| predicted protein [Physcomitrella patens subsp. patens] gi|162683174|gb|EDQ69586.1| predicted protein [Physcomitrella patens subsp. patens]
Locus_14401_Transcript_1/1_Confidence_1.000	gi|168026089|ref|XP_001765565.1| predicted protein [Physcomitrella patens subsp. patens] gi|162683203|gb|EDQ69615.1| predicted protein [Physcomitrella patens subsp. patens]
Locus_74086_Transcript_1/1_Confidence_1.000	gi|168026109|ref|XP_001765575.1| KNOX class 2 protein MKN6 [Physcomitrella patens subsp. patens] gi|162683213|gb|EDQ69625.1| KNOX class 2 protein MKN6 [Physcomitrella patens subsp. patens]
Locus_11826_Transcript_1/1_Confidence_1.000	gi|168026171|ref|XP_001765606.1| predicted protein [Physcomitrella patens subsp. patens] gi|162683244|gb|EDQ69656.1| predicted protein [Physcomitrella patens subsp. patens]
Locus_5000_Transcript_1/1_Confidence_1.000	gi|168026238|ref|XP_001765639.1| predicted protein [Physcomitrella patens subsp. patens] gi|162683065|gb|EDQ69478.1| predicted protein [Physcomitrella patens subsp. patens]
Locus_28842_Transcript_1/1_Confidence_1.000	gi|168026284|ref|XP_001765662.1| predicted protein [Physcomitrella patens subsp. patens] gi|162683088|gb|EDQ69501.1| predicted protein [Physcomitrella patens subsp. patens]
Locus_29107_Transcript_1/1_Confidence_1.000	gi|168026288|ref|XP_001765664.1| predicted protein [Physcomitrella patens subsp. patens] gi|162683090|gb|EDQ69503.1| predicted protein [Physcomitrella patens subsp. patens]
Locus_7730_Transcript_1/1_Confidence_1.000	gi|168026762|ref|XP_001765900.1| predicted protein [Physcomitrella patens subsp. patens] gi|162682806|gb|EDQ69221.1| predicted protein [Physcomitrella patens subsp. patens]
Locus_20582_Transcript_1/1_Confidence_1.000	gi|168026802|ref|XP_001765920.1| predicted protein [Physcomitrella patens subsp. patens] gi|162682826|gb|EDQ69241.1| predicted protein [Physcomitrella patens subsp. patens]
Locus_30160_Transcript_1/1_Confidence_1.000	gi|168026812|ref|XP_001765925.1| predicted protein [Physcomitrella patens subsp. patens] gi|162682831|gb|EDQ69246.1| predicted protein [Physcomitrella patens subsp. patens]
Locus_2849_Transcript_1/1_Confidence_1.000	gi|168026836|ref|XP_001765937.1| predicted protein [Physcomitrella patens subsp. patens] gi|162682843|gb|EDQ69258.1| predicted protein [Physcomitrella patens subsp. patens]
Locus_33966_Transcript_1/1_Confidence_1.000	gi|168026878|ref|XP_001765958.1| predicted protein [Physcomitrella patens subsp. patens] gi|162682864|gb|EDQ69279.1| predicted protein [Physcomitrella patens subsp. patens]
Locus_25147_Transcript_1/1_Confidence_1.000	gi|168026878|ref|XP_001765958.1| predicted protein [Physcomitrella patens subsp. patens] gi|162682864|gb|EDQ69279.1| predicted protein [Physcomitrella patens subsp. patens]
Locus_20930_Transcript_1/1_Confidence_1.000	gi|168026878|ref|XP_001765958.1| predicted protein [Physcomitrella patens subsp. patens] gi|162682864|gb|EDQ69279.1| predicted protein [Physcomitrella patens subsp. patens]
Locus_17736_Transcript_1/1_Confidence_1.000	gi|168026878|ref|XP_001765958.1| predicted protein [Physcomitrella patens subsp. patens] gi|162682864|gb|EDQ69279.1| predicted protein [Physcomitrella patens subsp. patens]
Locus_5006_Transcript_1/1_Confidence_1.000	gi|168026906|ref|XP_001765972.1| predicted protein [Physcomitrella patens subsp. patens] gi|162682878|gb|EDQ69293.1| predicted protein [Physcomitrella patens subsp. patens]
Locus_42428_Transcript_1/1_Confidence_1.000	gi|168026926|ref|XP_001765982.1| predicted protein [Physcomitrella patens subsp. patens] gi|162682888|gb|EDQ69303.1| predicted protein [Physcomitrella patens subsp. patens]
Locus_17261_Transcript_1/1_Confidence_1.000	gi|168027063|ref|XP_001766050.1| predicted protein [Physcomitrella patens subsp. patens] gi|162682693|gb|EDQ69109.1| predicted protein [Physcomitrella patens subsp. patens]
Locus_6737_Transcript_1/1_Confidence_1.000	gi|168027067|ref|XP_001766052.1| predicted protein [Physcomitrella patens subsp. patens] gi|162682695|gb|EDQ69111.1| predicted protein [Physcomitrella patens subsp. patens]
Locus_1946_Transcript_1/1_Confidence_1.000	gi|168027141|ref|XP_001766089.1| predicted protein [Physcomitrella patens subsp. patens] gi|162682732|gb|EDQ69148.1| predicted protein [Physcomitrella patens subsp. patens]
Locus_13889_Transcript_1/1_Confidence_1.000	gi|168027163|ref|XP_001766100.1| predicted protein [Physcomitrella patens subsp. patens] gi|162682743|gb|EDQ69159.1| predicted protein [Physcomitrella patens subsp. patens]
Locus_32745_Transcript_1/1_Confidence_1.000	gi|168027276|ref|XP_001766156.1| bromodomain protein with a AAA ATPase domain [Physcomitrella patens subsp. patens] gi|162682588|gb|EDQ69005.1| bromodomain protein with a AAA ATPase domain [Physcomitrella patens subsp. patens]
Locus_4828_Transcript_1/1_Confidence_1.000	gi|168027292|ref|XP_001766164.1| dsRNA-specific nuclease dicer and related ribonuclease [Physcomitrella patens subsp. patens] gi|162682596|gb|EDQ69013.1| dsRNA-specific nuclease dicer and related ribonuclease [Physcomitrella patens subsp. patens]
Locus_3129_Transcript_1/1_Confidence_1.000	gi|168027294|ref|XP_001766165.1| predicted protein [Physcomitrella patens subsp. patens] gi|162682597|gb|EDQ69014.1| predicted protein [Physcomitrella patens subsp. patens]
Locus_19922_Transcript_1/1_Confidence_1.000	gi|168027477|ref|XP_001766256.1| the plant-specific RNA polymerase IV largest subunit-like protein [Physcomitrella patens subsp. patens] gi|162682470|gb|EDQ68888.1| the plant-specific RNA polymerase IV largest subunit-like protein [Physcomitrella patens subsp. patens]
Locus_71102_Transcript_1/1_Confidence_1.000	gi|168027477|ref|XP_001766256.1| the plant-specific RNA polymerase IV largest subunit-like protein [Physcomitrella patens subsp. patens] gi|162682470|gb|EDQ68888.1| the plant-specific RNA polymerase IV largest subunit-like protein [Physcomitrella patens subsp. patens]
Locus_20338_Transcript_1/1_Confidence_1.000	gi|168027571|ref|XP_001766303.1| the plant-specific RNA polymerase IV largest subunit-like protein [Physcomitrella patens subsp. patens] gi|162682517|gb|EDQ68935.1| the plant-specific RNA polymerase IV largest subunit-like protein [Physcomitrella patens subsp. patens]
Locus_16764_Transcript_1/1_Confidence_1.000	gi|168027573|ref|XP_001766304.1| predicted protein [Physcomitrella patens subsp. patens] gi|162682518|gb|EDQ68936.1| predicted protein [Physcomitrella patens subsp. patens]
Locus_27870_Transcript_1/1_Confidence_1.000	gi|168027573|ref|XP_001766304.1| predicted protein [Physcomitrella patens subsp. patens] gi|162682518|gb|EDQ68936.1| predicted protein [Physcomitrella patens subsp. patens]
Locus_33429_Transcript_1/1_Confidence_1.000	gi|168027573|ref|XP_001766304.1| predicted protein [Physcomitrella patens subsp. patens] gi|162682518|gb|EDQ68936.1| predicted protein [Physcomitrella patens subsp. patens]
Locus_9873_Transcript_1/1_Confidence_1.000	gi|168027573|ref|XP_001766304.1| predicted protein [Physcomitrella patens subsp. patens] gi|162682518|gb|EDQ68936.1| predicted protein [Physcomitrella patens subsp. patens]
Locus_10619_Transcript_1/1_Confidence_1.000	gi|168027609|ref|XP_001766322.1| predicted protein [Physcomitrella patens subsp. patens] gi|162682536|gb|EDQ68954.1| predicted protein [Physcomitrella patens subsp. patens]
Locus_8534_Transcript_1/1_Confidence_1.000	gi|168027682|ref|XP_001766358.1| predicted protein [Physcomitrella patens subsp. patens] gi|162682267|gb|EDQ68686.1| predicted protein [Physcomitrella patens subsp. patens]
Locus_31733_Transcript_1/1_Confidence_1.000	gi|168027694|ref|XP_001766364.1| predicted protein [Physcomitrella patens subsp. patens] gi|162682273|gb|EDQ68692.1| predicted protein [Physcomitrella patens subsp. patens]
Locus_17833_Transcript_1/1_Confidence_1.000	gi|168027702|ref|XP_001766368.1| predicted protein [Physcomitrella patens subsp. patens] gi|162682277|gb|EDQ68696.1| predicted protein [Physcomitrella patens subsp. patens]
Locus_22795_Transcript_1/1_Confidence_1.000	gi|168027708|ref|XP_001766371.1| predicted protein [Physcomitrella patens subsp. patens] gi|162682280|gb|EDQ68699.1| predicted protein [Physcomitrella patens subsp. patens]
Locus_342_Transcript_1/1_Confidence_1.000	gi|168027722|ref|XP_001766378.1| histone acetyltransferase SAGA/ADA, catalytic subunit PCAF/GCN5 [Physcomitrella patens subsp. patens] gi|162682287|gb|EDQ68706.1| histone acetyltransferase SAGA/ADA, catalytic subunit PCAF/GCN5 [Physcomitrella patens subsp. patens]
Locus_37046_Transcript_1/1_Confidence_1.000	gi|168027740|ref|XP_001766387.1| predicted protein [Physcomitrella patens subsp. patens] gi|162682296|gb|EDQ68715.1| predicted protein [Physcomitrella patens subsp. patens]
Locus_3586_Transcript_1/1_Confidence_1.000	gi|168027804|ref|XP_001766419.1| ATP-binding cassette transporter, subfamily D, member 4, group PMP protein PpABCD4 [Physcomitrella patens subsp. patens] gi|162682328|gb|EDQ68747.1| ATP-binding cassette transporter, subfamily D, member 4, group PMP protein PpABCD4 [Physcomitrella patens subsp. patens]
Locus_5527_Transcript_1/1_Confidence_1.000	gi|168027816|ref|XP_001766425.1| predicted protein [Physcomitrella patens subsp. patens] gi|162682334|gb|EDQ68753.1| predicted protein [Physcomitrella patens subsp. patens]
Locus_13189_Transcript_1/1_Confidence_1.000	gi|168027892|ref|XP_001766463.1| predicted protein [Physcomitrella patens subsp. patens] gi|162682372|gb|EDQ68791.1| predicted protein [Physcomitrella patens subsp. patens]
Locus_12561_Transcript_1/1_Confidence_1.000	gi|168027896|ref|XP_001766465.1| predicted protein [Physcomitrella patens subsp. patens] gi|162682374|gb|EDQ68793.1| predicted protein [Physcomitrella patens subsp. patens]
Locus_12780_Transcript_1/1_Confidence_1.000	gi|168027976|ref|XP_001766505.1| predicted protein [Physcomitrella patens subsp. patens] gi|162682414|gb|EDQ68833.1| predicted protein [Physcomitrella patens subsp. patens]
Locus_24006_Transcript_1/1_Confidence_1.000	gi|168028001|ref|XP_001766517.1| predicted protein [Physcomitrella patens subsp. patens] gi|162682162|gb|EDQ68582.1| predicted protein [Physcomitrella patens subsp. patens]
Locus_5127_Transcript_1/1_Confidence_1.000	gi|168028033|ref|XP_001766533.1| CKI3b AtCKI1/2-like cytokinin receptor [Physcomitrella patens subsp. patens] gi|162682178|gb|EDQ68598.1| CKI3b AtCKI1/2-like cytokinin receptor [Physcomitrella patens subsp. patens]
Locus_6341_Transcript_1/1_Confidence_1.000	gi|168028099|ref|XP_001766566.1| predicted protein [Physcomitrella patens subsp. patens] gi|162682211|gb|EDQ68631.1| predicted protein [Physcomitrella patens subsp. patens]
Locus_7046_Transcript_1/1_Confidence_1.000	gi|168028113|ref|XP_001766573.1| predicted protein [Physcomitrella patens subsp. patens] gi|162682218|gb|EDQ68638.1| predicted protein [Physcomitrella patens subsp. patens]
Locus_4125_Transcript_1/1_Confidence_1.000	gi|168028280|ref|XP_001766656.1| ATP-binding cassette transporter, subfamily F, member 5 protein PpABCF5 [Physcomitrella patens subsp. patens] gi|162682088|gb|EDQ68509.1| ATP-binding cassette transporter, subfamily F, member 5 protein PpABCF5 [Physcomitrella patens subsp. patens]
Locus_6571_Transcript_1/1_Confidence_1.000	gi|168028326|ref|XP_001766679.1| predicted protein [Physcomitrella patens subsp. patens] gi|162682111|gb|EDQ68532.1| predicted protein [Physcomitrella patens subsp. patens]
Locus_14319_Transcript_1/1_Confidence_1.000	gi|168028326|ref|XP_001766679.1| predicted protein [Physcomitrella patens subsp. patens] gi|162682111|gb|EDQ68532.1| predicted protein [Physcomitrella patens subsp. patens]
Locus_20710_Transcript_1/1_Confidence_1.000	gi|168028358|ref|XP_001766695.1| predicted protein [Physcomitrella patens subsp. patens] gi|162682127|gb|EDQ68548.1| predicted protein [Physcomitrella patens subsp. patens]
Locus_10972_Transcript_1/1_Confidence_1.000	gi|168028370|ref|XP_001766701.1| predicted protein [Physcomitrella patens subsp. patens] gi|162682133|gb|EDQ68554.1| predicted protein [Physcomitrella patens subsp. patens]
Locus_8211_Transcript_1/1_Confidence_1.000	gi|168028386|ref|XP_001766709.1| predicted protein [Physcomitrella patens subsp. patens] gi|162682141|gb|EDQ68562.1| predicted protein [Physcomitrella patens subsp. patens]
Locus_21715_Transcript_1/1_Confidence_1.000	gi|168028390|ref|XP_001766711.1| predicted protein [Physcomitrella patens subsp. patens] gi|162682143|gb|EDQ68564.1| predicted protein [Physcomitrella patens subsp. patens]
Locus_15266_Transcript_1/1_Confidence_1.000	gi|168028390|ref|XP_001766711.1| predicted protein [Physcomitrella patens subsp. patens] gi|162682143|gb|EDQ68564.1| predicted protein [Physcomitrella patens subsp. patens]
Locus_17034_Transcript_1/1_Confidence_1.000	gi|168028433|ref|XP_001766732.1| predicted protein [Physcomitrella patens subsp. patens] gi|162681941|gb|EDQ68363.1| predicted protein [Physcomitrella patens subsp. patens]
Locus_34197_Transcript_1/1_Confidence_1.000	gi|168028441|ref|XP_001766736.1| predicted protein [Physcomitrella patens subsp. patens] gi|162681945|gb|EDQ68367.1| predicted protein [Physcomitrella patens subsp. patens]
Locus_37730_Transcript_1/1_Confidence_1.000	gi|168028441|ref|XP_001766736.1| predicted protein [Physcomitrella patens subsp. patens] gi|162681945|gb|EDQ68367.1| predicted protein [Physcomitrella patens subsp. patens]
Locus_30519_Transcript_1/1_Confidence_1.000	gi|168028441|ref|XP_001766736.1| predicted protein [Physcomitrella patens subsp. patens] gi|162681945|gb|EDQ68367.1| predicted protein [Physcomitrella patens subsp. patens]
Locus_17079_Transcript_1/1_Confidence_1.000	gi|168028441|ref|XP_001766736.1| predicted protein [Physcomitrella patens subsp. patens] gi|162681945|gb|EDQ68367.1| predicted protein [Physcomitrella patens subsp. patens]
Locus_37828_Transcript_1/1_Confidence_1.000	gi|168028441|ref|XP_001766736.1| predicted protein [Physcomitrella patens subsp. patens] gi|162681945|gb|EDQ68367.1| predicted protein [Physcomitrella patens subsp. patens]
Locus_5876_Transcript_1/1_Confidence_1.000	gi|168028487|ref|XP_001766759.1| predicted protein [Physcomitrella patens subsp. patens] gi|162681968|gb|EDQ68390.1| predicted protein [Physcomitrella patens subsp. patens]
Locus_30695_Transcript_1/1_Confidence_1.000	gi|168028489|ref|XP_001766760.1| predicted protein [Physcomitrella patens subsp. patens] gi|162681969|gb|EDQ68391.1| predicted protein [Physcomitrella patens subsp. patens]
Locus_6201_Transcript_1/1_Confidence_1.000	gi|168028513|ref|XP_001766772.1| predicted protein [Physcomitrella patens subsp. patens] gi|162681981|gb|EDQ68403.1| predicted protein [Physcomitrella patens subsp. patens]
Locus_19651_Transcript_1/1_Confidence_1.000	gi|168028527|ref|XP_001766779.1| predicted protein [Physcomitrella patens subsp. patens] gi|162681988|gb|EDQ68410.1| predicted protein [Physcomitrella patens subsp. patens]
Locus_6381_Transcript_1/1_Confidence_1.000	gi|168028559|ref|XP_001766795.1| predicted protein [Physcomitrella patens subsp. patens] gi|162682004|gb|EDQ68426.1| predicted protein [Physcomitrella patens subsp. patens]
Locus_26633_Transcript_1/1_Confidence_1.000	gi|168028597|ref|XP_001766814.1| predicted protein [Physcomitrella patens subsp. patens] gi|162682023|gb|EDQ68445.1| predicted protein [Physcomitrella patens subsp. patens]
Locus_11192_Transcript_1/1_Confidence_1.000	gi|168028617|ref|XP_001766824.1| predicted protein [Physcomitrella patens subsp. patens] gi|162682033|gb|EDQ68455.1| predicted protein [Physcomitrella patens subsp. patens]
Locus_951_Transcript_1/1_Confidence_1.000	gi|168028621|ref|XP_001766826.1| predicted protein [Physcomitrella patens subsp. patens] gi|162682035|gb|EDQ68457.1| predicted protein [Physcomitrella patens subsp. patens]
Locus_63887_Transcript_1/1_Confidence_1.000	gi|168028646|ref|XP_001766838.1| predicted protein [Physcomitrella patens subsp. patens] gi|162681817|gb|EDQ68240.1| predicted protein [Physcomitrella patens subsp. patens]
Locus_127_Transcript_1/1_Confidence_1.000	gi|168028700|ref|XP_001766865.1| predicted protein [Physcomitrella patens subsp. patens] gi|162681844|gb|EDQ68267.1| predicted protein [Physcomitrella patens subsp. patens]
Locus_11873_Transcript_1/1_Confidence_1.000	gi|168028766|ref|XP_001766898.1| predicted protein [Physcomitrella patens subsp. patens] gi|162681877|gb|EDQ68300.1| predicted protein [Physcomitrella patens subsp. patens]
Locus_56175_Transcript_1/1_Confidence_1.000	gi|168028929|ref|XP_001766979.1| predicted protein [Physcomitrella patens subsp. patens] gi|162681721|gb|EDQ68145.1| predicted protein [Physcomitrella patens subsp. patens]
Locus_67045_Transcript_1/1_Confidence_1.000	gi|168028943|ref|XP_001766986.1| predicted protein [Physcomitrella patens subsp. patens] gi|162681728|gb|EDQ68152.1| predicted protein [Physcomitrella patens subsp. patens]
Locus_68021_Transcript_1/1_Confidence_1.000	gi|168028943|ref|XP_001766986.1| predicted protein [Physcomitrella patens subsp. patens] gi|162681728|gb|EDQ68152.1| predicted protein [Physcomitrella patens subsp. patens]
Locus_44366_Transcript_1/1_Confidence_1.000	gi|168028961|ref|XP_001766995.1| predicted protein [Physcomitrella patens subsp. patens] gi|162681737|gb|EDQ68161.1| predicted protein [Physcomitrella patens subsp. patens]
Locus_28191_Transcript_1/1_Confidence_1.000	gi|168028961|ref|XP_001766995.1| predicted protein [Physcomitrella patens subsp. patens] gi|162681737|gb|EDQ68161.1| predicted protein [Physcomitrella patens subsp. patens]
Locus_33920_Transcript_1/1_Confidence_1.000	gi|168028961|ref|XP_001766995.1| predicted protein [Physcomitrella patens subsp. patens] gi|162681737|gb|EDQ68161.1| predicted protein [Physcomitrella patens subsp. patens]
Locus_20018_Transcript_1/1_Confidence_1.000	gi|168028961|ref|XP_001766995.1| predicted protein [Physcomitrella patens subsp. patens] gi|162681737|gb|EDQ68161.1| predicted protein [Physcomitrella patens subsp. patens]
Locus_5524_Transcript_1/1_Confidence_1.000	gi|168028967|ref|XP_001766998.1| predicted protein [Physcomitrella patens subsp. patens] gi|162681740|gb|EDQ68164.1| predicted protein [Physcomitrella patens subsp. patens]
Locus_1695_Transcript_1/1_Confidence_1.000	gi|168029051|ref|XP_001767040.1| predicted protein [Physcomitrella patens subsp. patens] gi|162681782|gb|EDQ68206.1| predicted protein [Physcomitrella patens subsp. patens]
Locus_12330_Transcript_1/1_Confidence_1.000	gi|168029073|ref|XP_001767051.1| predicted protein [Physcomitrella patens subsp. patens] gi|162681793|gb|EDQ68217.1| predicted protein [Physcomitrella patens subsp. patens]
Locus_8815_Transcript_1/1_Confidence_1.000	gi|168029079|ref|XP_001767054.1| predicted protein [Physcomitrella patens subsp. patens] gi|162681796|gb|EDQ68220.1| predicted protein [Physcomitrella patens subsp. patens]
Locus_15423_Transcript_1/1_Confidence_1.000	gi|168029079|ref|XP_001767054.1| predicted protein [Physcomitrella patens subsp. patens] gi|162681796|gb|EDQ68220.1| predicted protein [Physcomitrella patens subsp. patens]
Locus_31239_Transcript_1/1_Confidence_1.000	gi|168029079|ref|XP_001767054.1| predicted protein [Physcomitrella patens subsp. patens] gi|162681796|gb|EDQ68220.1| predicted protein [Physcomitrella patens subsp. patens]
Locus_25568_Transcript_1/1_Confidence_1.000	gi|168029083|ref|XP_001767056.1| predicted protein [Physcomitrella patens subsp. patens] gi|162681798|gb|EDQ68222.1| predicted protein [Physcomitrella patens subsp. patens]
Locus_4879_Transcript_1/1_Confidence_1.000	gi|168029198|ref|XP_001767113.1| predicted protein [Physcomitrella patens subsp. patens] gi|162681609|gb|EDQ68034.1| predicted protein [Physcomitrella patens subsp. patens]
Locus_11683_Transcript_1/1_Confidence_1.000	gi|168029230|ref|XP_001767129.1| Rb -related protein [Physcomitrella patens subsp. patens] gi|162681625|gb|EDQ68050.1| Rb -related protein [Physcomitrella patens subsp. patens]
Locus_18747_Transcript_1/1_Confidence_1.000	gi|168029294|ref|XP_001767161.1| predicted protein [Physcomitrella patens subsp. patens] gi|162681657|gb|EDQ68082.1| predicted protein [Physcomitrella patens subsp. patens]
Locus_3017_Transcript_1/1_Confidence_1.000	gi|168029300|ref|XP_001767164.1| predicted protein [Physcomitrella patens subsp. patens] gi|162681660|gb|EDQ68085.1| predicted protein [Physcomitrella patens subsp. patens]
Locus_44511_Transcript_1/1_Confidence_1.000	gi|168029330|ref|XP_001767179.1| predicted protein [Physcomitrella patens subsp. patens] gi|162681675|gb|EDQ68100.1| predicted protein [Physcomitrella patens subsp. patens]
Locus_6519_Transcript_1/1_Confidence_1.000	gi|168029330|ref|XP_001767179.1| predicted protein [Physcomitrella patens subsp. patens] gi|162681675|gb|EDQ68100.1| predicted protein [Physcomitrella patens subsp. patens]
Locus_7777_Transcript_1/1_Confidence_1.000	gi|168029358|ref|XP_001767193.1| predicted protein [Physcomitrella patens subsp. patens] gi|162681689|gb|EDQ68114.1| predicted protein [Physcomitrella patens subsp. patens]
Locus_3701_Transcript_1/1_Confidence_1.000	gi|168029375|ref|XP_001767201.1| predicted protein [Physcomitrella patens subsp. patens] gi|162681456|gb|EDQ67882.1| predicted protein [Physcomitrella patens subsp. patens]
Locus_3474_Transcript_1/1_Confidence_1.000	gi|168029395|ref|XP_001767211.1| predicted protein [Physcomitrella patens subsp. patens] gi|162681466|gb|EDQ67892.1| predicted protein [Physcomitrella patens subsp. patens]
Locus_1757_Transcript_1/1_Confidence_1.000	gi|168029395|ref|XP_001767211.1| predicted protein [Physcomitrella patens subsp. patens] gi|162681466|gb|EDQ67892.1| predicted protein [Physcomitrella patens subsp. patens]
Locus_3860_Transcript_1/1_Confidence_1.000	gi|168029395|ref|XP_001767211.1| predicted protein [Physcomitrella patens subsp. patens] gi|162681466|gb|EDQ67892.1| predicted protein [Physcomitrella patens subsp. patens]
Locus_4271_Transcript_1/1_Confidence_1.000	gi|168029469|ref|XP_001767248.1| predicted protein [Physcomitrella patens subsp. patens] gi|162681503|gb|EDQ67929.1| predicted protein [Physcomitrella patens subsp. patens]
Locus_21224_Transcript_1/1_Confidence_1.000	gi|168029475|ref|XP_001767251.1| predicted protein [Physcomitrella patens subsp. patens] gi|162681506|gb|EDQ67932.1| predicted protein [Physcomitrella patens subsp. patens]
Locus_42057_Transcript_1/1_Confidence_1.000	gi|168029507|ref|XP_001767267.1| predicted protein [Physcomitrella patens subsp. patens] gi|162681522|gb|EDQ67948.1| predicted protein [Physcomitrella patens subsp. patens]
Locus_52840_Transcript_1/1_Confidence_1.000	gi|168029507|ref|XP_001767267.1| predicted protein [Physcomitrella patens subsp. patens] gi|162681522|gb|EDQ67948.1| predicted protein [Physcomitrella patens subsp. patens]
Locus_18691_Transcript_1/1_Confidence_1.000	gi|168029600|ref|XP_001767313.1| predicted protein [Physcomitrella patens subsp. patens] gi|162681377|gb|EDQ67804.1| predicted protein [Physcomitrella patens subsp. patens]
Locus_12669_Transcript_1/1_Confidence_1.000	gi|168029600|ref|XP_001767313.1| predicted protein [Physcomitrella patens subsp. patens] gi|162681377|gb|EDQ67804.1| predicted protein [Physcomitrella patens subsp. patens]
Locus_10926_Transcript_1/1_Confidence_1.000	gi|168029602|ref|XP_001767314.1| predicted protein [Physcomitrella patens subsp. patens] gi|162681378|gb|EDQ67805.1| predicted protein [Physcomitrella patens subsp. patens]
Locus_9431_Transcript_1/1_Confidence_1.000	gi|168029662|ref|XP_001767344.1| predicted protein [Physcomitrella patens subsp. patens] gi|162681408|gb|EDQ67835.1| predicted protein [Physcomitrella patens subsp. patens]
Locus_22746_Transcript_1/1_Confidence_1.000	gi|168029716|ref|XP_001767371.1| inner dynein arm 1 heavy chain 1-ALPHa [Physcomitrella patens subsp. patens] gi|162681435|gb|EDQ67862.1| inner dynein arm 1 heavy chain 1-ALPHa [Physcomitrella patens subsp. patens]
Locus_44530_Transcript_1/1_Confidence_1.000	gi|168029781|ref|XP_001767403.1| predicted protein [Physcomitrella patens subsp. patens] gi|162681299|gb|EDQ67727.1| predicted protein [Physcomitrella patens subsp. patens]
Locus_30784_Transcript_1/1_Confidence_1.000	gi|168029781|ref|XP_001767403.1| predicted protein [Physcomitrella patens subsp. patens] gi|162681299|gb|EDQ67727.1| predicted protein [Physcomitrella patens subsp. patens]
Locus_17054_Transcript_1/1_Confidence_1.000	gi|168029819|ref|XP_001767422.1| predicted protein [Physcomitrella patens subsp. patens] gi|162681318|gb|EDQ67746.1| predicted protein [Physcomitrella patens subsp. patens]
Locus_15326_Transcript_1/1_Confidence_1.000	gi|168029897|ref|XP_001767461.1| predicted protein [Physcomitrella patens subsp. patens] gi|162681357|gb|EDQ67785.1| predicted protein [Physcomitrella patens subsp. patens]
Locus_21004_Transcript_1/1_Confidence_1.000	gi|168029897|ref|XP_001767461.1| predicted protein [Physcomitrella patens subsp. patens] gi|162681357|gb|EDQ67785.1| predicted protein [Physcomitrella patens subsp. patens]
Locus_5979_Transcript_1/1_Confidence_1.000	gi|168029917|ref|XP_001767471.1| predicted protein [Physcomitrella patens subsp. patens] gi|162681367|gb|EDQ67795.1| predicted protein [Physcomitrella patens subsp. patens]
Locus_34620_Transcript_1/1_Confidence_1.000	gi|168030038|ref|XP_001767531.1| predicted protein [Physcomitrella patens subsp. patens] gi|162681237|gb|EDQ67666.1| predicted protein [Physcomitrella patens subsp. patens]
Locus_5594_Transcript_1/1_Confidence_1.000	gi|168030189|ref|XP_001767606.1| predicted protein [Physcomitrella patens subsp. patens] gi|162681135|gb|EDQ67565.1| predicted protein [Physcomitrella patens subsp. patens]
Locus_4889_Transcript_1/1_Confidence_1.000	gi|168030189|ref|XP_001767606.1| predicted protein [Physcomitrella patens subsp. patens] gi|162681135|gb|EDQ67565.1| predicted protein [Physcomitrella patens subsp. patens]
Locus_7006_Transcript_1/1_Confidence_1.000	gi|168030209|ref|XP_001767616.1| predicted protein [Physcomitrella patens subsp. patens] gi|162681145|gb|EDQ67575.1| predicted protein [Physcomitrella patens subsp. patens]
Locus_8977_Transcript_1/1_Confidence_1.000	gi|168030302|ref|XP_001767662.1| predicted protein [Physcomitrella patens subsp. patens] gi|162680982|gb|EDQ67413.1| predicted protein [Physcomitrella patens subsp. patens]
Locus_4396_Transcript_1/1_Confidence_1.000	gi|168030344|ref|XP_001767683.1| predicted protein [Physcomitrella patens subsp. patens] gi|162681003|gb|EDQ67434.1| predicted protein [Physcomitrella patens subsp. patens]
Locus_5339_Transcript_1/1_Confidence_1.000	gi|168030352|ref|XP_001767687.1| predicted protein [Physcomitrella patens subsp. patens] gi|162681007|gb|EDQ67438.1| predicted protein [Physcomitrella patens subsp. patens]
Locus_5985_Transcript_1/1_Confidence_1.000	gi|168030468|ref|XP_001767745.1| predicted protein [Physcomitrella patens subsp. patens] gi|162681065|gb|EDQ67496.1| predicted protein [Physcomitrella patens subsp. patens]
Locus_5860_Transcript_1/1_Confidence_1.000	gi|168030488|ref|XP_001767755.1| potassium transporter [Physcomitrella patens subsp. patens] gi|162681075|gb|EDQ67506.1| potassium transporter [Physcomitrella patens subsp. patens]
Locus_1404_Transcript_1/1_Confidence_1.000	gi|168030551|ref|XP_001767786.1| predicted protein [Physcomitrella patens subsp. patens] gi|162680868|gb|EDQ67300.1| predicted protein [Physcomitrella patens subsp. patens]
Locus_3458_Transcript_1/1_Confidence_1.000	gi|168030559|ref|XP_001767790.1| predicted protein [Physcomitrella patens subsp. patens] gi|162680872|gb|EDQ67304.1| predicted protein [Physcomitrella patens subsp. patens]
Locus_30416_Transcript_1/1_Confidence_1.000	gi|168030595|ref|XP_001767808.1| predicted protein [Physcomitrella patens subsp. patens] gi|162680890|gb|EDQ67322.1| predicted protein [Physcomitrella patens subsp. patens]
Locus_2125_Transcript_1/1_Confidence_1.000	gi|168030802|ref|XP_001767911.1| predicted protein [Physcomitrella patens subsp. patens] gi|162680753|gb|EDQ67186.1| predicted protein [Physcomitrella patens subsp. patens]
Locus_4015_Transcript_1/1_Confidence_1.000	gi|168030898|ref|XP_001767959.1| predicted protein [Physcomitrella patens subsp. patens] gi|162680801|gb|EDQ67234.1| predicted protein [Physcomitrella patens subsp. patens]
Locus_15739_Transcript_1/1_Confidence_1.000	gi|168030942|ref|XP_001767981.1| predicted protein [Physcomitrella patens subsp. patens] gi|162680823|gb|EDQ67256.1| predicted protein [Physcomitrella patens subsp. patens]
Locus_2047_Transcript_1/1_Confidence_1.000	gi|168030948|ref|XP_001767984.1| predicted protein [Physcomitrella patens subsp. patens] gi|162680826|gb|EDQ67259.1| predicted protein [Physcomitrella patens subsp. patens]
Locus_14374_Transcript_1/1_Confidence_1.000	gi|168030966|ref|XP_001767993.1| predicted protein [Physcomitrella patens subsp. patens] gi|162680835|gb|EDQ67268.1| predicted protein [Physcomitrella patens subsp. patens]
Locus_66342_Transcript_1/1_Confidence_1.000	gi|168030982|ref|XP_001768001.1| predicted protein [Physcomitrella patens subsp. patens] gi|162680843|gb|EDQ67276.1| predicted protein [Physcomitrella patens subsp. patens]
Locus_9936_Transcript_1/1_Confidence_1.000	gi|168031091|ref|XP_001768055.1| predicted protein [Physcomitrella patens subsp. patens] gi|162680693|gb|EDQ67127.1| predicted protein [Physcomitrella patens subsp. patens]
Locus_20621_Transcript_1/1_Confidence_1.000	gi|168031133|ref|XP_001768076.1| predicted protein [Physcomitrella patens subsp. patens] gi|162680714|gb|EDQ67148.1| predicted protein [Physcomitrella patens subsp. patens]
Locus_11544_Transcript_1/1_Confidence_1.000	gi|168031145|ref|XP_001768082.1| predicted protein [Physcomitrella patens subsp. patens] gi|162680720|gb|EDQ67154.1| predicted protein [Physcomitrella patens subsp. patens]
Locus_4622_Transcript_1/1_Confidence_1.000	gi|168031149|ref|XP_001768084.1| predicted protein [Physcomitrella patens subsp. patens] gi|162680722|gb|EDQ67156.1| predicted protein [Physcomitrella patens subsp. patens]
Locus_14639_Transcript_1/1_Confidence_1.000	gi|168031165|ref|XP_001768092.1| predicted protein [Physcomitrella patens subsp. patens] gi|162680730|gb|EDQ67164.1| predicted protein [Physcomitrella patens subsp. patens]
Locus_14348_Transcript_1/1_Confidence_1.000	gi|168031228|ref|XP_001768123.1| predicted protein [Physcomitrella patens subsp. patens] gi|162680561|gb|EDQ66996.1| predicted protein [Physcomitrella patens subsp. patens]
Locus_22506_Transcript_1/1_Confidence_1.000	gi|168031330|ref|XP_001768174.1| predicted protein [Physcomitrella patens subsp. patens] gi|162680612|gb|EDQ67047.1| predicted protein [Physcomitrella patens subsp. patens]
Locus_3302_Transcript_1/1_Confidence_1.000	gi|168031362|ref|XP_001768190.1| predicted protein [Physcomitrella patens subsp. patens] gi|162680628|gb|EDQ67063.1| predicted protein [Physcomitrella patens subsp. patens]
Locus_11340_Transcript_1/1_Confidence_1.000	gi|168031489|ref|XP_001768253.1| tubby-like protein [Physcomitrella patens subsp. patens] gi|162680431|gb|EDQ66867.1| tubby-like protein [Physcomitrella patens subsp. patens]
Locus_1351_Transcript_1/1_Confidence_1.000	gi|168031489|ref|XP_001768253.1| tubby-like protein [Physcomitrella patens subsp. patens] gi|162680431|gb|EDQ66867.1| tubby-like protein [Physcomitrella patens subsp. patens]
Locus_26114_Transcript_1/1_Confidence_1.000	gi|168031507|ref|XP_001768262.1| putative histone deacetylase complex, SIN3 component [Physcomitrella patens subsp. patens] gi|162680440|gb|EDQ66876.1| putative histone deacetylase complex, SIN3 component [Physcomitrella patens subsp. patens]
Locus_42571_Transcript_1/1_Confidence_1.000	gi|168031756|ref|XP_001768386.1| predicted protein [Physcomitrella patens subsp. patens] gi|162680311|gb|EDQ66748.1| predicted protein [Physcomitrella patens subsp. patens]
Locus_10827_Transcript_1/1_Confidence_1.000	gi|168031756|ref|XP_001768386.1| predicted protein [Physcomitrella patens subsp. patens] gi|162680311|gb|EDQ66748.1| predicted protein [Physcomitrella patens subsp. patens]
Locus_40815_Transcript_1/1_Confidence_1.000	gi|168031756|ref|XP_001768386.1| predicted protein [Physcomitrella patens subsp. patens] gi|162680311|gb|EDQ66748.1| predicted protein [Physcomitrella patens subsp. patens]
Locus_9470_Transcript_1/1_Confidence_1.000	gi|168031758|ref|XP_001768387.1| predicted protein [Physcomitrella patens subsp. patens] gi|162680312|gb|EDQ66749.1| predicted protein [Physcomitrella patens subsp. patens]
Locus_33167_Transcript_1/1_Confidence_1.000	gi|168031967|ref|XP_001768491.1| predicted protein [Physcomitrella patens subsp. patens] gi|162680204|gb|EDQ66642.1| predicted protein [Physcomitrella patens subsp. patens]
Locus_66109_Transcript_1/1_Confidence_1.000	gi|168031967|ref|XP_001768491.1| predicted protein [Physcomitrella patens subsp. patens] gi|162680204|gb|EDQ66642.1| predicted protein [Physcomitrella patens subsp. patens]
Locus_65827_Transcript_1/1_Confidence_1.000	gi|168032107|ref|XP_001768561.1| predicted protein [Physcomitrella patens subsp. patens] gi|162680274|gb|EDQ66712.1| predicted protein [Physcomitrella patens subsp. patens]
Locus_166_Transcript_1/1_Confidence_1.000	gi|168032228|ref|XP_001768621.1| predicted protein [Physcomitrella patens subsp. patens] gi|162680120|gb|EDQ66559.1| predicted protein [Physcomitrella patens subsp. patens]
Locus_4446_Transcript_1/1_Confidence_1.000	gi|168032407|ref|XP_001768710.1| predicted protein [Physcomitrella patens subsp. patens] gi|162680002|gb|EDQ66442.1| predicted protein [Physcomitrella patens subsp. patens]
Locus_13204_Transcript_1/1_Confidence_1.000	gi|168032439|ref|XP_001768726.1| predicted protein [Physcomitrella patens subsp. patens] gi|162680018|gb|EDQ66458.1| predicted protein [Physcomitrella patens subsp. patens]
Locus_14516_Transcript_1/1_Confidence_1.000	gi|168032467|ref|XP_001768740.1| predicted protein [Physcomitrella patens subsp. patens] gi|162680032|gb|EDQ66472.1| predicted protein [Physcomitrella patens subsp. patens]
Locus_41301_Transcript_1/1_Confidence_1.000	gi|168032503|ref|XP_001768758.1| predicted protein [Physcomitrella patens subsp. patens] gi|162680050|gb|EDQ66490.1| predicted protein [Physcomitrella patens subsp. patens]
Locus_11160_Transcript_1/1_Confidence_1.000	gi|168032503|ref|XP_001768758.1| predicted protein [Physcomitrella patens subsp. patens] gi|162680050|gb|EDQ66490.1| predicted protein [Physcomitrella patens subsp. patens]
Locus_11894_Transcript_1/1_Confidence_1.000	gi|168032534|ref|XP_001768773.1| predicted protein [Physcomitrella patens subsp. patens] gi|162679885|gb|EDQ66326.1| predicted protein [Physcomitrella patens subsp. patens]
Locus_23002_Transcript_1/1_Confidence_1.000	gi|168032568|ref|XP_001768790.1| predicted protein [Physcomitrella patens subsp. patens] gi|162679902|gb|EDQ66343.1| predicted protein [Physcomitrella patens subsp. patens]
Locus_65970_Transcript_1/1_Confidence_1.000	gi|168032626|ref|XP_001768819.1| predicted protein [Physcomitrella patens subsp. patens] gi|162679931|gb|EDQ66372.1| predicted protein [Physcomitrella patens subsp. patens]
Locus_909_Transcript_1/1_Confidence_1.000	gi|168032696|ref|XP_001768854.1| predicted protein [Physcomitrella patens subsp. patens] gi|162679966|gb|EDQ66407.1| predicted protein [Physcomitrella patens subsp. patens]
Locus_28621_Transcript_1/1_Confidence_1.000	gi|168032861|ref|XP_001768936.1| predicted protein [Physcomitrella patens subsp. patens] gi|162679848|gb|EDQ66290.1| predicted protein [Physcomitrella patens subsp. patens]
Locus_1991_Transcript_1/1_Confidence_1.000	gi|168032861|ref|XP_001768936.1| predicted protein [Physcomitrella patens subsp. patens] gi|162679848|gb|EDQ66290.1| predicted protein [Physcomitrella patens subsp. patens]
Locus_10035_Transcript_1/1_Confidence_1.000	gi|168033014|ref|XP_001769012.1| predicted protein [Physcomitrella patens subsp. patens] gi|162679767|gb|EDQ66210.1| predicted protein [Physcomitrella patens subsp. patens]
Locus_6297_Transcript_1/1_Confidence_1.000	gi|168033045|ref|XP_001769027.1| predicted protein [Physcomitrella patens subsp. patens] gi|162679661|gb|EDQ66105.1| predicted protein [Physcomitrella patens subsp. patens]
Locus_34963_Transcript_1/1_Confidence_1.000	gi|168033077|ref|XP_001769043.1| predicted protein [Physcomitrella patens subsp. patens] gi|162679677|gb|EDQ66121.1| predicted protein [Physcomitrella patens subsp. patens]
Locus_20767_Transcript_1/1_Confidence_1.000	gi|168033091|ref|XP_001769050.1| histone H3 methyltransferase complex and RNA cleavage factor II complex, subunit SWD2 [Physcomitrella patens subsp. patens] gi|162679684|gb|EDQ66128.1| histone H3 methyltransferase complex and RNA cleavage factor II complex, subunit SWD2 [Physcomitrella patens subsp. patens]
Locus_7490_Transcript_1/1_Confidence_1.000	gi|168033159|ref|XP_001769084.1| predicted protein [Physcomitrella patens subsp. patens] gi|162679718|gb|EDQ66162.1| predicted protein [Physcomitrella patens subsp. patens]
Locus_26023_Transcript_1/1_Confidence_1.000	gi|168033388|ref|XP_001769197.1| predicted protein [Physcomitrella patens subsp. patens] gi|162679462|gb|EDQ65909.1| predicted protein [Physcomitrella patens subsp. patens]
Locus_4665_Transcript_1/1_Confidence_1.000	gi|168033398|ref|XP_001769202.1| predicted protein [Physcomitrella patens subsp. patens] gi|162679467|gb|EDQ65914.1| predicted protein [Physcomitrella patens subsp. patens]
Locus_38938_Transcript_1/1_Confidence_1.000	gi|168033424|ref|XP_001769215.1| predicted protein [Physcomitrella patens subsp. patens] gi|162679480|gb|EDQ65927.1| predicted protein [Physcomitrella patens subsp. patens]
Locus_2250_Transcript_1/1_Confidence_1.000	gi|168033603|ref|XP_001769304.1| ATP-binding cassette transporter, subfamily D, member 2, group PMP protein PpABCD2 [Physcomitrella patens subsp. patens] gi|162679410|gb|EDQ65858.1| ATP-binding cassette transporter, subfamily D, member 2, group PMP protein PpABCD2 [Physcomitrella patens subsp. patens]
Locus_14259_Transcript_1/1_Confidence_1.000	gi|168033613|ref|XP_001769309.1| predicted protein [Physcomitrella patens subsp. patens] gi|162679415|gb|EDQ65863.1| predicted protein [Physcomitrella patens subsp. patens]
Locus_8439_Transcript_1/1_Confidence_1.000	gi|168033744|ref|XP_001769374.1| predicted protein [Physcomitrella patens subsp. patens] gi|162679294|gb|EDQ65743.1| predicted protein [Physcomitrella patens subsp. patens]
Locus_3578_Transcript_1/1_Confidence_1.000	gi|168033774|ref|XP_001769389.1| predicted protein [Physcomitrella patens subsp. patens] gi|162679309|gb|EDQ65758.1| predicted protein [Physcomitrella patens subsp. patens]
Locus_18414_Transcript_1/1_Confidence_1.000	gi|168033824|ref|XP_001769414.1| predicted protein [Physcomitrella patens subsp. patens] gi|162679334|gb|EDQ65783.1| predicted protein [Physcomitrella patens subsp. patens]
Locus_23838_Transcript_1/1_Confidence_1.000	gi|168033826|ref|XP_001769415.1| predicted protein [Physcomitrella patens subsp. patens] gi|162679335|gb|EDQ65784.1| predicted protein [Physcomitrella patens subsp. patens]
Locus_1715_Transcript_1/1_Confidence_1.000	gi|168033858|ref|XP_001769431.1| predicted protein [Physcomitrella patens subsp. patens] gi|162679351|gb|EDQ65800.1| predicted protein [Physcomitrella patens subsp. patens]
Locus_2292_Transcript_1/1_Confidence_1.000	gi|168033874|ref|XP_001769439.1| predicted protein [Physcomitrella patens subsp. patens] gi|71835969|gb|AAZ42360.1| adenine phosphoribosyltransferase [Physcomitrella patens] gi|162679359|gb|EDQ65808.1| predicted protein [Physcomitrella patens subsp. patens]
Locus_66087_Transcript_1/1_Confidence_1.000	gi|168033876|ref|XP_001769440.1| predicted protein [Physcomitrella patens subsp. patens] gi|162679360|gb|EDQ65809.1| predicted protein [Physcomitrella patens subsp. patens]
Locus_57519_Transcript_1/1_Confidence_1.000	gi|168033977|ref|XP_001769490.1| ETR2 ethylene receptor [Physcomitrella patens subsp. patens] gi|162679201|gb|EDQ65651.1| ETR2 ethylene receptor [Physcomitrella patens subsp. patens]
Locus_55891_Transcript_1/1_Confidence_1.000	gi|168033977|ref|XP_001769490.1| ETR2 ethylene receptor [Physcomitrella patens subsp. patens] gi|162679201|gb|EDQ65651.1| ETR2 ethylene receptor [Physcomitrella patens subsp. patens]
Locus_17407_Transcript_1/1_Confidence_1.000	gi|168033981|ref|XP_001769492.1| ATP-binding cassette transporter, subfamily A, member 7, group AOH protein PpABCA7 [Physcomitrella patens subsp. patens] gi|162679203|gb|EDQ65653.1| ATP-binding cassette transporter, subfamily A, member 7, group AOH protein PpABCA7 [Physcomitrella patens subsp. patens]
Locus_16768_Transcript_1/1_Confidence_1.000	gi|168034023|ref|XP_001769513.1| predicted protein [Physcomitrella patens subsp. patens] gi|162679224|gb|EDQ65674.1| predicted protein [Physcomitrella patens subsp. patens]
Locus_5581_Transcript_1/1_Confidence_1.000	gi|168034081|ref|XP_001769542.1| predicted protein [Physcomitrella patens subsp. patens] gi|162679253|gb|EDQ65703.1| predicted protein [Physcomitrella patens subsp. patens]
Locus_1643_Transcript_1/1_Confidence_1.000	gi|168034142|ref|XP_001769572.1| predicted protein [Physcomitrella patens subsp. patens] gi|162679114|gb|EDQ65565.1| predicted protein [Physcomitrella patens subsp. patens]
Locus_12676_Transcript_1/1_Confidence_1.000	gi|168034192|ref|XP_001769597.1| predicted protein [Physcomitrella patens subsp. patens] gi|162679139|gb|EDQ65590.1| predicted protein [Physcomitrella patens subsp. patens]
Locus_8667_Transcript_1/1_Confidence_1.000	gi|168034192|ref|XP_001769597.1| predicted protein [Physcomitrella patens subsp. patens] gi|162679139|gb|EDQ65590.1| predicted protein [Physcomitrella patens subsp. patens]
Locus_31366_Transcript_1/1_Confidence_1.000	gi|168034228|ref|XP_001769615.1| predicted protein [Physcomitrella patens subsp. patens] gi|162679157|gb|EDQ65608.1| predicted protein [Physcomitrella patens subsp. patens]
Locus_13304_Transcript_1/1_Confidence_1.000	gi|168034283|ref|XP_001769642.1| predicted protein [Physcomitrella patens subsp. patens] gi|162678991|gb|EDQ65443.1| predicted protein [Physcomitrella patens subsp. patens]
Locus_69926_Transcript_1/1_Confidence_1.000	gi|168034303|ref|XP_001769652.1| predicted protein [Physcomitrella patens subsp. patens] gi|162679001|gb|EDQ65453.1| predicted protein [Physcomitrella patens subsp. patens]
Locus_29005_Transcript_1/1_Confidence_1.000	gi|168034305|ref|XP_001769653.1| predicted protein [Physcomitrella patens subsp. patens] gi|162679002|gb|EDQ65454.1| predicted protein [Physcomitrella patens subsp. patens]
Locus_48961_Transcript_1/1_Confidence_1.000	gi|168034307|ref|XP_001769654.1| predicted protein [Physcomitrella patens subsp. patens] gi|162679003|gb|EDQ65455.1| predicted protein [Physcomitrella patens subsp. patens]
Locus_20548_Transcript_1/1_Confidence_1.000	gi|168034313|ref|XP_001769657.1| predicted protein [Physcomitrella patens subsp. patens] gi|162679006|gb|EDQ65458.1| predicted protein [Physcomitrella patens subsp. patens]
Locus_5418_Transcript_1/1_Confidence_1.000	gi|168034395|ref|XP_001769698.1| predicted protein [Physcomitrella patens subsp. patens] gi|162679047|gb|EDQ65499.1| predicted protein [Physcomitrella patens subsp. patens]
Locus_10218_Transcript_1/1_Confidence_1.000	gi|168034502|ref|XP_001769751.1| predicted protein [Physcomitrella patens subsp. patens] gi|162678860|gb|EDQ65313.1| predicted protein [Physcomitrella patens subsp. patens]
Locus_9337_Transcript_1/1_Confidence_1.000	gi|168034532|ref|XP_001769766.1| potassium transporter [Physcomitrella patens subsp. patens] gi|162678875|gb|EDQ65328.1| potassium transporter [Physcomitrella patens subsp. patens]
Locus_40508_Transcript_1/1_Confidence_1.000	gi|168034612|ref|XP_001769806.1| predicted protein [Physcomitrella patens subsp. patens] gi|162678915|gb|EDQ65368.1| predicted protein [Physcomitrella patens subsp. patens]
Locus_12604_Transcript_1/1_Confidence_1.000	gi|168034654|ref|XP_001769827.1| predicted protein [Physcomitrella patens subsp. patens] gi|162678936|gb|EDQ65389.1| predicted protein [Physcomitrella patens subsp. patens]
Locus_2656_Transcript_1/1_Confidence_1.000	gi|168034678|ref|XP_001769839.1| predicted protein [Physcomitrella patens subsp. patens] gi|162678948|gb|EDQ65401.1| predicted protein [Physcomitrella patens subsp. patens]
Locus_23591_Transcript_1/1_Confidence_1.000	gi|168034692|ref|XP_001769846.1| predicted protein [Physcomitrella patens subsp. patens] gi|162678955|gb|EDQ65408.1| predicted protein [Physcomitrella patens subsp. patens]
Locus_4509_Transcript_1/1_Confidence_1.000	gi|168034706|ref|XP_001769853.1| predicted protein [Physcomitrella patens subsp. patens] gi|162678962|gb|EDQ65415.1| predicted protein [Physcomitrella patens subsp. patens]
Locus_16674_Transcript_1/1_Confidence_1.000	gi|168034797|ref|XP_001769898.1| predicted protein [Physcomitrella patens subsp. patens] gi|162678804|gb|EDQ65258.1| predicted protein [Physcomitrella patens subsp. patens]
Locus_73096_Transcript_1/1_Confidence_1.000	gi|168034992|ref|XP_001769995.1| predicted protein [Physcomitrella patens subsp. patens] gi|162678716|gb|EDQ65171.1| predicted protein [Physcomitrella patens subsp. patens]
Locus_23828_Transcript_1/1_Confidence_1.000	gi|168035074|ref|XP_001770036.1| predicted protein [Physcomitrella patens subsp. patens] gi|162678757|gb|EDQ65212.1| predicted protein [Physcomitrella patens subsp. patens]
Locus_18862_Transcript_1/1_Confidence_1.000	gi|168035201|ref|XP_001770099.1| predicted protein [Physcomitrella patens subsp. patens] gi|162678625|gb|EDQ65081.1| predicted protein [Physcomitrella patens subsp. patens]
Locus_21221_Transcript_1/1_Confidence_1.000	gi|168035201|ref|XP_001770099.1| predicted protein [Physcomitrella patens subsp. patens] gi|162678625|gb|EDQ65081.1| predicted protein [Physcomitrella patens subsp. patens]
Locus_8830_Transcript_1/1_Confidence_1.000	gi|168035203|ref|XP_001770100.1| predicted protein [Physcomitrella patens subsp. patens] gi|162678626|gb|EDQ65082.1| predicted protein [Physcomitrella patens subsp. patens]
Locus_11713_Transcript_1/1_Confidence_1.000	gi|168035209|ref|XP_001770103.1| predicted protein [Physcomitrella patens subsp. patens] gi|162678629|gb|EDQ65085.1| predicted protein [Physcomitrella patens subsp. patens]
Locus_15842_Transcript_1/1_Confidence_1.000	gi|168035225|ref|XP_001770111.1| predicted protein [Physcomitrella patens subsp. patens] gi|162678637|gb|EDQ65093.1| predicted protein [Physcomitrella patens subsp. patens]
Locus_12898_Transcript_1/1_Confidence_1.000	gi|168035310|ref|XP_001770153.1| predicted protein [Physcomitrella patens subsp. patens] gi|162678530|gb|EDQ64987.1| predicted protein [Physcomitrella patens subsp. patens]
Locus_28222_Transcript_1/1_Confidence_1.000	gi|168035418|ref|XP_001770207.1| predicted protein [Physcomitrella patens subsp. patens] gi|162678584|gb|EDQ65041.1| predicted protein [Physcomitrella patens subsp. patens]
Locus_29768_Transcript_1/1_Confidence_1.000	gi|168035418|ref|XP_001770207.1| predicted protein [Physcomitrella patens subsp. patens] gi|162678584|gb|EDQ65041.1| predicted protein [Physcomitrella patens subsp. patens]
Locus_27166_Transcript_1/1_Confidence_1.000	gi|168035418|ref|XP_001770207.1| predicted protein [Physcomitrella patens subsp. patens] gi|162678584|gb|EDQ65041.1| predicted protein [Physcomitrella patens subsp. patens]
Locus_69953_Transcript_1/1_Confidence_1.000	gi|168035427|ref|XP_001770211.1| predicted protein [Physcomitrella patens subsp. patens] gi|162678428|gb|EDQ64886.1| predicted protein [Physcomitrella patens subsp. patens]
Locus_66244_Transcript_1/1_Confidence_1.000	gi|168035427|ref|XP_001770211.1| predicted protein [Physcomitrella patens subsp. patens] gi|162678428|gb|EDQ64886.1| predicted protein [Physcomitrella patens subsp. patens]
Locus_20514_Transcript_1/1_Confidence_1.000	gi|168035499|ref|XP_001770247.1| predicted protein [Physcomitrella patens subsp. patens] gi|162678464|gb|EDQ64922.1| predicted protein [Physcomitrella patens subsp. patens]
Locus_16492_Transcript_1/1_Confidence_1.000	gi|168035499|ref|XP_001770247.1| predicted protein [Physcomitrella patens subsp. patens] gi|162678464|gb|EDQ64922.1| predicted protein [Physcomitrella patens subsp. patens]
Locus_4096_Transcript_1/1_Confidence_1.000	gi|168035503|ref|XP_001770249.1| predicted protein [Physcomitrella patens subsp. patens] gi|162678466|gb|EDQ64924.1| predicted protein [Physcomitrella patens subsp. patens]
Locus_2272_Transcript_1/1_Confidence_1.000	gi|168035513|ref|XP_001770254.1| predicted protein [Physcomitrella patens subsp. patens] gi|162678471|gb|EDQ64929.1| predicted protein [Physcomitrella patens subsp. patens]
Locus_14462_Transcript_1/1_Confidence_1.000	gi|168035589|ref|XP_001770292.1| SNF2 family DNA-dependent ATPase [Physcomitrella patens subsp. patens] gi|162678509|gb|EDQ64967.1| SNF2 family DNA-dependent ATPase [Physcomitrella patens subsp. patens]
Locus_11038_Transcript_1/1_Confidence_1.000	gi|168035601|ref|XP_001770298.1| predicted protein [Physcomitrella patens subsp. patens] gi|162678515|gb|EDQ64973.1| predicted protein [Physcomitrella patens subsp. patens]
Locus_31047_Transcript_1/1_Confidence_1.000	gi|168035616|ref|XP_001770305.1| predicted protein [Physcomitrella patens subsp. patens] gi|162678336|gb|EDQ64795.1| predicted protein [Physcomitrella patens subsp. patens]
Locus_30119_Transcript_1/1_Confidence_1.000	gi|168035616|ref|XP_001770305.1| predicted protein [Physcomitrella patens subsp. patens] gi|162678336|gb|EDQ64795.1| predicted protein [Physcomitrella patens subsp. patens]
Locus_14618_Transcript_1/1_Confidence_1.000	gi|168035622|ref|XP_001770308.1| predicted protein [Physcomitrella patens subsp. patens] gi|162678339|gb|EDQ64798.1| predicted protein [Physcomitrella patens subsp. patens]
Locus_11364_Transcript_1/1_Confidence_1.000	gi|168035622|ref|XP_001770308.1| predicted protein [Physcomitrella patens subsp. patens] gi|162678339|gb|EDQ64798.1| predicted protein [Physcomitrella patens subsp. patens]
Locus_6661_Transcript_1/1_Confidence_1.000	gi|168035801|ref|XP_001770397.1| predicted protein [Physcomitrella patens subsp. patens] gi|162678274|gb|EDQ64734.1| predicted protein [Physcomitrella patens subsp. patens]
Locus_10945_Transcript_1/1_Confidence_1.000	gi|168035803|ref|XP_001770398.1| predicted protein [Physcomitrella patens subsp. patens] gi|162678275|gb|EDQ64735.1| predicted protein [Physcomitrella patens subsp. patens]
Locus_26432_Transcript_1/1_Confidence_1.000	gi|168035835|ref|XP_001770414.1| predicted protein [Physcomitrella patens subsp. patens] gi|162678291|gb|EDQ64751.1| predicted protein [Physcomitrella patens subsp. patens]
Locus_4576_Transcript_1/1_Confidence_1.000	gi|168035837|ref|XP_001770415.1| predicted protein [Physcomitrella patens subsp. patens] gi|162678292|gb|EDQ64752.1| predicted protein [Physcomitrella patens subsp. patens]
Locus_45912_Transcript_1/1_Confidence_1.000	gi|168035962|ref|XP_001770477.1| predicted protein [Physcomitrella patens subsp. patens] gi|162678185|gb|EDQ64646.1| predicted protein [Physcomitrella patens subsp. patens]
Locus_6305_Transcript_1/1_Confidence_1.000	gi|168036199|ref|XP_001770595.1| predicted protein [Physcomitrella patens subsp. patens] gi|162678116|gb|EDQ64578.1| predicted protein [Physcomitrella patens subsp. patens]
Locus_7037_Transcript_1/1_Confidence_1.000	gi|168036201|ref|XP_001770596.1| predicted protein [Physcomitrella patens subsp. patens] gi|162678117|gb|EDQ64579.1| predicted protein [Physcomitrella patens subsp. patens]
Locus_3604_Transcript_1/1_Confidence_1.000	gi|168036263|ref|XP_001770627.1| predicted protein [Physcomitrella patens subsp. patens] gi|162678148|gb|EDQ64610.1| predicted protein [Physcomitrella patens subsp. patens]
Locus_13084_Transcript_1/1_Confidence_1.000	gi|168036302|ref|XP_001770646.1| predicted protein [Physcomitrella patens subsp. patens] gi|162678007|gb|EDQ64470.1| predicted protein [Physcomitrella patens subsp. patens]
Locus_8128_Transcript_1/1_Confidence_1.000	gi|168036338|ref|XP_001770664.1| predicted protein [Physcomitrella patens subsp. patens] gi|162678025|gb|EDQ64488.1| predicted protein [Physcomitrella patens subsp. patens]
Locus_22145_Transcript_1/1_Confidence_1.000	gi|168036356|ref|XP_001770673.1| predicted protein [Physcomitrella patens subsp. patens] gi|162678034|gb|EDQ64497.1| predicted protein [Physcomitrella patens subsp. patens]
Locus_8292_Transcript_1/1_Confidence_1.000	gi|168036414|ref|XP_001770702.1| predicted protein [Physcomitrella patens subsp. patens] gi|162678063|gb|EDQ64526.1| predicted protein [Physcomitrella patens subsp. patens]
Locus_1105_Transcript_1/1_Confidence_1.000	gi|168036503|ref|XP_001770746.1| predicted protein [Physcomitrella patens subsp. patens] gi|162677964|gb|EDQ64428.1| predicted protein [Physcomitrella patens subsp. patens]
Locus_14563_Transcript_1/1_Confidence_1.000	gi|168036537|ref|XP_001770763.1| predicted protein [Physcomitrella patens subsp. patens] gi|162677981|gb|EDQ64445.1| predicted protein [Physcomitrella patens subsp. patens]
Locus_24833_Transcript_1/1_Confidence_1.000	gi|168036672|ref|XP_001770830.1| predicted protein [Physcomitrella patens subsp. patens] gi|162677889|gb|EDQ64354.1| predicted protein [Physcomitrella patens subsp. patens]
Locus_5950_Transcript_1/1_Confidence_1.000	gi|168036674|ref|XP_001770831.1| predicted protein [Physcomitrella patens subsp. patens] gi|162677890|gb|EDQ64355.1| predicted protein [Physcomitrella patens subsp. patens]
Locus_18726_Transcript_1/1_Confidence_1.000	gi|168036813|ref|XP_001770900.1| sensory histidine protein kinase [Physcomitrella patens subsp. patens] gi|162677764|gb|EDQ64230.1| sensory histidine protein kinase [Physcomitrella patens subsp. patens]
Locus_6071_Transcript_1/1_Confidence_1.000	gi|168036823|ref|XP_001770905.1| predicted protein [Physcomitrella patens subsp. patens] gi|162677769|gb|EDQ64235.1| predicted protein [Physcomitrella patens subsp. patens]
Locus_19764_Transcript_1/1_Confidence_1.000	gi|168036873|ref|XP_001770930.1| predicted protein [Physcomitrella patens subsp. patens] gi|162677794|gb|EDQ64260.1| predicted protein [Physcomitrella patens subsp. patens]
Locus_21554_Transcript_1/1_Confidence_1.000	gi|168036905|ref|XP_001770946.1| predicted protein [Physcomitrella patens subsp. patens] gi|162677810|gb|EDQ64276.1| predicted protein [Physcomitrella patens subsp. patens]
Locus_10087_Transcript_1/1_Confidence_1.000	gi|168036917|ref|XP_001770952.1| predicted protein [Physcomitrella patens subsp. patens] gi|73808806|gb|AAZ85399.1| sucrose-phosphate synthase 1 [Physcomitrella patens subsp. patens] gi|162677816|gb|EDQ64282.1| predicted protein [Physcomitrella patens subsp. patens]
Locus_2493_Transcript_1/1_Confidence_1.000	gi|168036917|ref|XP_001770952.1| predicted protein [Physcomitrella patens subsp. patens] gi|73808806|gb|AAZ85399.1| sucrose-phosphate synthase 1 [Physcomitrella patens subsp. patens] gi|162677816|gb|EDQ64282.1| predicted protein [Physcomitrella patens subsp. patens]
Locus_14831_Transcript_1/1_Confidence_1.000	gi|168036988|ref|XP_001770987.1| SNF2 family DNA-dependent ATPase [Physcomitrella patens subsp. patens] gi|162677675|gb|EDQ64142.1| SNF2 family DNA-dependent ATPase [Physcomitrella patens subsp. patens]
Locus_29188_Transcript_1/1_Confidence_1.000	gi|168037022|ref|XP_001771004.1| predicted protein [Physcomitrella patens subsp. patens] gi|162677692|gb|EDQ64159.1| predicted protein [Physcomitrella patens subsp. patens]
Locus_3692_Transcript_1/1_Confidence_1.000	gi|168037084|ref|XP_001771035.1| predicted protein [Physcomitrella patens subsp. patens] gi|162677723|gb|EDQ64190.1| predicted protein [Physcomitrella patens subsp. patens]
Locus_9898_Transcript_1/1_Confidence_1.000	gi|168037187|ref|XP_001771086.1| predicted protein [Physcomitrella patens subsp. patens] gi|168037189|ref|XP_001771087.1| predicted protein [Physcomitrella patens subsp. patens] gi|162677619|gb|EDQ64087.1| predicted protein [Physcomitrella patens subsp. patens] gi|162677620|gb|EDQ64088.1| predicted protein [Physcomitrella patens subsp. patens]
Locus_17447_Transcript_1/1_Confidence_1.000	gi|168037233|ref|XP_001771109.1| predicted protein [Physcomitrella patens subsp. patens] gi|162677642|gb|EDQ64110.1| predicted protein [Physcomitrella patens subsp. patens]
Locus_9263_Transcript_1/1_Confidence_1.000	gi|168037243|ref|XP_001771114.1| predicted protein [Physcomitrella patens subsp. patens] gi|162677647|gb|EDQ64115.1| predicted protein [Physcomitrella patens subsp. patens]
Locus_11491_Transcript_1/1_Confidence_1.000	gi|168037314|ref|XP_001771149.1| predicted protein [Physcomitrella patens subsp. patens] gi|162677529|gb|EDQ63998.1| predicted protein [Physcomitrella patens subsp. patens]
Locus_9942_Transcript_1/1_Confidence_1.000	gi|168037326|ref|XP_001771155.1| predicted protein [Physcomitrella patens subsp. patens] gi|162677535|gb|EDQ64004.1| predicted protein [Physcomitrella patens subsp. patens]
Locus_17504_Transcript_1/1_Confidence_1.000	gi|168037352|ref|XP_001771168.1| predicted protein [Physcomitrella patens subsp. patens] gi|162677548|gb|EDQ64017.1| predicted protein [Physcomitrella patens subsp. patens]
Locus_22243_Transcript_1/1_Confidence_1.000	gi|168037352|ref|XP_001771168.1| predicted protein [Physcomitrella patens subsp. patens] gi|162677548|gb|EDQ64017.1| predicted protein [Physcomitrella patens subsp. patens]
Locus_33322_Transcript_1/1_Confidence_1.000	gi|168037431|ref|XP_001771207.1| predicted protein [Physcomitrella patens subsp. patens] gi|162677448|gb|EDQ63918.1| predicted protein [Physcomitrella patens subsp. patens]
Locus_6479_Transcript_1/1_Confidence_1.000	gi|168037507|ref|XP_001771245.1| predicted protein [Physcomitrella patens subsp. patens] gi|162677486|gb|EDQ63956.1| predicted protein [Physcomitrella patens subsp. patens]
Locus_13916_Transcript_1/1_Confidence_1.000	gi|168037553|ref|XP_001771268.1| predicted protein [Physcomitrella patens subsp. patens] gi|162677509|gb|EDQ63979.1| predicted protein [Physcomitrella patens subsp. patens]
Locus_24900_Transcript_1/1_Confidence_1.000	gi|168037568|ref|XP_001771275.1| predicted protein [Physcomitrella patens subsp. patens] gi|162677364|gb|EDQ63835.1| predicted protein [Physcomitrella patens subsp. patens]
Locus_12675_Transcript_1/1_Confidence_1.000	gi|168037586|ref|XP_001771284.1| predicted protein [Physcomitrella patens subsp. patens] gi|162677373|gb|EDQ63844.1| predicted protein [Physcomitrella patens subsp. patens]
Locus_12462_Transcript_1/1_Confidence_1.000	gi|168037590|ref|XP_001771286.1| predicted protein [Physcomitrella patens subsp. patens] gi|162677375|gb|EDQ63846.1| predicted protein [Physcomitrella patens subsp. patens]
Locus_1928_Transcript_1/1_Confidence_1.000	gi|168037600|ref|XP_001771291.1| predicted protein [Physcomitrella patens subsp. patens] gi|162677380|gb|EDQ63851.1| predicted protein [Physcomitrella patens subsp. patens]
Locus_2303_Transcript_1/1_Confidence_1.000	gi|168037600|ref|XP_001771291.1| predicted protein [Physcomitrella patens subsp. patens] gi|162677380|gb|EDQ63851.1| predicted protein [Physcomitrella patens subsp. patens]
Locus_974_Transcript_1/1_Confidence_1.000	gi|168037600|ref|XP_001771291.1| predicted protein [Physcomitrella patens subsp. patens] gi|162677380|gb|EDQ63851.1| predicted protein [Physcomitrella patens subsp. patens]
Locus_2570_Transcript_1/1_Confidence_1.000	gi|168037614|ref|XP_001771298.1| predicted protein [Physcomitrella patens subsp. patens] gi|162677387|gb|EDQ63858.1| predicted protein [Physcomitrella patens subsp. patens]
Locus_25363_Transcript_1/1_Confidence_1.000	gi|168037618|ref|XP_001771300.1| predicted protein [Physcomitrella patens subsp. patens] gi|162677389|gb|EDQ63860.1| predicted protein [Physcomitrella patens subsp. patens]
Locus_25035_Transcript_1/1_Confidence_1.000	gi|168037618|ref|XP_001771300.1| predicted protein [Physcomitrella patens subsp. patens] gi|162677389|gb|EDQ63860.1| predicted protein [Physcomitrella patens subsp. patens]
Locus_23086_Transcript_1/1_Confidence_1.000	gi|168037630|ref|XP_001771306.1| predicted protein [Physcomitrella patens subsp. patens] gi|162677395|gb|EDQ63866.1| predicted protein [Physcomitrella patens subsp. patens]
Locus_31752_Transcript_1/1_Confidence_1.000	gi|168037636|ref|XP_001771309.1| predicted protein [Physcomitrella patens subsp. patens] gi|162677398|gb|EDQ63869.1| predicted protein [Physcomitrella patens subsp. patens]
Locus_22752_Transcript_1/1_Confidence_1.000	gi|168037664|ref|XP_001771323.1| predicted protein [Physcomitrella patens subsp. patens] gi|162677412|gb|EDQ63883.1| predicted protein [Physcomitrella patens subsp. patens]
Locus_6642_Transcript_1/1_Confidence_1.000	gi|168037688|ref|XP_001771335.1| predicted protein [Physcomitrella patens subsp. patens] gi|162677424|gb|EDQ63895.1| predicted protein [Physcomitrella patens subsp. patens]
Locus_4810_Transcript_1/1_Confidence_1.000	gi|168037704|ref|XP_001771343.1| predicted protein [Physcomitrella patens subsp. patens] gi|162677432|gb|EDQ63903.1| predicted protein [Physcomitrella patens subsp. patens]
Locus_5420_Transcript_1/1_Confidence_1.000	gi|168037755|ref|XP_001771368.1| predicted protein [Physcomitrella patens subsp. patens] gi|162677286|gb|EDQ63758.1| predicted protein [Physcomitrella patens subsp. patens]
Locus_6163_Transcript_1/1_Confidence_1.000	gi|168037843|ref|XP_001771412.1| predicted protein [Physcomitrella patens subsp. patens] gi|162677330|gb|EDQ63802.1| predicted protein [Physcomitrella patens subsp. patens]
Locus_11061_Transcript_1/1_Confidence_1.000	gi|168037859|ref|XP_001771420.1| predicted protein [Physcomitrella patens subsp. patens] gi|162677338|gb|EDQ63810.1| predicted protein [Physcomitrella patens subsp. patens]
Locus_15115_Transcript_1/1_Confidence_1.000	gi|168037938|ref|XP_001771459.1| predicted protein [Physcomitrella patens subsp. patens] gi|162677186|gb|EDQ63659.1| predicted protein [Physcomitrella patens subsp. patens]
Locus_15258_Transcript_1/1_Confidence_1.000	gi|168037964|ref|XP_001771472.1| predicted protein [Physcomitrella patens subsp. patens] gi|162677199|gb|EDQ63672.1| predicted protein [Physcomitrella patens subsp. patens]
Locus_11189_Transcript_1/1_Confidence_1.000	gi|168037994|ref|XP_001771487.1| predicted protein [Physcomitrella patens subsp. patens] gi|162677214|gb|EDQ63687.1| predicted protein [Physcomitrella patens subsp. patens]
Locus_5625_Transcript_1/1_Confidence_1.000	gi|168038084|ref|XP_001771532.1| predicted protein [Physcomitrella patens subsp. patens] gi|162677259|gb|EDQ63732.1| predicted protein [Physcomitrella patens subsp. patens]
Locus_1994_Transcript_1/1_Confidence_1.000	gi|168038094|ref|XP_001771537.1| predicted protein [Physcomitrella patens subsp. patens] gi|162677264|gb|EDQ63737.1| predicted protein [Physcomitrella patens subsp. patens]
Locus_22386_Transcript_1/1_Confidence_1.000	gi|168038096|ref|XP_001771538.1| predicted protein [Physcomitrella patens subsp. patens] gi|162677265|gb|EDQ63738.1| predicted protein [Physcomitrella patens subsp. patens]
Locus_9227_Transcript_1/1_Confidence_1.000	gi|168038106|ref|XP_001771543.1| predicted protein [Physcomitrella patens subsp. patens] gi|162677270|gb|EDQ63743.1| predicted protein [Physcomitrella patens subsp. patens]
Locus_5520_Transcript_1/1_Confidence_1.000	gi|168038115|ref|XP_001771547.1| predicted protein [Physcomitrella patens subsp. patens] gi|162677103|gb|EDQ63577.1| predicted protein [Physcomitrella patens subsp. patens]
Locus_7196_Transcript_1/1_Confidence_1.000	gi|168038250|ref|XP_001771614.1| predicted protein [Physcomitrella patens subsp. patens] gi|162677053|gb|EDQ63528.1| predicted protein [Physcomitrella patens subsp. patens]
Locus_4923_Transcript_1/1_Confidence_1.000	gi|168038326|ref|XP_001771652.1| predicted protein [Physcomitrella patens subsp. patens] gi|162677091|gb|EDQ63566.1| predicted protein [Physcomitrella patens subsp. patens]
Locus_2180_Transcript_1/1_Confidence_1.000	gi|168038552|ref|XP_001771764.1| predicted protein [Physcomitrella patens subsp. patens] gi|162676895|gb|EDQ63372.1| predicted protein [Physcomitrella patens subsp. patens]
Locus_23920_Transcript_1/1_Confidence_1.000	gi|168038610|ref|XP_001771793.1| predicted protein [Physcomitrella patens subsp. patens] gi|162676924|gb|EDQ63401.1| predicted protein [Physcomitrella patens subsp. patens]
Locus_9028_Transcript_1/1_Confidence_1.000	gi|168038654|ref|XP_001771815.1| predicted protein [Physcomitrella patens subsp. patens] gi|162676946|gb|EDQ63423.1| predicted protein [Physcomitrella patens subsp. patens]
Locus_24078_Transcript_1/1_Confidence_1.000	gi|168038721|ref|XP_001771848.1| predicted protein [Physcomitrella patens subsp. patens] gi|162676799|gb|EDQ63277.1| predicted protein [Physcomitrella patens subsp. patens]
Locus_11882_Transcript_1/1_Confidence_1.000	gi|168038819|ref|XP_001771897.1| predicted protein [Physcomitrella patens subsp. patens] gi|162676848|gb|EDQ63326.1| predicted protein [Physcomitrella patens subsp. patens]
Locus_9651_Transcript_1/1_Confidence_1.000	gi|168038855|ref|XP_001771915.1| single bromodomain-containing protein [Physcomitrella patens subsp. patens] gi|162676866|gb|EDQ63344.1| single bromodomain-containing protein [Physcomitrella patens subsp. patens]
Locus_28629_Transcript_1/1_Confidence_1.000	gi|168038876|ref|XP_001771925.1| predicted protein [Physcomitrella patens subsp. patens] gi|162676707|gb|EDQ63186.1| predicted protein [Physcomitrella patens subsp. patens]
Locus_14795_Transcript_1/1_Confidence_1.000	gi|168038876|ref|XP_001771925.1| predicted protein [Physcomitrella patens subsp. patens] gi|162676707|gb|EDQ63186.1| predicted protein [Physcomitrella patens subsp. patens]
Locus_21688_Transcript_1/1_Confidence_1.000	gi|168038964|ref|XP_001771969.1| sensory histidine protein kinase [Physcomitrella patens subsp. patens] gi|162676751|gb|EDQ63230.1| sensory histidine protein kinase [Physcomitrella patens subsp. patens]
Locus_36628_Transcript_1/1_Confidence_1.000	gi|168039045|ref|XP_001772009.1| predicted protein [Physcomitrella patens subsp. patens] gi|162676610|gb|EDQ63090.1| predicted protein [Physcomitrella patens subsp. patens]
Locus_28480_Transcript_1/1_Confidence_1.000	gi|168039045|ref|XP_001772009.1| predicted protein [Physcomitrella patens subsp. patens] gi|162676610|gb|EDQ63090.1| predicted protein [Physcomitrella patens subsp. patens]
Locus_52993_Transcript_1/1_Confidence_1.000	gi|168039057|ref|XP_001772015.1| histone H2A [Physcomitrella patens subsp. patens] gi|162676616|gb|EDQ63096.1| histone H2A [Physcomitrella patens subsp. patens]
Locus_9687_Transcript_1/1_Confidence_1.000	gi|168039167|ref|XP_001772070.1| predicted protein [Physcomitrella patens subsp. patens] gi|162676671|gb|EDQ63151.1| predicted protein [Physcomitrella patens subsp. patens]
Locus_3953_Transcript_1/1_Confidence_1.000	gi|168039211|ref|XP_001772092.1| predicted protein [Physcomitrella patens subsp. patens] gi|162676693|gb|EDQ63173.1| predicted protein [Physcomitrella patens subsp. patens]
Locus_33440_Transcript_1/1_Confidence_1.000	gi|168039223|ref|XP_001772098.1| predicted protein [Physcomitrella patens subsp. patens] gi|162676699|gb|EDQ63179.1| predicted protein [Physcomitrella patens subsp. patens]
Locus_18255_Transcript_1/1_Confidence_1.000	gi|168039223|ref|XP_001772098.1| predicted protein [Physcomitrella patens subsp. patens] gi|162676699|gb|EDQ63179.1| predicted protein [Physcomitrella patens subsp. patens]
Locus_7327_Transcript_1/1_Confidence_1.000	gi|168039238|ref|XP_001772105.1| predicted protein [Physcomitrella patens subsp. patens] gi|162676568|gb|EDQ63049.1| predicted protein [Physcomitrella patens subsp. patens]
Locus_19429_Transcript_1/1_Confidence_1.000	gi|168039256|ref|XP_001772114.1| predicted protein [Physcomitrella patens subsp. patens] gi|162676577|gb|EDQ63058.1| predicted protein [Physcomitrella patens subsp. patens]
Locus_717_Transcript_1/1_Confidence_1.000	gi|168039290|ref|XP_001772131.1| predicted protein [Physcomitrella patens subsp. patens] gi|162676594|gb|EDQ63075.1| predicted protein [Physcomitrella patens subsp. patens]
Locus_21509_Transcript_1/1_Confidence_1.000	gi|168039290|ref|XP_001772131.1| predicted protein [Physcomitrella patens subsp. patens] gi|162676594|gb|EDQ63075.1| predicted protein [Physcomitrella patens subsp. patens]
Locus_9686_Transcript_1/1_Confidence_1.000	gi|168039296|ref|XP_001772134.1| predicted protein [Physcomitrella patens subsp. patens] gi|117580170|dbj|BAF36549.1| N-acetylglutamate kinase [Physcomitrella patens] gi|117580172|dbj|BAF36550.1| N-acetylglutamate kinase [Physcomitrella patens] gi|162676597|gb|EDQ63078.1| predicted protein [Physcomitrella patens subsp. patens]
Locus_562_Transcript_1/1_Confidence_1.000	gi|168039310|ref|XP_001772141.1| predicted protein [Physcomitrella patens subsp. patens] gi|162676604|gb|EDQ63085.1| predicted protein [Physcomitrella patens subsp. patens]
Locus_4170_Transcript_1/1_Confidence_1.000	gi|168039508|ref|XP_001772239.1| predicted protein [Physcomitrella patens subsp. patens] gi|162676409|gb|EDQ62892.1| predicted protein [Physcomitrella patens subsp. patens]
Locus_6802_Transcript_1/1_Confidence_1.000	gi|168039508|ref|XP_001772239.1| predicted protein [Physcomitrella patens subsp. patens] gi|162676409|gb|EDQ62892.1| predicted protein [Physcomitrella patens subsp. patens]
Locus_49384_Transcript_1/1_Confidence_1.000	gi|168039516|ref|XP_001772243.1| predicted protein [Physcomitrella patens subsp. patens] gi|162676413|gb|EDQ62896.1| predicted protein [Physcomitrella patens subsp. patens]
Locus_25247_Transcript_1/1_Confidence_1.000	gi|168039526|ref|XP_001772248.1| predicted protein [Physcomitrella patens subsp. patens] gi|162676418|gb|EDQ62901.1| predicted protein [Physcomitrella patens subsp. patens]
Locus_41436_Transcript_1/1_Confidence_1.000	gi|168039574|ref|XP_001772272.1| predicted protein [Physcomitrella patens subsp. patens] gi|162676442|gb|EDQ62925.1| predicted protein [Physcomitrella patens subsp. patens]
Locus_21343_Transcript_1/1_Confidence_1.000	gi|168039580|ref|XP_001772275.1| predicted protein [Physcomitrella patens subsp. patens] gi|162676445|gb|EDQ62928.1| predicted protein [Physcomitrella patens subsp. patens]
Locus_55199_Transcript_1/1_Confidence_1.000	gi|168039588|ref|XP_001772279.1| single bromodomain-containing protein [Physcomitrella patens subsp. patens] gi|162676449|gb|EDQ62932.1| single bromodomain-containing protein [Physcomitrella patens subsp. patens]
Locus_17561_Transcript_1/1_Confidence_1.000	gi|168039606|ref|XP_001772288.1| predicted protein [Physcomitrella patens subsp. patens] gi|162676458|gb|EDQ62941.1| predicted protein [Physcomitrella patens subsp. patens]
Locus_1626_Transcript_1/1_Confidence_1.000	gi|168039612|ref|XP_001772291.1| predicted protein [Physcomitrella patens subsp. patens] gi|162676461|gb|EDQ62944.1| predicted protein [Physcomitrella patens subsp. patens]
Locus_17292_Transcript_1/1_Confidence_1.000	gi|168039876|ref|XP_001772422.1| predicted protein [Physcomitrella patens subsp. patens] gi|162676219|gb|EDQ62704.1| predicted protein [Physcomitrella patens subsp. patens]
Locus_21796_Transcript_1/1_Confidence_1.000	gi|168039898|ref|XP_001772433.1| WD40 repeat protein, COMPASS complex protein [Physcomitrella patens subsp. patens] gi|162676230|gb|EDQ62715.1| WD40 repeat protein, COMPASS complex protein [Physcomitrella patens subsp. patens]
Locus_50014_Transcript_1/1_Confidence_1.000	gi|168039898|ref|XP_001772433.1| WD40 repeat protein, COMPASS complex protein [Physcomitrella patens subsp. patens] gi|162676230|gb|EDQ62715.1| WD40 repeat protein, COMPASS complex protein [Physcomitrella patens subsp. patens]
Locus_2599_Transcript_1/1_Confidence_1.000	gi|168039898|ref|XP_001772433.1| WD40 repeat protein, COMPASS complex protein [Physcomitrella patens subsp. patens] gi|162676230|gb|EDQ62715.1| WD40 repeat protein, COMPASS complex protein [Physcomitrella patens subsp. patens]
Locus_10922_Transcript_1/1_Confidence_1.000	gi|168040014|ref|XP_001772491.1| ATP-binding cassette transporter, subfamily D, member 5, group PMP protein PpABCD5 [Physcomitrella patens subsp. patens] gi|162676288|gb|EDQ62773.1| ATP-binding cassette transporter, subfamily D, member 5, group PMP protein PpABCD5 [Physcomitrella patens subsp. patens]
Locus_5934_Transcript_1/1_Confidence_1.000	gi|168040019|ref|XP_001772493.1| predicted protein [Physcomitrella patens subsp. patens] gi|162676183|gb|EDQ62669.1| predicted protein [Physcomitrella patens subsp. patens]
Locus_38059_Transcript_1/1_Confidence_1.000	gi|168040021|ref|XP_001772494.1| predicted protein [Physcomitrella patens subsp. patens] gi|168040053|ref|XP_001772510.1| predicted protein [Physcomitrella patens subsp. patens] gi|162676184|gb|EDQ62670.1| predicted protein [Physcomitrella patens subsp. patens] gi|162676200|gb|EDQ62686.1| predicted protein [Physcomitrella patens subsp. patens]
Locus_22138_Transcript_1/1_Confidence_1.000	gi|168040146|ref|XP_001772556.1| predicted protein [Physcomitrella patens subsp. patens] gi|162676111|gb|EDQ62598.1| predicted protein [Physcomitrella patens subsp. patens]
Locus_25457_Transcript_1/1_Confidence_1.000	gi|168040238|ref|XP_001772602.1| predicted protein [Physcomitrella patens subsp. patens] gi|162676157|gb|EDQ62644.1| predicted protein [Physcomitrella patens subsp. patens]
Locus_9892_Transcript_1/1_Confidence_1.000	gi|168040321|ref|XP_001772643.1| predicted protein [Physcomitrella patens subsp. patens] gi|162676019|gb|EDQ62507.1| predicted protein [Physcomitrella patens subsp. patens]
Locus_12302_Transcript_1/1_Confidence_1.000	gi|168040440|ref|XP_001772702.1| predicted protein [Physcomitrella patens subsp. patens] gi|162675927|gb|EDQ62416.1| predicted protein [Physcomitrella patens subsp. patens]
Locus_15592_Transcript_1/1_Confidence_1.000	gi|168040663|ref|XP_001772813.1| predicted protein [Physcomitrella patens subsp. patens] gi|162675890|gb|EDQ62380.1| predicted protein [Physcomitrella patens subsp. patens]
Locus_9482_Transcript_1/1_Confidence_1.000	gi|168040663|ref|XP_001772813.1| predicted protein [Physcomitrella patens subsp. patens] gi|162675890|gb|EDQ62380.1| predicted protein [Physcomitrella patens subsp. patens]
Locus_18545_Transcript_1/1_Confidence_1.000	gi|168040752|ref|XP_001772857.1| predicted protein [Physcomitrella patens subsp. patens] gi|162675768|gb|EDQ62259.1| predicted protein [Physcomitrella patens subsp. patens]
Locus_7451_Transcript_1/1_Confidence_1.000	gi|168040780|ref|XP_001772871.1| predicted protein [Physcomitrella patens subsp. patens] gi|162675782|gb|EDQ62273.1| predicted protein [Physcomitrella patens subsp. patens]
Locus_857_Transcript_1/1_Confidence_1.000	gi|168040894|ref|XP_001772928.1| predicted protein [Physcomitrella patens subsp. patens] gi|162675839|gb|EDQ62330.1| predicted protein [Physcomitrella patens subsp. patens]
Locus_21835_Transcript_1/1_Confidence_1.000	gi|168040912|ref|XP_001772937.1| predicted protein [Physcomitrella patens subsp. patens] gi|162675848|gb|EDQ62339.1| predicted protein [Physcomitrella patens subsp. patens]
Locus_44840_Transcript_1/1_Confidence_1.000	gi|168040912|ref|XP_001772937.1| predicted protein [Physcomitrella patens subsp. patens] gi|162675848|gb|EDQ62339.1| predicted protein [Physcomitrella patens subsp. patens]
Locus_4116_Transcript_1/1_Confidence_1.000	gi|168041252|ref|XP_001773106.1| predicted protein [Physcomitrella patens subsp. patens] gi|162675653|gb|EDQ62146.1| predicted protein [Physcomitrella patens subsp. patens]
Locus_61566_Transcript_1/1_Confidence_1.000	gi|168041274|ref|XP_001773117.1| predicted protein [Physcomitrella patens subsp. patens] gi|162675664|gb|EDQ62157.1| predicted protein [Physcomitrella patens subsp. patens]
Locus_10064_Transcript_1/1_Confidence_1.000	gi|168041276|ref|XP_001773118.1| predicted protein [Physcomitrella patens subsp. patens] gi|162675665|gb|EDQ62158.1| predicted protein [Physcomitrella patens subsp. patens]
Locus_12122_Transcript_1/1_Confidence_1.000	gi|168041303|ref|XP_001773131.1| predicted protein [Physcomitrella patens subsp. patens] gi|162675490|gb|EDQ61984.1| predicted protein [Physcomitrella patens subsp. patens]
Locus_7017_Transcript_1/1_Confidence_1.000	gi|168041315|ref|XP_001773137.1| predicted protein [Physcomitrella patens subsp. patens] gi|162675496|gb|EDQ61990.1| predicted protein [Physcomitrella patens subsp. patens]
Locus_32684_Transcript_1/1_Confidence_1.000	gi|168041345|ref|XP_001773152.1| predicted protein [Physcomitrella patens subsp. patens] gi|162675511|gb|EDQ62005.1| predicted protein [Physcomitrella patens subsp. patens]
Locus_60534_Transcript_1/1_Confidence_1.000	gi|168041353|ref|XP_001773156.1| predicted protein [Physcomitrella patens subsp. patens] gi|162675515|gb|EDQ62009.1| predicted protein [Physcomitrella patens subsp. patens]
Locus_23695_Transcript_1/1_Confidence_1.000	gi|168041464|ref|XP_001773211.1| predicted protein [Physcomitrella patens subsp. patens] gi|162675406|gb|EDQ61901.1| predicted protein [Physcomitrella patens subsp. patens]
Locus_3478_Transcript_1/1_Confidence_1.000	gi|168041522|ref|XP_001773240.1| predicted protein [Physcomitrella patens subsp. patens] gi|162675435|gb|EDQ61930.1| predicted protein [Physcomitrella patens subsp. patens]
Locus_12871_Transcript_1/1_Confidence_1.000	gi|168041530|ref|XP_001773244.1| predicted protein [Physcomitrella patens subsp. patens] gi|162675439|gb|EDQ61934.1| predicted protein [Physcomitrella patens subsp. patens]
Locus_10289_Transcript_1/1_Confidence_1.000	gi|168041560|ref|XP_001773259.1| predicted protein [Physcomitrella patens subsp. patens] gi|162675454|gb|EDQ61949.1| predicted protein [Physcomitrella patens subsp. patens]
Locus_57228_Transcript_1/1_Confidence_1.000	gi|168041568|ref|XP_001773263.1| predicted protein [Physcomitrella patens subsp. patens] gi|162675458|gb|EDQ61953.1| predicted protein [Physcomitrella patens subsp. patens]
Locus_26688_Transcript_1/1_Confidence_1.000	gi|168041584|ref|XP_001773271.1| predicted protein [Physcomitrella patens subsp. patens] gi|162675466|gb|EDQ61961.1| predicted protein [Physcomitrella patens subsp. patens]
Locus_20329_Transcript_1/1_Confidence_1.000	gi|168041614|ref|XP_001773286.1| predicted protein [Physcomitrella patens subsp. patens] gi|162675481|gb|EDQ61976.1| predicted protein [Physcomitrella patens subsp. patens]
Locus_2819_Transcript_1/1_Confidence_1.000	gi|168041621|ref|XP_001773289.1| predicted protein [Physcomitrella patens subsp. patens] gi|162675331|gb|EDQ61827.1| predicted protein [Physcomitrella patens subsp. patens]
Locus_7553_Transcript_1/1_Confidence_1.000	gi|168041687|ref|XP_001773322.1| predicted protein [Physcomitrella patens subsp. patens] gi|162675364|gb|EDQ61860.1| predicted protein [Physcomitrella patens subsp. patens]
Locus_4896_Transcript_1/1_Confidence_1.000	gi|168041802|ref|XP_001773379.1| predicted protein [Physcomitrella patens subsp. patens] gi|162675255|gb|EDQ61752.1| predicted protein [Physcomitrella patens subsp. patens]
Locus_28241_Transcript_1/1_Confidence_1.000	gi|168041908|ref|XP_001773432.1| predicted protein [Physcomitrella patens subsp. patens] gi|162675308|gb|EDQ61805.1| predicted protein [Physcomitrella patens subsp. patens]
Locus_10240_Transcript_1/1_Confidence_1.000	gi|168041971|ref|XP_001773463.1| predicted protein [Physcomitrella patens subsp. patens] gi|162675165|gb|EDQ61663.1| predicted protein [Physcomitrella patens subsp. patens]
Locus_1015_Transcript_1/1_Confidence_1.000	gi|168042037|ref|XP_001773496.1| predicted protein [Physcomitrella patens subsp. patens] gi|162675198|gb|EDQ61696.1| predicted protein [Physcomitrella patens subsp. patens]
Locus_23345_Transcript_1/1_Confidence_1.000	gi|168042059|ref|XP_001773507.1| predicted protein [Physcomitrella patens subsp. patens] gi|162675209|gb|EDQ61707.1| predicted protein [Physcomitrella patens subsp. patens]
Locus_18730_Transcript_1/1_Confidence_1.000	gi|168042138|ref|XP_001773546.1| ATP-binding cassette transporter, subfamily I, member 9, ABC component protein PpABCI9 [Physcomitrella patens subsp. patens] gi|162675085|gb|EDQ61584.1| ATP-binding cassette transporter, subfamily I, member 9, ABC component protein PpABCI9 [Physcomitrella patens subsp. patens]
Locus_5157_Transcript_1/1_Confidence_1.000	gi|168042258|ref|XP_001773606.1| predicted protein [Physcomitrella patens subsp. patens] gi|162675145|gb|EDQ61644.1| predicted protein [Physcomitrella patens subsp. patens]
Locus_17076_Transcript_1/1_Confidence_1.000	gi|168042305|ref|XP_001773629.1| predicted protein [Physcomitrella patens subsp. patens] gi|162675017|gb|EDQ61517.1| predicted protein [Physcomitrella patens subsp. patens]
Locus_12949_Transcript_1/1_Confidence_1.000	gi|168042496|ref|XP_001773724.1| predicted protein [Physcomitrella patens subsp. patens] gi|162674980|gb|EDQ61481.1| predicted protein [Physcomitrella patens subsp. patens]
Locus_1078_Transcript_1/1_Confidence_1.000	gi|168042504|ref|XP_001773728.1| predicted protein [Physcomitrella patens subsp. patens] gi|162674984|gb|EDQ61485.1| predicted protein [Physcomitrella patens subsp. patens]
Locus_65900_Transcript_1/1_Confidence_1.000	gi|168042504|ref|XP_001773728.1| predicted protein [Physcomitrella patens subsp. patens] gi|162674984|gb|EDQ61485.1| predicted protein [Physcomitrella patens subsp. patens]
Locus_5732_Transcript_1/1_Confidence_1.000	gi|168042528|ref|XP_001773740.1| SNF2 family chromodomain-helicase [Physcomitrella patens subsp. patens] gi|162674996|gb|EDQ61497.1| SNF2 family chromodomain-helicase [Physcomitrella patens subsp. patens]
Locus_36597_Transcript_1/1_Confidence_1.000	gi|168042619|ref|XP_001773785.1| predicted protein [Physcomitrella patens subsp. patens] gi|162674900|gb|EDQ61402.1| predicted protein [Physcomitrella patens subsp. patens]
Locus_37714_Transcript_1/1_Confidence_1.000	gi|168042619|ref|XP_001773785.1| predicted protein [Physcomitrella patens subsp. patens] gi|162674900|gb|EDQ61402.1| predicted protein [Physcomitrella patens subsp. patens]
Locus_3637_Transcript_1/1_Confidence_1.000	gi|168042657|ref|XP_001773804.1| predicted protein [Physcomitrella patens subsp. patens] gi|162674919|gb|EDQ61421.1| predicted protein [Physcomitrella patens subsp. patens]
Locus_9044_Transcript_1/1_Confidence_1.000	gi|168042693|ref|XP_001773822.1| predicted protein [Physcomitrella patens subsp. patens] gi|162674937|gb|EDQ61439.1| predicted protein [Physcomitrella patens subsp. patens]
Locus_17724_Transcript_1/1_Confidence_1.000	gi|168042718|ref|XP_001773834.1| predicted protein [Physcomitrella patens subsp. patens] gi|162674821|gb|EDQ61324.1| predicted protein [Physcomitrella patens subsp. patens]
Locus_25080_Transcript_1/1_Confidence_1.000	gi|168042770|ref|XP_001773860.1| SNF2 family DNA-dependent ATPase [Physcomitrella patens subsp. patens] gi|162674847|gb|EDQ61350.1| SNF2 family DNA-dependent ATPase [Physcomitrella patens subsp. patens]
Locus_17760_Transcript_1/1_Confidence_1.000	gi|168042770|ref|XP_001773860.1| SNF2 family DNA-dependent ATPase [Physcomitrella patens subsp. patens] gi|162674847|gb|EDQ61350.1| SNF2 family DNA-dependent ATPase [Physcomitrella patens subsp. patens]
Locus_10962_Transcript_1/1_Confidence_1.000	gi|168042770|ref|XP_001773860.1| SNF2 family DNA-dependent ATPase [Physcomitrella patens subsp. patens] gi|162674847|gb|EDQ61350.1| SNF2 family DNA-dependent ATPase [Physcomitrella patens subsp. patens]
Locus_23003_Transcript_1/1_Confidence_1.000	gi|168042961|ref|XP_001773955.1| predicted protein [Physcomitrella patens subsp. patens] gi|162674799|gb|EDQ61303.1| predicted protein [Physcomitrella patens subsp. patens]
Locus_462_Transcript_1/1_Confidence_1.000	gi|168043018|ref|XP_001773983.1| predicted protein [Physcomitrella patens subsp. patens] gi|162674668|gb|EDQ61173.1| predicted protein [Physcomitrella patens subsp. patens]
Locus_17313_Transcript_1/1_Confidence_1.000	gi|168043082|ref|XP_001774015.1| predicted protein [Physcomitrella patens subsp. patens] gi|162674700|gb|EDQ61205.1| predicted protein [Physcomitrella patens subsp. patens]
Locus_21865_Transcript_1/1_Confidence_1.000	gi|168043135|ref|XP_001774041.1| predicted protein [Physcomitrella patens subsp. patens] gi|162674587|gb|EDQ61093.1| predicted protein [Physcomitrella patens subsp. patens]
Locus_21667_Transcript_1/1_Confidence_1.000	gi|168043247|ref|XP_001774097.1| cytokinin receptor AtCKI2-like protein [Physcomitrella patens subsp. patens] gi|162674643|gb|EDQ61149.1| cytokinin receptor AtCKI2-like protein [Physcomitrella patens subsp. patens]
Locus_14713_Transcript_1/1_Confidence_1.000	gi|168043348|ref|XP_001774147.1| predicted protein [Physcomitrella patens subsp. patens] gi|162674554|gb|EDQ61061.1| predicted protein [Physcomitrella patens subsp. patens]
Locus_15312_Transcript_1/1_Confidence_1.000	gi|168043348|ref|XP_001774147.1| predicted protein [Physcomitrella patens subsp. patens] gi|162674554|gb|EDQ61061.1| predicted protein [Physcomitrella patens subsp. patens]
Locus_39921_Transcript_1/1_Confidence_1.000	gi|168043395|ref|XP_001774170.1| predicted protein [Physcomitrella patens subsp. patens] gi|162674438|gb|EDQ60946.1| predicted protein [Physcomitrella patens subsp. patens]
Locus_12297_Transcript_1/1_Confidence_1.000	gi|168043539|ref|XP_001774242.1| predicted protein [Physcomitrella patens subsp. patens] gi|162674510|gb|EDQ61018.1| predicted protein [Physcomitrella patens subsp. patens]
Locus_21334_Transcript_1/1_Confidence_1.000	gi|168043588|ref|XP_001774266.1| predicted protein [Physcomitrella patens subsp. patens] gi|162674393|gb|EDQ60902.1| predicted protein [Physcomitrella patens subsp. patens]
Locus_11216_Transcript_1/1_Confidence_1.000	gi|168043588|ref|XP_001774266.1| predicted protein [Physcomitrella patens subsp. patens] gi|162674393|gb|EDQ60902.1| predicted protein [Physcomitrella patens subsp. patens]
Locus_4958_Transcript_1/1_Confidence_1.000	gi|168043656|ref|XP_001774300.1| predicted protein [Physcomitrella patens subsp. patens] gi|162674427|gb|EDQ60936.1| predicted protein [Physcomitrella patens subsp. patens]
Locus_5456_Transcript_1/1_Confidence_1.000	gi|168043683|ref|XP_001774313.1| predicted protein [Physcomitrella patens subsp. patens] gi|162674305|gb|EDQ60815.1| predicted protein [Physcomitrella patens subsp. patens]
Locus_19068_Transcript_1/1_Confidence_1.000	gi|168043787|ref|XP_001774365.1| predicted protein [Physcomitrella patens subsp. patens] gi|162674357|gb|EDQ60867.1| predicted protein [Physcomitrella patens subsp. patens]
Locus_17495_Transcript_1/1_Confidence_1.000	gi|168043868|ref|XP_001774405.1| single myb histone protein [Physcomitrella patens subsp. patens] gi|162674257|gb|EDQ60768.1| single myb histone protein [Physcomitrella patens subsp. patens]
Locus_14757_Transcript_1/1_Confidence_1.000	gi|168043868|ref|XP_001774405.1| single myb histone protein [Physcomitrella patens subsp. patens] gi|162674257|gb|EDQ60768.1| single myb histone protein [Physcomitrella patens subsp. patens]
Locus_3751_Transcript_1/1_Confidence_1.000	gi|168043920|ref|XP_001774431.1| predicted protein [Physcomitrella patens subsp. patens] gi|162674283|gb|EDQ60794.1| predicted protein [Physcomitrella patens subsp. patens]
Locus_1391_Transcript_1/1_Confidence_1.000	gi|168044045|ref|XP_001774493.1| predicted protein [Physcomitrella patens subsp. patens] gi|162674205|gb|EDQ60717.1| predicted protein [Physcomitrella patens subsp. patens]
Locus_45763_Transcript_1/1_Confidence_1.000	gi|168044317|ref|XP_001774628.1| predicted protein [Physcomitrella patens subsp. patens] gi|162674048|gb|EDQ60562.1| predicted protein [Physcomitrella patens subsp. patens]
Locus_13176_Transcript_1/1_Confidence_1.000	gi|168044317|ref|XP_001774628.1| predicted protein [Physcomitrella patens subsp. patens] gi|162674048|gb|EDQ60562.1| predicted protein [Physcomitrella patens subsp. patens]
Locus_41071_Transcript_1/1_Confidence_1.000	gi|168044414|ref|XP_001774676.1| predicted protein [Physcomitrella patens subsp. patens] gi|162673976|gb|EDQ60491.1| predicted protein [Physcomitrella patens subsp. patens]
Locus_11088_Transcript_1/1_Confidence_1.000	gi|168044454|ref|XP_001774696.1| predicted protein [Physcomitrella patens subsp. patens] gi|162673996|gb|EDQ60511.1| predicted protein [Physcomitrella patens subsp. patens]
Locus_985_Transcript_1/1_Confidence_1.000	gi|168044585|ref|XP_001774761.1| predicted protein [Physcomitrella patens subsp. patens] gi|162673916|gb|EDQ60432.1| predicted protein [Physcomitrella patens subsp. patens]
Locus_25940_Transcript_1/1_Confidence_1.000	gi|168044593|ref|XP_001774765.1| predicted protein [Physcomitrella patens subsp. patens] gi|162673920|gb|EDQ60436.1| predicted protein [Physcomitrella patens subsp. patens]
Locus_15263_Transcript_1/1_Confidence_1.000	gi|168044656|ref|XP_001774796.1| predicted protein [Physcomitrella patens subsp. patens] gi|162673820|gb|EDQ60337.1| predicted protein [Physcomitrella patens subsp. patens]
Locus_5328_Transcript_1/1_Confidence_1.000	gi|168044694|ref|XP_001774815.1| predicted protein [Physcomitrella patens subsp. patens] gi|162673839|gb|EDQ60356.1| predicted protein [Physcomitrella patens subsp. patens]
Locus_11051_Transcript_1/1_Confidence_1.000	gi|168044901|ref|XP_001774918.1| HD2 type histone deacetylase [Physcomitrella patens subsp. patens] gi|162673812|gb|EDQ60330.1| HD2 type histone deacetylase [Physcomitrella patens subsp. patens]
Locus_43534_Transcript_1/1_Confidence_1.000	gi|168044992|ref|XP_001774963.1| predicted protein [Physcomitrella patens subsp. patens] gi|162673710|gb|EDQ60229.1| predicted protein [Physcomitrella patens subsp. patens]
Locus_33051_Transcript_1/1_Confidence_1.000	gi|168045006|ref|XP_001774970.1| predicted protein [Physcomitrella patens subsp. patens] gi|162673717|gb|EDQ60236.1| predicted protein [Physcomitrella patens subsp. patens]
Locus_20869_Transcript_1/1_Confidence_1.000	gi|168045159|ref|XP_001775046.1| predicted protein [Physcomitrella patens subsp. patens] gi|162673633|gb|EDQ60153.1| predicted protein [Physcomitrella patens subsp. patens]
Locus_52736_Transcript_1/1_Confidence_1.000	gi|168045159|ref|XP_001775046.1| predicted protein [Physcomitrella patens subsp. patens] gi|162673633|gb|EDQ60153.1| predicted protein [Physcomitrella patens subsp. patens]
Locus_26194_Transcript_1/1_Confidence_1.000	gi|168045159|ref|XP_001775046.1| predicted protein [Physcomitrella patens subsp. patens] gi|162673633|gb|EDQ60153.1| predicted protein [Physcomitrella patens subsp. patens]
Locus_24376_Transcript_1/1_Confidence_1.000	gi|168045286|ref|XP_001775109.1| predicted protein [Physcomitrella patens subsp. patens] gi|162673560|gb|EDQ60081.1| predicted protein [Physcomitrella patens subsp. patens]
Locus_6890_Transcript_1/1_Confidence_1.000	gi|168045421|ref|XP_001775176.1| cpk11 calcium-dependent protein kinase [Physcomitrella patens subsp. patens] gi|162673515|gb|EDQ60037.1| cpk11 calcium-dependent protein kinase [Physcomitrella patens subsp. patens]
Locus_1219_Transcript_1/1_Confidence_1.000	gi|168045482|ref|XP_001775206.1| predicted protein [Physcomitrella patens subsp. patens] gi|162673419|gb|EDQ59942.1| predicted protein [Physcomitrella patens subsp. patens]
Locus_21728_Transcript_1/1_Confidence_1.000	gi|168045490|ref|XP_001775210.1| predicted protein [Physcomitrella patens subsp. patens] gi|162673423|gb|EDQ59946.1| predicted protein [Physcomitrella patens subsp. patens]
Locus_32929_Transcript_1/1_Confidence_1.000	gi|168045490|ref|XP_001775210.1| predicted protein [Physcomitrella patens subsp. patens] gi|162673423|gb|EDQ59946.1| predicted protein [Physcomitrella patens subsp. patens]
Locus_2246_Transcript_1/1_Confidence_1.000	gi|168045595|ref|XP_001775262.1| predicted protein [Physcomitrella patens subsp. patens] gi|162673343|gb|EDQ59867.1| predicted protein [Physcomitrella patens subsp. patens]
Locus_26123_Transcript_1/1_Confidence_1.000	gi|168045613|ref|XP_001775271.1| predicted protein [Physcomitrella patens subsp. patens] gi|162673352|gb|EDQ59876.1| predicted protein [Physcomitrella patens subsp. patens]
Locus_7786_Transcript_1/1_Confidence_1.000	gi|168045871|ref|XP_001775399.1| predicted protein [Physcomitrella patens subsp. patens] gi|162673202|gb|EDQ59728.1| predicted protein [Physcomitrella patens subsp. patens]
Locus_30006_Transcript_1/1_Confidence_1.000	gi|168045873|ref|XP_001775400.1| predicted protein [Physcomitrella patens subsp. patens] gi|162673203|gb|EDQ59729.1| predicted protein [Physcomitrella patens subsp. patens]
Locus_7860_Transcript_1/1_Confidence_1.000	gi|168045971|ref|XP_001775449.1| predicted protein [Physcomitrella patens subsp. patens] gi|162673252|gb|EDQ59778.1| predicted protein [Physcomitrella patens subsp. patens]
Locus_39907_Transcript_1/1_Confidence_1.000	gi|168045973|ref|XP_001775450.1| predicted protein [Physcomitrella patens subsp. patens] gi|162673253|gb|EDQ59779.1| predicted protein [Physcomitrella patens subsp. patens]
Locus_19120_Transcript_1/1_Confidence_1.000	gi|168045973|ref|XP_001775450.1| predicted protein [Physcomitrella patens subsp. patens] gi|162673253|gb|EDQ59779.1| predicted protein [Physcomitrella patens subsp. patens]
Locus_4408_Transcript_1/1_Confidence_1.000	gi|168046056|ref|XP_001775491.1| predicted protein [Physcomitrella patens subsp. patens] gi|162673161|gb|EDQ59688.1| predicted protein [Physcomitrella patens subsp. patens]
Locus_20979_Transcript_1/1_Confidence_1.000	gi|168046126|ref|XP_001775526.1| predicted protein [Physcomitrella patens subsp. patens] gi|162673196|gb|EDQ59723.1| predicted protein [Physcomitrella patens subsp. patens]
Locus_7110_Transcript_1/1_Confidence_1.000	gi|168046126|ref|XP_001775526.1| predicted protein [Physcomitrella patens subsp. patens] gi|162673196|gb|EDQ59723.1| predicted protein [Physcomitrella patens subsp. patens]
Locus_20557_Transcript_1/1_Confidence_1.000	gi|168046141|ref|XP_001775533.1| predicted protein [Physcomitrella patens subsp. patens] gi|162673088|gb|EDQ59616.1| predicted protein [Physcomitrella patens subsp. patens]
Locus_34781_Transcript_1/1_Confidence_1.000	gi|168046141|ref|XP_001775533.1| predicted protein [Physcomitrella patens subsp. patens] gi|162673088|gb|EDQ59616.1| predicted protein [Physcomitrella patens subsp. patens]
Locus_29754_Transcript_1/1_Confidence_1.000	gi|168046221|ref|XP_001775573.1| predicted protein [Physcomitrella patens subsp. patens] gi|162673128|gb|EDQ59656.1| predicted protein [Physcomitrella patens subsp. patens]
Locus_28503_Transcript_1/1_Confidence_1.000	gi|168046225|ref|XP_001775575.1| p300/CBP acetyltransferase-related protein [Physcomitrella patens subsp. patens] gi|162673130|gb|EDQ59658.1| p300/CBP acetyltransferase-related protein [Physcomitrella patens subsp. patens]
Locus_7215_Transcript_1/1_Confidence_1.000	gi|168046225|ref|XP_001775575.1| p300/CBP acetyltransferase-related protein [Physcomitrella patens subsp. patens] gi|162673130|gb|EDQ59658.1| p300/CBP acetyltransferase-related protein [Physcomitrella patens subsp. patens]
Locus_9068_Transcript_1/1_Confidence_1.000	gi|168046238|ref|XP_001775581.1| predicted protein [Physcomitrella patens subsp. patens] gi|162672999|gb|EDQ59528.1| predicted protein [Physcomitrella patens subsp. patens]
Locus_21551_Transcript_1/1_Confidence_1.000	gi|168046332|ref|XP_001775628.1| predicted protein [Physcomitrella patens subsp. patens] gi|162673046|gb|EDQ59575.1| predicted protein [Physcomitrella patens subsp. patens]
Locus_13949_Transcript_1/1_Confidence_1.000	gi|168046403|ref|XP_001775663.1| predicted protein [Physcomitrella patens subsp. patens] gi|162672936|gb|EDQ59466.1| predicted protein [Physcomitrella patens subsp. patens]
Locus_15205_Transcript_1/1_Confidence_1.000	gi|168046423|ref|XP_001775673.1| predicted protein [Physcomitrella patens subsp. patens] gi|162672946|gb|EDQ59476.1| predicted protein [Physcomitrella patens subsp. patens]
Locus_13441_Transcript_1/1_Confidence_1.000	gi|168046477|ref|XP_001775700.1| predicted protein [Physcomitrella patens subsp. patens] gi|162672973|gb|EDQ59503.1| predicted protein [Physcomitrella patens subsp. patens]
Locus_1766_Transcript_1/1_Confidence_1.000	gi|168046556|ref|XP_001775739.1| predicted protein [Physcomitrella patens subsp. patens] gi|162672891|gb|EDQ59422.1| predicted protein [Physcomitrella patens subsp. patens]
Locus_51258_Transcript_1/1_Confidence_1.000	gi|168046558|ref|XP_001775740.1| predicted protein [Physcomitrella patens subsp. patens] gi|162672892|gb|EDQ59423.1| predicted protein [Physcomitrella patens subsp. patens]
Locus_52379_Transcript_1/1_Confidence_1.000	gi|168046558|ref|XP_001775740.1| predicted protein [Physcomitrella patens subsp. patens] gi|162672892|gb|EDQ59423.1| predicted protein [Physcomitrella patens subsp. patens]
Locus_52364_Transcript_1/1_Confidence_1.000	gi|168046558|ref|XP_001775740.1| predicted protein [Physcomitrella patens subsp. patens] gi|162672892|gb|EDQ59423.1| predicted protein [Physcomitrella patens subsp. patens]
Locus_14491_Transcript_1/1_Confidence_1.000	gi|168046590|ref|XP_001775756.1| predicted protein [Physcomitrella patens subsp. patens] gi|162672908|gb|EDQ59439.1| predicted protein [Physcomitrella patens subsp. patens]
Locus_37117_Transcript_1/1_Confidence_1.000	gi|168046653|ref|XP_001775787.1| SNF2 family DNA-dependent ATPase [Physcomitrella patens subsp. patens] gi|162672794|gb|EDQ59326.1| SNF2 family DNA-dependent ATPase [Physcomitrella patens subsp. patens]
Locus_13458_Transcript_1/1_Confidence_1.000	gi|168046675|ref|XP_001775798.1| predicted protein [Physcomitrella patens subsp. patens] gi|162672805|gb|EDQ59337.1| predicted protein [Physcomitrella patens subsp. patens]
Locus_5981_Transcript_1/1_Confidence_1.000	gi|168046675|ref|XP_001775798.1| predicted protein [Physcomitrella patens subsp. patens] gi|162672805|gb|EDQ59337.1| predicted protein [Physcomitrella patens subsp. patens]
Locus_43818_Transcript_1/1_Confidence_1.000	gi|168046677|ref|XP_001775799.1| predicted protein [Physcomitrella patens subsp. patens] gi|162672806|gb|EDQ59338.1| predicted protein [Physcomitrella patens subsp. patens]
Locus_6108_Transcript_1/1_Confidence_1.000	gi|168046683|ref|XP_001775802.1| predicted protein [Physcomitrella patens subsp. patens] gi|162672809|gb|EDQ59341.1| predicted protein [Physcomitrella patens subsp. patens]
Locus_9086_Transcript_1/1_Confidence_1.000	gi|168046749|ref|XP_001775835.1| predicted protein [Physcomitrella patens subsp. patens] gi|162672842|gb|EDQ59374.1| predicted protein [Physcomitrella patens subsp. patens]
Locus_42467_Transcript_1/1_Confidence_1.000	gi|168046767|ref|XP_001775844.1| predicted protein [Physcomitrella patens subsp. patens] gi|162672851|gb|EDQ59383.1| predicted protein [Physcomitrella patens subsp. patens]
Locus_1587_Transcript_1/1_Confidence_1.000	gi|168046781|ref|XP_001775851.1| histone transcription regulator HIRA [Physcomitrella patens subsp. patens] gi|162672858|gb|EDQ59390.1| histone transcription regulator HIRA [Physcomitrella patens subsp. patens]
Locus_6995_Transcript_1/1_Confidence_1.000	gi|168046995|ref|XP_001775957.1| predicted protein [Physcomitrella patens subsp. patens] gi|162672615|gb|EDQ59149.1| predicted protein [Physcomitrella patens subsp. patens]
Locus_15614_Transcript_1/1_Confidence_1.000	gi|168047021|ref|XP_001775970.1| predicted protein [Physcomitrella patens subsp. patens] gi|162672628|gb|EDQ59162.1| predicted protein [Physcomitrella patens subsp. patens]
Locus_12386_Transcript_1/1_Confidence_1.000	gi|168047021|ref|XP_001775970.1| predicted protein [Physcomitrella patens subsp. patens] gi|162672628|gb|EDQ59162.1| predicted protein [Physcomitrella patens subsp. patens]
Locus_6872_Transcript_1/1_Confidence_1.000	gi|168047027|ref|XP_001775973.1| predicted protein [Physcomitrella patens subsp. patens] gi|162672631|gb|EDQ59165.1| predicted protein [Physcomitrella patens subsp. patens]
Locus_17929_Transcript_1/1_Confidence_1.000	gi|168047043|ref|XP_001775981.1| sensory histidine protein kinase [Physcomitrella patens subsp. patens] gi|162672639|gb|EDQ59173.1| sensory histidine protein kinase [Physcomitrella patens subsp. patens]
Locus_35353_Transcript_1/1_Confidence_1.000	gi|168047145|ref|XP_001776032.1| predicted protein [Physcomitrella patens subsp. patens] gi|162672690|gb|EDQ59224.1| predicted protein [Physcomitrella patens subsp. patens]
Locus_16237_Transcript_1/1_Confidence_1.000	gi|168047145|ref|XP_001776032.1| predicted protein [Physcomitrella patens subsp. patens] gi|162672690|gb|EDQ59224.1| predicted protein [Physcomitrella patens subsp. patens]
Locus_27216_Transcript_1/1_Confidence_1.000	gi|168047190|ref|XP_001776054.1| predicted protein [Physcomitrella patens subsp. patens] gi|162672564|gb|EDQ59099.1| predicted protein [Physcomitrella patens subsp. patens]
Locus_29530_Transcript_1/1_Confidence_1.000	gi|168047222|ref|XP_001776070.1| predicted protein [Physcomitrella patens subsp. patens] gi|162672580|gb|EDQ59115.1| predicted protein [Physcomitrella patens subsp. patens]
Locus_935_Transcript_1/1_Confidence_1.000	gi|168047301|ref|XP_001776109.1| predicted protein [Physcomitrella patens subsp. patens] gi|162672484|gb|EDQ59020.1| predicted protein [Physcomitrella patens subsp. patens]
Locus_14519_Transcript_1/1_Confidence_1.000	gi|168047333|ref|XP_001776125.1| predicted protein [Physcomitrella patens subsp. patens] gi|162672500|gb|EDQ59036.1| predicted protein [Physcomitrella patens subsp. patens]
Locus_10895_Transcript_1/1_Confidence_1.000	gi|168047349|ref|XP_001776133.1| predicted protein [Physcomitrella patens subsp. patens] gi|162672508|gb|EDQ59044.1| predicted protein [Physcomitrella patens subsp. patens]
Locus_32175_Transcript_1/1_Confidence_1.000	gi|168047367|ref|XP_001776142.1| predicted protein [Physcomitrella patens subsp. patens] gi|162672517|gb|EDQ59053.1| predicted protein [Physcomitrella patens subsp. patens]
Locus_3585_Transcript_1/1_Confidence_1.000	gi|168047421|ref|XP_001776169.1| predicted protein [Physcomitrella patens subsp. patens] gi|162672544|gb|EDQ59080.1| predicted protein [Physcomitrella patens subsp. patens]
Locus_65871_Transcript_1/1_Confidence_1.000	gi|168047615|ref|XP_001776265.1| PF20 central pair apparatus protein [Physcomitrella patens subsp. patens] gi|162672360|gb|EDQ58898.1| PF20 central pair apparatus protein [Physcomitrella patens subsp. patens]
Locus_27753_Transcript_1/1_Confidence_1.000	gi|168047677|ref|XP_001776296.1| predicted protein [Physcomitrella patens subsp. patens] gi|162672391|gb|EDQ58929.1| predicted protein [Physcomitrella patens subsp. patens]
Locus_1367_Transcript_1/1_Confidence_1.000	gi|168047677|ref|XP_001776296.1| predicted protein [Physcomitrella patens subsp. patens] gi|162672391|gb|EDQ58929.1| predicted protein [Physcomitrella patens subsp. patens]
Locus_9797_Transcript_1/1_Confidence_1.000	gi|168047786|ref|XP_001776350.1| predicted protein [Physcomitrella patens subsp. patens] gi|162672310|gb|EDQ58849.1| predicted protein [Physcomitrella patens subsp. patens]
Locus_26122_Transcript_1/1_Confidence_1.000	gi|168047816|ref|XP_001776365.1| predicted protein [Physcomitrella patens subsp. patens] gi|162672325|gb|EDQ58864.1| predicted protein [Physcomitrella patens subsp. patens]
Locus_34283_Transcript_1/1_Confidence_1.000	gi|168047855|ref|XP_001776384.1| predicted protein [Physcomitrella patens subsp. patens] gi|162672228|gb|EDQ58768.1| predicted protein [Physcomitrella patens subsp. patens]
Locus_20708_Transcript_1/1_Confidence_1.000	gi|168047891|ref|XP_001776402.1| predicted protein [Physcomitrella patens subsp. patens] gi|162672246|gb|EDQ58786.1| predicted protein [Physcomitrella patens subsp. patens]
Locus_7153_Transcript_1/1_Confidence_1.000	gi|168047905|ref|XP_001776409.1| predicted protein [Physcomitrella patens subsp. patens] gi|162672253|gb|EDQ58793.1| predicted protein [Physcomitrella patens subsp. patens]
Locus_70953_Transcript_1/1_Confidence_1.000	gi|168047905|ref|XP_001776409.1| predicted protein [Physcomitrella patens subsp. patens] gi|162672253|gb|EDQ58793.1| predicted protein [Physcomitrella patens subsp. patens]
Locus_2714_Transcript_1/1_Confidence_1.000	gi|168048048|ref|XP_001776480.1| predicted protein [Physcomitrella patens subsp. patens] gi|162672206|gb|EDQ58747.1| predicted protein [Physcomitrella patens subsp. patens]
Locus_34482_Transcript_1/1_Confidence_1.000	gi|168048054|ref|XP_001776483.1| predicted protein [Physcomitrella patens subsp. patens] gi|162672209|gb|EDQ58750.1| predicted protein [Physcomitrella patens subsp. patens]
Locus_22898_Transcript_1/1_Confidence_1.000	gi|168048054|ref|XP_001776483.1| predicted protein [Physcomitrella patens subsp. patens] gi|162672209|gb|EDQ58750.1| predicted protein [Physcomitrella patens subsp. patens]
Locus_12969_Transcript_1/1_Confidence_1.000	gi|168048078|ref|XP_001776495.1| predicted protein [Physcomitrella patens subsp. patens] gi|162672221|gb|EDQ58762.1| predicted protein [Physcomitrella patens subsp. patens]
Locus_9767_Transcript_1/1_Confidence_1.000	gi|168048081|ref|XP_001776496.1| predicted protein [Physcomitrella patens subsp. patens] gi|162672087|gb|EDQ58629.1| predicted protein [Physcomitrella patens subsp. patens]
Locus_2371_Transcript_1/1_Confidence_1.000	gi|168048085|ref|XP_001776498.1| predicted protein [Physcomitrella patens subsp. patens] gi|162672089|gb|EDQ58631.1| predicted protein [Physcomitrella patens subsp. patens]
Locus_10217_Transcript_1/1_Confidence_1.000	gi|168048107|ref|XP_001776509.1| predicted protein [Physcomitrella patens subsp. patens] gi|162672100|gb|EDQ58642.1| predicted protein [Physcomitrella patens subsp. patens]
Locus_12113_Transcript_1/1_Confidence_1.000	gi|168048111|ref|XP_001776511.1| predicted protein [Physcomitrella patens subsp. patens] gi|162672102|gb|EDQ58644.1| predicted protein [Physcomitrella patens subsp. patens]
Locus_15373_Transcript_1/1_Confidence_1.000	gi|168048127|ref|XP_001776519.1| predicted protein [Physcomitrella patens subsp. patens] gi|162672110|gb|EDQ58652.1| predicted protein [Physcomitrella patens subsp. patens]
Locus_5598_Transcript_1/1_Confidence_1.000	gi|168048127|ref|XP_001776519.1| predicted protein [Physcomitrella patens subsp. patens] gi|162672110|gb|EDQ58652.1| predicted protein [Physcomitrella patens subsp. patens]
Locus_12206_Transcript_1/1_Confidence_1.000	gi|168048143|ref|XP_001776527.1| predicted protein [Physcomitrella patens subsp. patens] gi|162672118|gb|EDQ58660.1| predicted protein [Physcomitrella patens subsp. patens]
Locus_5078_Transcript_1/1_Confidence_1.000	gi|168048183|ref|XP_001776547.1| predicted protein [Physcomitrella patens subsp. patens] gi|162672138|gb|EDQ58680.1| predicted protein [Physcomitrella patens subsp. patens]
Locus_10432_Transcript_1/1_Confidence_1.000	gi|168048453|ref|XP_001776681.1| predicted protein [Physcomitrella patens subsp. patens] gi|162671973|gb|EDQ58517.1| predicted protein [Physcomitrella patens subsp. patens]
Locus_29041_Transcript_1/1_Confidence_1.000	gi|168048509|ref|XP_001776709.1| MIKCC MADS-domain protein PPMC6 [Physcomitrella patens subsp. patens] gi|162672001|gb|EDQ58545.1| MIKCC MADS-domain protein PPMC6 [Physcomitrella patens subsp. patens]
Locus_8768_Transcript_1/1_Confidence_1.000	gi|168048616|ref|XP_001776762.1| predicted protein [Physcomitrella patens subsp. patens] gi|162671911|gb|EDQ58456.1| predicted protein [Physcomitrella patens subsp. patens]
Locus_4624_Transcript_1/1_Confidence_1.000	gi|168048755|ref|XP_001776831.1| predicted protein [Physcomitrella patens subsp. patens] gi|162671835|gb|EDQ58381.1| predicted protein [Physcomitrella patens subsp. patens]
Locus_21858_Transcript_1/1_Confidence_1.000	gi|168048765|ref|XP_001776836.1| predicted protein [Physcomitrella patens subsp. patens] gi|162671840|gb|EDQ58386.1| predicted protein [Physcomitrella patens subsp. patens]
Locus_2069_Transcript_1/1_Confidence_1.000	gi|168048799|ref|XP_001776853.1| ARID/BRIGHT DNA-binding domain-containing protein [Physcomitrella patens subsp. patens] gi|162671857|gb|EDQ58403.1| ARID/BRIGHT DNA-binding domain-containing protein [Physcomitrella patens subsp. patens]
Locus_26272_Transcript_1/1_Confidence_1.000	gi|168048868|ref|XP_001776887.1| CLL6 clavata1-like receptor S/T protein kinase protein [Physcomitrella patens subsp. patens] gi|162671743|gb|EDQ58290.1| CLL6 clavata1-like receptor S/T protein kinase protein [Physcomitrella patens subsp. patens]
Locus_8898_Transcript_1/1_Confidence_1.000	gi|168048872|ref|XP_001776889.1| predicted protein [Physcomitrella patens subsp. patens] gi|162671745|gb|EDQ58292.1| predicted protein [Physcomitrella patens subsp. patens]
Locus_52940_Transcript_1/1_Confidence_1.000	gi|168048890|ref|XP_001776898.1| SNF2 family DNA-dependent ATPase [Physcomitrella patens subsp. patens] gi|162671754|gb|EDQ58301.1| SNF2 family DNA-dependent ATPase [Physcomitrella patens subsp. patens]
Locus_17266_Transcript_1/1_Confidence_1.000	gi|168048900|ref|XP_001776903.1| predicted protein [Physcomitrella patens subsp. patens] gi|162671759|gb|EDQ58306.1| predicted protein [Physcomitrella patens subsp. patens]
Locus_21792_Transcript_1/1_Confidence_1.000	gi|168048900|ref|XP_001776903.1| predicted protein [Physcomitrella patens subsp. patens] gi|162671759|gb|EDQ58306.1| predicted protein [Physcomitrella patens subsp. patens]
Locus_14712_Transcript_1/1_Confidence_1.000	gi|168049025|ref|XP_001776965.1| predicted protein [Physcomitrella patens subsp. patens] gi|162671666|gb|EDQ58214.1| predicted protein [Physcomitrella patens subsp. patens]
Locus_15925_Transcript_1/1_Confidence_1.000	gi|168049033|ref|XP_001776969.1| predicted protein [Physcomitrella patens subsp. patens] gi|162671670|gb|EDQ58218.1| predicted protein [Physcomitrella patens subsp. patens]
Locus_7750_Transcript_1/1_Confidence_1.000	gi|168049045|ref|XP_001776975.1| predicted protein [Physcomitrella patens subsp. patens] gi|162671676|gb|EDQ58224.1| predicted protein [Physcomitrella patens subsp. patens]
Locus_1492_Transcript_1/1_Confidence_1.000	gi|168049045|ref|XP_001776975.1| predicted protein [Physcomitrella patens subsp. patens] gi|162671676|gb|EDQ58224.1| predicted protein [Physcomitrella patens subsp. patens]
Locus_23925_Transcript_1/1_Confidence_1.000	gi|168049057|ref|XP_001776981.1| predicted protein [Physcomitrella patens subsp. patens] gi|162671682|gb|EDQ58230.1| predicted protein [Physcomitrella patens subsp. patens]
Locus_14846_Transcript_1/1_Confidence_1.000	gi|168049057|ref|XP_001776981.1| predicted protein [Physcomitrella patens subsp. patens] gi|162671682|gb|EDQ58230.1| predicted protein [Physcomitrella patens subsp. patens]
Locus_68793_Transcript_1/1_Confidence_1.000	gi|168049186|ref|XP_001777045.1| predicted protein [Physcomitrella patens subsp. patens] gi|162671610|gb|EDQ58159.1| predicted protein [Physcomitrella patens subsp. patens]
Locus_55038_Transcript_1/1_Confidence_1.000	gi|168049186|ref|XP_001777045.1| predicted protein [Physcomitrella patens subsp. patens] gi|162671610|gb|EDQ58159.1| predicted protein [Physcomitrella patens subsp. patens]
Locus_431_Transcript_1/1_Confidence_1.000	gi|168049239|ref|XP_001777071.1| predicted protein [Physcomitrella patens subsp. patens] gi|162671514|gb|EDQ58064.1| predicted protein [Physcomitrella patens subsp. patens]
Locus_22954_Transcript_1/1_Confidence_1.000	gi|168049251|ref|XP_001777077.1| predicted protein [Physcomitrella patens subsp. patens] gi|162671520|gb|EDQ58070.1| predicted protein [Physcomitrella patens subsp. patens]
Locus_291_Transcript_1/1_Confidence_1.000	gi|168049263|ref|XP_001777083.1| predicted protein [Physcomitrella patens subsp. patens] gi|162671526|gb|EDQ58076.1| predicted protein [Physcomitrella patens subsp. patens]
Locus_13020_Transcript_1/1_Confidence_1.000	gi|168049329|ref|XP_001777116.1| predicted protein [Physcomitrella patens subsp. patens] gi|162671559|gb|EDQ58109.1| predicted protein [Physcomitrella patens subsp. patens]
Locus_5285_Transcript_1/1_Confidence_1.000	gi|168049483|ref|XP_001777192.1| predicted protein [Physcomitrella patens subsp. patens] gi|162671420|gb|EDQ57972.1| predicted protein [Physcomitrella patens subsp. patens]
Locus_16445_Transcript_1/1_Confidence_1.000	gi|168049501|ref|XP_001777201.1| predicted protein [Physcomitrella patens subsp. patens] gi|162671429|gb|EDQ57981.1| predicted protein [Physcomitrella patens subsp. patens]
Locus_9255_Transcript_1/1_Confidence_1.000	gi|168049525|ref|XP_001777213.1| predicted protein [Physcomitrella patens subsp. patens] gi|162671441|gb|EDQ57993.1| predicted protein [Physcomitrella patens subsp. patens]
Locus_14730_Transcript_1/1_Confidence_1.000	gi|168049555|ref|XP_001777228.1| predicted protein [Physcomitrella patens subsp. patens] gi|162671456|gb|EDQ58008.1| predicted protein [Physcomitrella patens subsp. patens]
Locus_22401_Transcript_1/1_Confidence_1.000	gi|168049598|ref|XP_001777249.1| ATP-binding cassette transporter, subfamily A, group AOH, member 1 protein PpABCA1 [Physcomitrella patens subsp. patens] gi|162671351|gb|EDQ57904.1| ATP-binding cassette transporter, subfamily A, group AOH, member 1 protein PpABCA1 [Physcomitrella patens subsp. patens]
Locus_11233_Transcript_1/1_Confidence_1.000	gi|168049656|ref|XP_001777278.1| predicted protein [Physcomitrella patens subsp. patens] gi|162671380|gb|EDQ57933.1| predicted protein [Physcomitrella patens subsp. patens]
Locus_240_Transcript_1/1_Confidence_1.000	gi|168049656|ref|XP_001777278.1| predicted protein [Physcomitrella patens subsp. patens] gi|162671380|gb|EDQ57933.1| predicted protein [Physcomitrella patens subsp. patens]
Locus_27369_Transcript_1/1_Confidence_1.000	gi|168049690|ref|XP_001777295.1| ATP-binding cassette transporter, subfamily D, member 7, group PMP protein PpABCD7 [Physcomitrella patens subsp. patens] gi|162671397|gb|EDQ57950.1| ATP-binding cassette transporter, subfamily D, member 7, group PMP protein PpABCD7 [Physcomitrella patens subsp. patens]
Locus_38963_Transcript_1/1_Confidence_1.000	gi|168049701|ref|XP_001777300.1| predicted protein [Physcomitrella patens subsp. patens] gi|162671276|gb|EDQ57830.1| predicted protein [Physcomitrella patens subsp. patens]
Locus_30144_Transcript_1/1_Confidence_1.000	gi|168049701|ref|XP_001777300.1| predicted protein [Physcomitrella patens subsp. patens] gi|162671276|gb|EDQ57830.1| predicted protein [Physcomitrella patens subsp. patens]
Locus_32119_Transcript_1/1_Confidence_1.000	gi|168049743|ref|XP_001777321.1| predicted protein [Physcomitrella patens subsp. patens] gi|162671297|gb|EDQ57851.1| predicted protein [Physcomitrella patens subsp. patens]
Locus_13748_Transcript_1/1_Confidence_1.000	gi|168049743|ref|XP_001777321.1| predicted protein [Physcomitrella patens subsp. patens] gi|162671297|gb|EDQ57851.1| predicted protein [Physcomitrella patens subsp. patens]
Locus_11758_Transcript_1/1_Confidence_1.000	gi|168049743|ref|XP_001777321.1| predicted protein [Physcomitrella patens subsp. patens] gi|162671297|gb|EDQ57851.1| predicted protein [Physcomitrella patens subsp. patens]
Locus_21969_Transcript_1/1_Confidence_1.000	gi|168049779|ref|XP_001777339.1| predicted protein [Physcomitrella patens subsp. patens] gi|162671315|gb|EDQ57869.1| predicted protein [Physcomitrella patens subsp. patens]
Locus_17895_Transcript_1/1_Confidence_1.000	gi|168049795|ref|XP_001777347.1| predicted protein [Physcomitrella patens subsp. patens] gi|162671323|gb|EDQ57877.1| predicted protein [Physcomitrella patens subsp. patens]
Locus_27677_Transcript_1/1_Confidence_1.000	gi|168049795|ref|XP_001777347.1| predicted protein [Physcomitrella patens subsp. patens] gi|162671323|gb|EDQ57877.1| predicted protein [Physcomitrella patens subsp. patens]
Locus_23839_Transcript_1/1_Confidence_1.000	gi|168049795|ref|XP_001777347.1| predicted protein [Physcomitrella patens subsp. patens] gi|162671323|gb|EDQ57877.1| predicted protein [Physcomitrella patens subsp. patens]
Locus_24175_Transcript_1/1_Confidence_1.000	gi|168049795|ref|XP_001777347.1| predicted protein [Physcomitrella patens subsp. patens] gi|162671323|gb|EDQ57877.1| predicted protein [Physcomitrella patens subsp. patens]
Locus_26102_Transcript_1/1_Confidence_1.000	gi|168049795|ref|XP_001777347.1| predicted protein [Physcomitrella patens subsp. patens] gi|162671323|gb|EDQ57877.1| predicted protein [Physcomitrella patens subsp. patens]
Locus_31104_Transcript_1/1_Confidence_1.000	gi|168049795|ref|XP_001777347.1| predicted protein [Physcomitrella patens subsp. patens] gi|162671323|gb|EDQ57877.1| predicted protein [Physcomitrella patens subsp. patens]
Locus_27009_Transcript_1/1_Confidence_1.000	gi|168049795|ref|XP_001777347.1| predicted protein [Physcomitrella patens subsp. patens] gi|162671323|gb|EDQ57877.1| predicted protein [Physcomitrella patens subsp. patens]
Locus_13162_Transcript_1/1_Confidence_1.000	gi|168049795|ref|XP_001777347.1| predicted protein [Physcomitrella patens subsp. patens] gi|162671323|gb|EDQ57877.1| predicted protein [Physcomitrella patens subsp. patens]
Locus_40483_Transcript_1/1_Confidence_1.000	gi|168049795|ref|XP_001777347.1| predicted protein [Physcomitrella patens subsp. patens] gi|162671323|gb|EDQ57877.1| predicted protein [Physcomitrella patens subsp. patens]
Locus_10759_Transcript_1/1_Confidence_1.000	gi|168049795|ref|XP_001777347.1| predicted protein [Physcomitrella patens subsp. patens] gi|162671323|gb|EDQ57877.1| predicted protein [Physcomitrella patens subsp. patens]
Locus_27085_Transcript_1/1_Confidence_1.000	gi|168049795|ref|XP_001777347.1| predicted protein [Physcomitrella patens subsp. patens] gi|162671323|gb|EDQ57877.1| predicted protein [Physcomitrella patens subsp. patens]
Locus_12791_Transcript_1/1_Confidence_1.000	gi|168049914|ref|XP_001777406.1| predicted protein [Physcomitrella patens subsp. patens] gi|162671255|gb|EDQ57810.1| predicted protein [Physcomitrella patens subsp. patens]
Locus_7104_Transcript_1/1_Confidence_1.000	gi|168050037|ref|XP_001777467.1| predicted protein [Physcomitrella patens subsp. patens] gi|162671198|gb|EDQ57754.1| predicted protein [Physcomitrella patens subsp. patens]
Locus_30948_Transcript_1/1_Confidence_1.000	gi|168050086|ref|XP_001777491.1| predicted protein [Physcomitrella patens subsp. patens] gi|162671109|gb|EDQ57666.1| predicted protein [Physcomitrella patens subsp. patens]
Locus_36768_Transcript_1/1_Confidence_1.000	gi|168050086|ref|XP_001777491.1| predicted protein [Physcomitrella patens subsp. patens] gi|162671109|gb|EDQ57666.1| predicted protein [Physcomitrella patens subsp. patens]
Locus_52283_Transcript_1/1_Confidence_1.000	gi|168050086|ref|XP_001777491.1| predicted protein [Physcomitrella patens subsp. patens] gi|162671109|gb|EDQ57666.1| predicted protein [Physcomitrella patens subsp. patens]
Locus_10355_Transcript_1/1_Confidence_1.000	gi|168050112|ref|XP_001777504.1| predicted protein [Physcomitrella patens subsp. patens] gi|162671122|gb|EDQ57679.1| predicted protein [Physcomitrella patens subsp. patens]
Locus_5784_Transcript_1/1_Confidence_1.000	gi|168050229|ref|XP_001777562.1| predicted protein [Physcomitrella patens subsp. patens] gi|162671047|gb|EDQ57605.1| predicted protein [Physcomitrella patens subsp. patens]
Locus_2333_Transcript_1/1_Confidence_1.000	gi|168050235|ref|XP_001777565.1| predicted protein [Physcomitrella patens subsp. patens] gi|162671050|gb|EDQ57608.1| predicted protein [Physcomitrella patens subsp. patens]
Locus_29400_Transcript_1/1_Confidence_1.000	gi|168050289|ref|XP_001777592.1| predicted protein [Physcomitrella patens subsp. patens] gi|162671077|gb|EDQ57635.1| predicted protein [Physcomitrella patens subsp. patens]
Locus_21339_Transcript_1/1_Confidence_1.000	gi|168050289|ref|XP_001777592.1| predicted protein [Physcomitrella patens subsp. patens] gi|162671077|gb|EDQ57635.1| predicted protein [Physcomitrella patens subsp. patens]
Locus_27438_Transcript_1/1_Confidence_1.000	gi|168050289|ref|XP_001777592.1| predicted protein [Physcomitrella patens subsp. patens] gi|162671077|gb|EDQ57635.1| predicted protein [Physcomitrella patens subsp. patens]
Locus_13054_Transcript_1/1_Confidence_1.000	gi|168050374|ref|XP_001777634.1| predicted protein [Physcomitrella patens subsp. patens] gi|162670977|gb|EDQ57536.1| predicted protein [Physcomitrella patens subsp. patens]
Locus_2515_Transcript_1/1_Confidence_1.000	gi|168050388|ref|XP_001777641.1| predicted protein [Physcomitrella patens subsp. patens] gi|162670984|gb|EDQ57543.1| predicted protein [Physcomitrella patens subsp. patens]
Locus_36836_Transcript_1/1_Confidence_1.000	gi|168050438|ref|XP_001777666.1| predicted protein [Physcomitrella patens subsp. patens] gi|162671009|gb|EDQ57568.1| predicted protein [Physcomitrella patens subsp. patens]
Locus_7739_Transcript_1/1_Confidence_1.000	gi|168050479|ref|XP_001777686.1| predicted protein [Physcomitrella patens subsp. patens] gi|162670906|gb|EDQ57466.1| predicted protein [Physcomitrella patens subsp. patens]
Locus_10911_Transcript_1/1_Confidence_1.000	gi|168050549|ref|XP_001777721.1| predicted protein [Physcomitrella patens subsp. patens] gi|162670941|gb|EDQ57501.1| predicted protein [Physcomitrella patens subsp. patens]
Locus_39360_Transcript_1/1_Confidence_1.000	gi|168050791|ref|XP_001777841.1| predicted protein [Physcomitrella patens subsp. patens] gi|162670817|gb|EDQ57379.1| predicted protein [Physcomitrella patens subsp. patens]
Locus_15840_Transcript_1/1_Confidence_1.000	gi|168050884|ref|XP_001777887.1| predicted protein [Physcomitrella patens subsp. patens] gi|162670752|gb|EDQ57315.1| predicted protein [Physcomitrella patens subsp. patens]
Locus_8609_Transcript_1/1_Confidence_1.000	gi|168051001|ref|XP_001777945.1| predicted protein [Physcomitrella patens subsp. patens] gi|162670705|gb|EDQ57269.1| predicted protein [Physcomitrella patens subsp. patens]
Locus_4911_Transcript_1/1_Confidence_1.000	gi|168051001|ref|XP_001777945.1| predicted protein [Physcomitrella patens subsp. patens] gi|162670705|gb|EDQ57269.1| predicted protein [Physcomitrella patens subsp. patens]
Locus_11031_Transcript_1/1_Confidence_1.000	gi|168051009|ref|XP_001777949.1| predicted protein [Physcomitrella patens subsp. patens] gi|162670709|gb|EDQ57273.1| predicted protein [Physcomitrella patens subsp. patens]
Locus_22315_Transcript_1/1_Confidence_1.000	gi|168051151|ref|XP_001778019.1| predicted protein [Physcomitrella patens subsp. patens] gi|162670562|gb|EDQ57128.1| predicted protein [Physcomitrella patens subsp. patens]
Locus_2198_Transcript_1/1_Confidence_1.000	gi|168051413|ref|XP_001778149.1| predicted protein [Physcomitrella patens subsp. patens] gi|162670471|gb|EDQ57039.1| predicted protein [Physcomitrella patens subsp. patens]
Locus_21659_Transcript_1/1_Confidence_1.000	gi|168051413|ref|XP_001778149.1| predicted protein [Physcomitrella patens subsp. patens] gi|162670471|gb|EDQ57039.1| predicted protein [Physcomitrella patens subsp. patens]
Locus_4251_Transcript_1/1_Confidence_1.000	gi|168051413|ref|XP_001778149.1| predicted protein [Physcomitrella patens subsp. patens] gi|162670471|gb|EDQ57039.1| predicted protein [Physcomitrella patens subsp. patens]
Locus_11940_Transcript_1/1_Confidence_1.000	gi|168051419|ref|XP_001778152.1| predicted protein [Physcomitrella patens subsp. patens] gi|162670474|gb|EDQ57042.1| predicted protein [Physcomitrella patens subsp. patens]
Locus_35777_Transcript_1/1_Confidence_1.000	gi|168051480|ref|XP_001778182.1| predicted protein [Physcomitrella patens subsp. patens] gi|162670395|gb|EDQ56964.1| predicted protein [Physcomitrella patens subsp. patens]
Locus_17378_Transcript_1/1_Confidence_1.000	gi|168051480|ref|XP_001778182.1| predicted protein [Physcomitrella patens subsp. patens] gi|162670395|gb|EDQ56964.1| predicted protein [Physcomitrella patens subsp. patens]
Locus_34489_Transcript_1/1_Confidence_1.000	gi|168051599|ref|XP_001778241.1| SNF2 family DNA-dependent ATPase [Physcomitrella patens subsp. patens] gi|162670338|gb|EDQ56908.1| SNF2 family DNA-dependent ATPase [Physcomitrella patens subsp. patens]
Locus_20417_Transcript_1/1_Confidence_1.000	gi|168051599|ref|XP_001778241.1| SNF2 family DNA-dependent ATPase [Physcomitrella patens subsp. patens] gi|162670338|gb|EDQ56908.1| SNF2 family DNA-dependent ATPase [Physcomitrella patens subsp. patens]
Locus_24964_Transcript_1/1_Confidence_1.000	gi|168051649|ref|XP_001778266.1| predicted protein [Physcomitrella patens subsp. patens] gi|162670363|gb|EDQ56933.1| predicted protein [Physcomitrella patens subsp. patens]
Locus_28495_Transcript_1/1_Confidence_1.000	gi|168051671|ref|XP_001778277.1| predicted protein [Physcomitrella patens subsp. patens] gi|162670374|gb|EDQ56944.1| predicted protein [Physcomitrella patens subsp. patens]
Locus_31111_Transcript_1/1_Confidence_1.000	gi|168051835|ref|XP_001778358.1| predicted protein [Physcomitrella patens subsp. patens] gi|162670237|gb|EDQ56809.1| predicted protein [Physcomitrella patens subsp. patens]
Locus_57018_Transcript_1/1_Confidence_1.000	gi|168052142|ref|XP_001778510.1| predicted protein [Physcomitrella patens subsp. patens] gi|162670108|gb|EDQ56683.1| predicted protein [Physcomitrella patens subsp. patens]
Locus_39639_Transcript_1/1_Confidence_1.000	gi|168052142|ref|XP_001778510.1| predicted protein [Physcomitrella patens subsp. patens] gi|162670108|gb|EDQ56683.1| predicted protein [Physcomitrella patens subsp. patens]
Locus_2549_Transcript_1/1_Confidence_1.000	gi|168052205|ref|XP_001778541.1| predicted protein [Physcomitrella patens subsp. patens] gi|162669995|gb|EDQ56571.1| predicted protein [Physcomitrella patens subsp. patens]
Locus_12747_Transcript_1/1_Confidence_1.000	gi|168052301|ref|XP_001778589.1| predicted protein [Physcomitrella patens subsp. patens] gi|162670043|gb|EDQ56619.1| predicted protein [Physcomitrella patens subsp. patens]
Locus_10082_Transcript_1/1_Confidence_1.000	gi|168052305|ref|XP_001778591.1| predicted protein [Physcomitrella patens subsp. patens] gi|162670045|gb|EDQ56621.1| predicted protein [Physcomitrella patens subsp. patens]
Locus_12411_Transcript_1/1_Confidence_1.000	gi|168052305|ref|XP_001778591.1| predicted protein [Physcomitrella patens subsp. patens] gi|162670045|gb|EDQ56621.1| predicted protein [Physcomitrella patens subsp. patens]
Locus_6398_Transcript_1/1_Confidence_1.000	gi|168052313|ref|XP_001778595.1| predicted protein [Physcomitrella patens subsp. patens] gi|162670049|gb|EDQ56625.1| predicted protein [Physcomitrella patens subsp. patens]
Locus_44282_Transcript_1/1_Confidence_1.000	gi|168052362|ref|XP_001778619.1| predicted protein [Physcomitrella patens subsp. patens] gi|162669937|gb|EDQ56514.1| predicted protein [Physcomitrella patens subsp. patens]
Locus_5834_Transcript_1/1_Confidence_1.000	gi|168052424|ref|XP_001778650.1| predicted protein [Physcomitrella patens subsp. patens] gi|162669968|gb|EDQ56545.1| predicted protein [Physcomitrella patens subsp. patens]
Locus_62607_Transcript_1/1_Confidence_1.000	gi|168052424|ref|XP_001778650.1| predicted protein [Physcomitrella patens subsp. patens] gi|162669968|gb|EDQ56545.1| predicted protein [Physcomitrella patens subsp. patens]
Locus_9416_Transcript_1/1_Confidence_1.000	gi|168052515|ref|XP_001778695.1| predicted protein [Physcomitrella patens subsp. patens] gi|162669910|gb|EDQ56488.1| predicted protein [Physcomitrella patens subsp. patens]
Locus_11200_Transcript_1/1_Confidence_1.000	gi|168052517|ref|XP_001778696.1| predicted protein [Physcomitrella patens subsp. patens] gi|162669911|gb|EDQ56489.1| predicted protein [Physcomitrella patens subsp. patens]
Locus_5424_Transcript_1/1_Confidence_1.000	gi|168052555|ref|XP_001778715.1| predicted protein [Physcomitrella patens subsp. patens] gi|162669930|gb|EDQ56508.1| predicted protein [Physcomitrella patens subsp. patens]
Locus_2619_Transcript_1/1_Confidence_1.000	gi|168052658|ref|XP_001778757.1| predicted protein [Physcomitrella patens subsp. patens] gi|162669876|gb|EDQ56455.1| predicted protein [Physcomitrella patens subsp. patens]
Locus_3175_Transcript_1/1_Confidence_1.000	gi|168052699|ref|XP_001778777.1| 26S proteasome regulatory complex, ATPase RPT6 [Physcomitrella patens subsp. patens] gi|162669783|gb|EDQ56363.1| 26S proteasome regulatory complex, ATPase RPT6 [Physcomitrella patens subsp. patens]
Locus_8895_Transcript_1/1_Confidence_1.000	gi|168052703|ref|XP_001778779.1| predicted protein [Physcomitrella patens subsp. patens] gi|162669785|gb|EDQ56365.1| predicted protein [Physcomitrella patens subsp. patens]
Locus_18290_Transcript_1/1_Confidence_1.000	gi|168052759|ref|XP_001778807.1| predicted protein [Physcomitrella patens subsp. patens] gi|162669813|gb|EDQ56393.1| predicted protein [Physcomitrella patens subsp. patens]
Locus_22808_Transcript_1/1_Confidence_1.000	gi|168052769|ref|XP_001778812.1| SNF2 family DNA-dependent ATPase [Physcomitrella patens subsp. patens] gi|162669818|gb|EDQ56398.1| SNF2 family DNA-dependent ATPase [Physcomitrella patens subsp. patens]
Locus_6137_Transcript_1/1_Confidence_1.000	gi|168052914|ref|XP_001778884.1| predicted protein [Physcomitrella patens subsp. patens] gi|162669753|gb|EDQ56334.1| predicted protein [Physcomitrella patens subsp. patens]
Locus_7189_Transcript_1/1_Confidence_1.000	gi|168053025|ref|XP_001778939.1| predicted protein [Physcomitrella patens subsp. patens] gi|162669693|gb|EDQ56275.1| predicted protein [Physcomitrella patens subsp. patens]
Locus_15469_Transcript_1/1_Confidence_1.000	gi|168053147|ref|XP_001778999.1| ATP-binding cassette transporter, subfamily B, member 9, group ATM protein PpABCB9 [Physcomitrella patens subsp. patens] gi|162669561|gb|EDQ56145.1| ATP-binding cassette transporter, subfamily B, member 9, group ATM protein PpABCB9 [Physcomitrella patens subsp. patens]
Locus_3556_Transcript_1/1_Confidence_1.000	gi|168053175|ref|XP_001779013.1| predicted protein [Physcomitrella patens subsp. patens] gi|162669575|gb|EDQ56159.1| predicted protein [Physcomitrella patens subsp. patens]
Locus_58060_Transcript_1/1_Confidence_1.000	gi|168053175|ref|XP_001779013.1| predicted protein [Physcomitrella patens subsp. patens] gi|162669575|gb|EDQ56159.1| predicted protein [Physcomitrella patens subsp. patens]
Locus_5636_Transcript_1/1_Confidence_1.000	gi|168053205|ref|XP_001779028.1| predicted protein [Physcomitrella patens subsp. patens] gi|162669590|gb|EDQ56174.1| predicted protein [Physcomitrella patens subsp. patens]
Locus_2152_Transcript_1/1_Confidence_1.000	gi|168053249|ref|XP_001779050.1| predicted protein [Physcomitrella patens subsp. patens] gi|162669612|gb|EDQ56196.1| predicted protein [Physcomitrella patens subsp. patens]
Locus_4202_Transcript_1/1_Confidence_1.000	gi|168053262|ref|XP_001779056.1| predicted protein [Physcomitrella patens subsp. patens] gi|162669508|gb|EDQ56093.1| predicted protein [Physcomitrella patens subsp. patens]
Locus_29459_Transcript_1/1_Confidence_1.000	gi|168053274|ref|XP_001779062.1| predicted protein [Physcomitrella patens subsp. patens] gi|162669514|gb|EDQ56099.1| predicted protein [Physcomitrella patens subsp. patens]
Locus_15704_Transcript_1/1_Confidence_1.000	gi|168053274|ref|XP_001779062.1| predicted protein [Physcomitrella patens subsp. patens] gi|162669514|gb|EDQ56099.1| predicted protein [Physcomitrella patens subsp. patens]
Locus_4474_Transcript_1/1_Confidence_1.000	gi|168053316|ref|XP_001779083.1| predicted protein [Physcomitrella patens subsp. patens] gi|162669535|gb|EDQ56120.1| predicted protein [Physcomitrella patens subsp. patens]
Locus_2602_Transcript_1/1_Confidence_1.000	gi|168053340|ref|XP_001779095.1| predicted protein [Physcomitrella patens subsp. patens] gi|162669547|gb|EDQ56132.1| predicted protein [Physcomitrella patens subsp. patens]
Locus_8567_Transcript_1/1_Confidence_1.000	gi|168053355|ref|XP_001779102.1| predicted protein [Physcomitrella patens subsp. patens] gi|162669462|gb|EDQ56048.1| predicted protein [Physcomitrella patens subsp. patens]
Locus_17120_Transcript_1/1_Confidence_1.000	gi|168053399|ref|XP_001779124.1| predicted protein [Physcomitrella patens subsp. patens] gi|162669484|gb|EDQ56070.1| predicted protein [Physcomitrella patens subsp. patens]
Locus_629_Transcript_1/1_Confidence_1.000	gi|168053462|ref|XP_001779155.1| predicted protein [Physcomitrella patens subsp. patens] gi|162669414|gb|EDQ56001.1| predicted protein [Physcomitrella patens subsp. patens]
Locus_43410_Transcript_1/1_Confidence_1.000	gi|168053534|ref|XP_001779191.1| predicted protein [Physcomitrella patens subsp. patens] gi|162669450|gb|EDQ56037.1| predicted protein [Physcomitrella patens subsp. patens]
Locus_15124_Transcript_1/1_Confidence_1.000	gi|168053751|ref|XP_001779298.1| predicted protein [Physcomitrella patens subsp. patens] gi|162669310|gb|EDQ55900.1| predicted protein [Physcomitrella patens subsp. patens]
Locus_381_Transcript_1/1_Confidence_1.000	gi|168053767|ref|XP_001779306.1| predicted protein [Physcomitrella patens subsp. patens] gi|162669318|gb|EDQ55908.1| predicted protein [Physcomitrella patens subsp. patens]
Locus_31634_Transcript_1/1_Confidence_1.000	gi|168053800|ref|XP_001779322.1| predicted protein [Physcomitrella patens subsp. patens] gi|162669238|gb|EDQ55829.1| predicted protein [Physcomitrella patens subsp. patens]
Locus_15659_Transcript_1/1_Confidence_1.000	gi|168053848|ref|XP_001779346.1| predicted protein [Physcomitrella patens subsp. patens] gi|162669262|gb|EDQ55853.1| predicted protein [Physcomitrella patens subsp. patens]
Locus_5782_Transcript_1/1_Confidence_1.000	gi|168053848|ref|XP_001779346.1| predicted protein [Physcomitrella patens subsp. patens] gi|162669262|gb|EDQ55853.1| predicted protein [Physcomitrella patens subsp. patens]
Locus_12412_Transcript_1/1_Confidence_1.000	gi|168053848|ref|XP_001779346.1| predicted protein [Physcomitrella patens subsp. patens] gi|162669262|gb|EDQ55853.1| predicted protein [Physcomitrella patens subsp. patens]
Locus_589_Transcript_1/1_Confidence_1.000	gi|168054151|ref|XP_001779496.1| predicted protein [Physcomitrella patens subsp. patens] gi|162669078|gb|EDQ55672.1| predicted protein [Physcomitrella patens subsp. patens]
Locus_2732_Transcript_1/1_Confidence_1.000	gi|168054234|ref|XP_001779537.1| predicted protein [Physcomitrella patens subsp. patens] gi|162669018|gb|EDQ55613.1| predicted protein [Physcomitrella patens subsp. patens]
Locus_36234_Transcript_1/1_Confidence_1.000	gi|168054242|ref|XP_001779541.1| predicted protein [Physcomitrella patens subsp. patens] gi|162669022|gb|EDQ55617.1| predicted protein [Physcomitrella patens subsp. patens]
Locus_69773_Transcript_1/1_Confidence_1.000	gi|168054319|ref|XP_001779579.1| predicted protein [Physcomitrella patens subsp. patens] gi|162668977|gb|EDQ55573.1| predicted protein [Physcomitrella patens subsp. patens]
Locus_22586_Transcript_1/1_Confidence_1.000	gi|168054460|ref|XP_001779649.1| predicted protein [Physcomitrella patens subsp. patens] gi|162668963|gb|EDQ55560.1| predicted protein [Physcomitrella patens subsp. patens]
Locus_2298_Transcript_1/1_Confidence_1.000	gi|168054460|ref|XP_001779649.1| predicted protein [Physcomitrella patens subsp. patens] gi|162668963|gb|EDQ55560.1| predicted protein [Physcomitrella patens subsp. patens]
Locus_5104_Transcript_1/1_Confidence_1.000	gi|168054503|ref|XP_001779670.1| predicted protein [Physcomitrella patens subsp. patens] gi|162668868|gb|EDQ55466.1| predicted protein [Physcomitrella patens subsp. patens]
Locus_14016_Transcript_1/1_Confidence_1.000	gi|168054571|ref|XP_001779704.1| predicted protein [Physcomitrella patens subsp. patens] gi|162668902|gb|EDQ55500.1| predicted protein [Physcomitrella patens subsp. patens]
Locus_7108_Transcript_1/1_Confidence_1.000	gi|168054672|ref|XP_001779754.1| predicted protein [Physcomitrella patens subsp. patens] gi|162668839|gb|EDQ55438.1| predicted protein [Physcomitrella patens subsp. patens]
Locus_3172_Transcript_1/1_Confidence_1.000	gi|168055626|ref|XP_001779825.1| predicted protein [Physcomitrella patens subsp. patens] gi|162668737|gb|EDQ55338.1| predicted protein [Physcomitrella patens subsp. patens]
Locus_13751_Transcript_1/1_Confidence_1.000	gi|168055632|ref|XP_001779828.1| predicted protein [Physcomitrella patens subsp. patens] gi|162668740|gb|EDQ55341.1| predicted protein [Physcomitrella patens subsp. patens]
Locus_3233_Transcript_1/1_Confidence_1.000	gi|168055652|ref|XP_001779838.1| predicted protein [Physcomitrella patens subsp. patens] gi|162668750|gb|EDQ55351.1| predicted protein [Physcomitrella patens subsp. patens]
Locus_54_Transcript_1/1_Confidence_1.000	gi|168055688|ref|XP_001779856.1| predicted protein [Physcomitrella patens subsp. patens] gi|162668768|gb|EDQ55369.1| predicted protein [Physcomitrella patens subsp. patens]
Locus_7420_Transcript_1/1_Confidence_1.000	gi|168055787|ref|XP_001779905.1| predicted protein [Physcomitrella patens subsp. patens] gi|162668718|gb|EDQ55320.1| predicted protein [Physcomitrella patens subsp. patens]
Locus_17487_Transcript_1/1_Confidence_1.000	gi|168055820|ref|XP_001779921.1| predicted protein [Physcomitrella patens subsp. patens] gi|162668635|gb|EDQ55238.1| predicted protein [Physcomitrella patens subsp. patens]
Locus_6961_Transcript_1/1_Confidence_1.000	gi|168055820|ref|XP_001779921.1| predicted protein [Physcomitrella patens subsp. patens] gi|162668635|gb|EDQ55238.1| predicted protein [Physcomitrella patens subsp. patens]
Locus_8170_Transcript_1/1_Confidence_1.000	gi|168055985|ref|XP_001780003.1| predicted protein [Physcomitrella patens subsp. patens] gi|162668608|gb|EDQ55212.1| predicted protein [Physcomitrella patens subsp. patens]
Locus_2481_Transcript_1/1_Confidence_1.000	gi|168056070|ref|XP_001780045.1| predicted protein [Physcomitrella patens subsp. patens] gi|162668543|gb|EDQ55148.1| predicted protein [Physcomitrella patens subsp. patens]
Locus_14947_Transcript_1/1_Confidence_1.000	gi|168056129|ref|XP_001780074.1| predicted protein [Physcomitrella patens subsp. patens] gi|162668477|gb|EDQ55083.1| predicted protein [Physcomitrella patens subsp. patens]
Locus_10039_Transcript_1/1_Confidence_1.000	gi|168056129|ref|XP_001780074.1| predicted protein [Physcomitrella patens subsp. patens] gi|162668477|gb|EDQ55083.1| predicted protein [Physcomitrella patens subsp. patens]
Locus_51972_Transcript_1/1_Confidence_1.000	gi|168056137|ref|XP_001780078.1| predicted protein [Physcomitrella patens subsp. patens] gi|162668481|gb|EDQ55087.1| predicted protein [Physcomitrella patens subsp. patens]
Locus_5005_Transcript_1/1_Confidence_1.000	gi|168056189|ref|XP_001780104.1| predicted protein [Physcomitrella patens subsp. patens] gi|162668507|gb|EDQ55113.1| predicted protein [Physcomitrella patens subsp. patens]
Locus_20149_Transcript_1/1_Confidence_1.000	gi|168056189|ref|XP_001780104.1| predicted protein [Physcomitrella patens subsp. patens] gi|162668507|gb|EDQ55113.1| predicted protein [Physcomitrella patens subsp. patens]
Locus_274_Transcript_1/1_Confidence_1.000	gi|168056329|ref|XP_001780173.1| SWI/SNF transcription activation complex subunit [Physcomitrella patens subsp. patens] gi|162668406|gb|EDQ55014.1| SWI/SNF transcription activation complex subunit [Physcomitrella patens subsp. patens]
Locus_28152_Transcript_1/1_Confidence_1.000	gi|168056456|ref|XP_001780236.1| predicted protein [Physcomitrella patens subsp. patens] gi|162668386|gb|EDQ54995.1| predicted protein [Physcomitrella patens subsp. patens]
Locus_36_Transcript_1/1_Confidence_1.000	gi|168056503|ref|XP_001780259.1| predicted protein [Physcomitrella patens subsp. patens] gi|162668313|gb|EDQ54923.1| predicted protein [Physcomitrella patens subsp. patens]
Locus_20227_Transcript_1/1_Confidence_1.000	gi|168056529|ref|XP_001780272.1| predicted protein [Physcomitrella patens subsp. patens] gi|162668326|gb|EDQ54936.1| predicted protein [Physcomitrella patens subsp. patens]
Locus_18705_Transcript_1/1_Confidence_1.000	gi|168056555|ref|XP_001780285.1| predicted protein [Physcomitrella patens subsp. patens] gi|162668339|gb|EDQ54949.1| predicted protein [Physcomitrella patens subsp. patens]
Locus_36718_Transcript_1/1_Confidence_1.000	gi|168056594|ref|XP_001780304.1| predicted protein [Physcomitrella patens subsp. patens] gi|162668252|gb|EDQ54863.1| predicted protein [Physcomitrella patens subsp. patens]
Locus_5333_Transcript_1/1_Confidence_1.000	gi|168056749|ref|XP_001780381.1| predicted protein [Physcomitrella patens subsp. patens] gi|162668223|gb|EDQ54835.1| predicted protein [Physcomitrella patens subsp. patens]
Locus_25158_Transcript_1/1_Confidence_1.000	gi|168056816|ref|XP_001780414.1| predicted protein [Physcomitrella patens subsp. patens] gi|162668174|gb|EDQ54787.1| predicted protein [Physcomitrella patens subsp. patens]
Locus_24702_Transcript_1/1_Confidence_1.000	gi|168056901|ref|XP_001780456.1| predicted protein [Physcomitrella patens subsp. patens] gi|162668132|gb|EDQ54746.1| predicted protein [Physcomitrella patens subsp. patens]
Locus_15182_Transcript_1/1_Confidence_1.000	gi|168056923|ref|XP_001780467.1| SNF2 family DNA-dependent ATPase [Physcomitrella patens subsp. patens] gi|162668143|gb|EDQ54757.1| SNF2 family DNA-dependent ATPase [Physcomitrella patens subsp. patens]
Locus_15856_Transcript_1/1_Confidence_1.000	gi|168056988|ref|XP_001780499.1| predicted protein [Physcomitrella patens subsp. patens] gi|162668085|gb|EDQ54700.1| predicted protein [Physcomitrella patens subsp. patens]
Locus_22912_Transcript_1/1_Confidence_1.000	gi|168057063|ref|XP_001780536.1| ATP-dependent chromatin assembly factor [Physcomitrella patens subsp. patens] gi|162668014|gb|EDQ54630.1| ATP-dependent chromatin assembly factor [Physcomitrella patens subsp. patens]
Locus_7905_Transcript_1/1_Confidence_1.000	gi|168057075|ref|XP_001780542.1| predicted protein [Physcomitrella patens subsp. patens] gi|162668020|gb|EDQ54636.1| predicted protein [Physcomitrella patens subsp. patens]
Locus_11014_Transcript_1/1_Confidence_1.000	gi|168057077|ref|XP_001780543.1| predicted protein [Physcomitrella patens subsp. patens] gi|162668021|gb|EDQ54637.1| predicted protein [Physcomitrella patens subsp. patens]
Locus_64996_Transcript_1/1_Confidence_1.000	gi|168057095|ref|XP_001780552.1| predicted protein [Physcomitrella patens subsp. patens] gi|162668030|gb|EDQ54646.1| predicted protein [Physcomitrella patens subsp. patens]
Locus_9024_Transcript_1/1_Confidence_1.000	gi|168057166|ref|XP_001780587.1| trithorax-like protein, histone-lysine N-methyltransferase [Physcomitrella patens subsp. patens] gi|162667953|gb|EDQ54570.1| trithorax-like protein, histone-lysine N-methyltransferase [Physcomitrella patens subsp. patens]
Locus_10636_Transcript_1/1_Confidence_1.000	gi|168057380|ref|XP_001780693.1| predicted protein [Physcomitrella patens subsp. patens] gi|162667858|gb|EDQ54477.1| predicted protein [Physcomitrella patens subsp. patens]
Locus_29296_Transcript_1/1_Confidence_1.000	gi|168057469|ref|XP_001780737.1| predicted protein [Physcomitrella patens subsp. patens] gi|162667826|gb|EDQ54446.1| predicted protein [Physcomitrella patens subsp. patens]
Locus_53828_Transcript_1/1_Confidence_1.000	gi|168057469|ref|XP_001780737.1| predicted protein [Physcomitrella patens subsp. patens] gi|162667826|gb|EDQ54446.1| predicted protein [Physcomitrella patens subsp. patens]
Locus_30390_Transcript_1/1_Confidence_1.000	gi|168057520|ref|XP_001780762.1| predicted protein [Physcomitrella patens subsp. patens] gi|162667780|gb|EDQ54401.1| predicted protein [Physcomitrella patens subsp. patens]
Locus_14347_Transcript_1/1_Confidence_1.000	gi|168057629|ref|XP_001780816.1| predicted protein [Physcomitrella patens subsp. patens] gi|162667751|gb|EDQ54373.1| predicted protein [Physcomitrella patens subsp. patens]
Locus_10537_Transcript_1/1_Confidence_1.000	gi|168057686|ref|XP_001780844.1| predicted protein [Physcomitrella patens subsp. patens] gi|162667700|gb|EDQ54323.1| predicted protein [Physcomitrella patens subsp. patens]
Locus_7162_Transcript_1/1_Confidence_1.000	gi|168057903|ref|XP_001780951.1| predicted protein [Physcomitrella patens subsp. patens] gi|162667585|gb|EDQ54211.1| predicted protein [Physcomitrella patens subsp. patens]
Locus_7648_Transcript_1/1_Confidence_1.000	gi|168057953|ref|XP_001780976.1| predicted protein [Physcomitrella patens subsp. patens] gi|162667610|gb|EDQ54236.1| predicted protein [Physcomitrella patens subsp. patens]
Locus_8893_Transcript_1/1_Confidence_1.000	gi|168058036|ref|XP_001781017.1| predicted protein [Physcomitrella patens subsp. patens] gi|162667574|gb|EDQ54201.1| predicted protein [Physcomitrella patens subsp. patens]
Locus_57962_Transcript_1/1_Confidence_1.000	gi|168058045|ref|XP_001781021.1| predicted protein [Physcomitrella patens subsp. patens] gi|162667502|gb|EDQ54130.1| predicted protein [Physcomitrella patens subsp. patens]
Locus_24252_Transcript_1/1_Confidence_1.000	gi|168058055|ref|XP_001781026.1| SNF2 family DNA-dependent ATPase [Physcomitrella patens subsp. patens] gi|162667507|gb|EDQ54135.1| SNF2 family DNA-dependent ATPase [Physcomitrella patens subsp. patens]
Locus_24853_Transcript_1/1_Confidence_1.000	gi|168058150|ref|XP_001781073.1| predicted protein [Physcomitrella patens subsp. patens] gi|162667470|gb|EDQ54099.1| predicted protein [Physcomitrella patens subsp. patens]
Locus_15225_Transcript_1/1_Confidence_1.000	gi|168058231|ref|XP_001781113.1| predicted protein [Physcomitrella patens subsp. patens] gi|162667431|gb|EDQ54061.1| predicted protein [Physcomitrella patens subsp. patens]
Locus_7193_Transcript_1/1_Confidence_1.000	gi|168058239|ref|XP_001781117.1| predicted protein [Physcomitrella patens subsp. patens] gi|162667435|gb|EDQ54065.1| predicted protein [Physcomitrella patens subsp. patens]
Locus_18193_Transcript_1/1_Confidence_1.000	gi|168058498|ref|XP_001781245.1| predicted protein [Physcomitrella patens subsp. patens] gi|162667310|gb|EDQ53943.1| predicted protein [Physcomitrella patens subsp. patens]
Locus_12849_Transcript_1/1_Confidence_1.000	gi|168058745|ref|XP_001781367.1| predicted protein [Physcomitrella patens subsp. patens] gi|162667178|gb|EDQ53814.1| predicted protein [Physcomitrella patens subsp. patens]
Locus_5966_Transcript_1/1_Confidence_1.000	gi|168058798|ref|XP_001781393.1| predicted protein [Physcomitrella patens subsp. patens] gi|162667130|gb|EDQ53767.1| predicted protein [Physcomitrella patens subsp. patens]
Locus_13364_Transcript_1/1_Confidence_1.000	gi|168058860|ref|XP_001781424.1| predicted protein [Physcomitrella patens subsp. patens] gi|162667161|gb|EDQ53798.1| predicted protein [Physcomitrella patens subsp. patens]
Locus_3020_Transcript_1/1_Confidence_1.000	gi|168058866|ref|XP_001781427.1| predicted protein [Physcomitrella patens subsp. patens] gi|162667164|gb|EDQ53801.1| predicted protein [Physcomitrella patens subsp. patens]
Locus_14047_Transcript_1/1_Confidence_1.000	gi|168058919|ref|XP_001781453.1| predicted protein [Physcomitrella patens subsp. patens] gi|162667090|gb|EDQ53728.1| predicted protein [Physcomitrella patens subsp. patens]
Locus_22021_Transcript_1/1_Confidence_1.000	gi|168058998|ref|XP_001781492.1| predicted protein [Physcomitrella patens subsp. patens] gi|162667033|gb|EDQ53672.1| predicted protein [Physcomitrella patens subsp. patens]
Locus_18053_Transcript_1/1_Confidence_1.000	gi|168058998|ref|XP_001781492.1| predicted protein [Physcomitrella patens subsp. patens] gi|162667033|gb|EDQ53672.1| predicted protein [Physcomitrella patens subsp. patens]
Locus_7329_Transcript_1/1_Confidence_1.000	gi|168059063|ref|XP_001781524.1| predicted protein [Physcomitrella patens subsp. patens] gi|54695176|dbj|BAD67153.1| PpPPR_41 [Physcomitrella patens] gi|162667003|gb|EDQ53643.1| predicted protein [Physcomitrella patens subsp. patens]
Locus_49813_Transcript_1/1_Confidence_1.000	gi|168059132|ref|XP_001781558.1| predicted protein [Physcomitrella patens subsp. patens] gi|162666968|gb|EDQ53609.1| predicted protein [Physcomitrella patens subsp. patens]
Locus_29328_Transcript_1/1_Confidence_1.000	gi|168059132|ref|XP_001781558.1| predicted protein [Physcomitrella patens subsp. patens] gi|162666968|gb|EDQ53609.1| predicted protein [Physcomitrella patens subsp. patens]
Locus_8142_Transcript_1/1_Confidence_1.000	gi|168059132|ref|XP_001781558.1| predicted protein [Physcomitrella patens subsp. patens] gi|162666968|gb|EDQ53609.1| predicted protein [Physcomitrella patens subsp. patens]
Locus_38400_Transcript_1/1_Confidence_1.000	gi|168059209|ref|XP_001781596.1| BAH-PHD domain-containing protein [Physcomitrella patens subsp. patens] gi|162666910|gb|EDQ53552.1| BAH-PHD domain-containing protein [Physcomitrella patens subsp. patens]
Locus_7207_Transcript_1/1_Confidence_1.000	gi|168059371|ref|XP_001781676.1| predicted protein [Physcomitrella patens subsp. patens] gi|162666845|gb|EDQ53489.1| predicted protein [Physcomitrella patens subsp. patens]
Locus_12450_Transcript_1/1_Confidence_1.000	gi|168059476|ref|XP_001781728.1| predicted protein [Physcomitrella patens subsp. patens] gi|162666812|gb|EDQ53457.1| predicted protein [Physcomitrella patens subsp. patens]
Locus_25117_Transcript_1/1_Confidence_1.000	gi|168059517|ref|XP_001781748.1| predicted protein [Physcomitrella patens subsp. patens] gi|162666750|gb|EDQ53396.1| predicted protein [Physcomitrella patens subsp. patens]
Locus_6212_Transcript_1/1_Confidence_1.000	gi|168059525|ref|XP_001781752.1| predicted protein [Physcomitrella patens subsp. patens] gi|162666754|gb|EDQ53400.1| predicted protein [Physcomitrella patens subsp. patens]
Locus_25796_Transcript_1/1_Confidence_1.000	gi|168059575|ref|XP_001781777.1| predicted protein [Physcomitrella patens subsp. patens] gi|55669163|gb|AAV54520.1| golden 2-like protein 1 [Physcomitrella patens] gi|162666779|gb|EDQ53425.1| predicted protein [Physcomitrella patens subsp. patens]
Locus_71677_Transcript_1/1_Confidence_1.000	gi|168059603|ref|XP_001781791.1| predicted protein [Physcomitrella patens subsp. patens] gi|162666793|gb|EDQ53439.1| predicted protein [Physcomitrella patens subsp. patens]
Locus_16522_Transcript_1/1_Confidence_1.000	gi|168059662|ref|XP_001781820.1| predicted protein [Physcomitrella patens subsp. patens] gi|162666727|gb|EDQ53374.1| predicted protein [Physcomitrella patens subsp. patens]
Locus_45445_Transcript_1/1_Confidence_1.000	gi|168059680|ref|XP_001781829.1| predicted protein [Physcomitrella patens subsp. patens] gi|162666736|gb|EDQ53383.1| predicted protein [Physcomitrella patens subsp. patens]
Locus_3201_Transcript_1/1_Confidence_1.000	gi|168059680|ref|XP_001781829.1| predicted protein [Physcomitrella patens subsp. patens] gi|162666736|gb|EDQ53383.1| predicted protein [Physcomitrella patens subsp. patens]
Locus_22351_Transcript_1/1_Confidence_1.000	gi|168059680|ref|XP_001781829.1| predicted protein [Physcomitrella patens subsp. patens] gi|162666736|gb|EDQ53383.1| predicted protein [Physcomitrella patens subsp. patens]
Locus_74036_Transcript_1/1_Confidence_1.000	gi|168059731|ref|XP_001781854.1| predicted protein [Physcomitrella patens subsp. patens] gi|162666661|gb|EDQ53309.1| predicted protein [Physcomitrella patens subsp. patens]
Locus_28363_Transcript_1/1_Confidence_1.000	gi|168059745|ref|XP_001781861.1| predicted protein [Physcomitrella patens subsp. patens] gi|162666668|gb|EDQ53316.1| predicted protein [Physcomitrella patens subsp. patens]
Locus_35299_Transcript_1/1_Confidence_1.000	gi|168059759|ref|XP_001781868.1| predicted protein [Physcomitrella patens subsp. patens] gi|162666675|gb|EDQ53323.1| predicted protein [Physcomitrella patens subsp. patens]
Locus_10514_Transcript_1/1_Confidence_1.000	gi|168059844|ref|XP_001781910.1| predicted protein [Physcomitrella patens subsp. patens] gi|162666626|gb|EDQ53275.1| predicted protein [Physcomitrella patens subsp. patens]
Locus_9869_Transcript_1/1_Confidence_1.000	gi|168059844|ref|XP_001781910.1| predicted protein [Physcomitrella patens subsp. patens] gi|162666626|gb|EDQ53275.1| predicted protein [Physcomitrella patens subsp. patens]
Locus_10735_Transcript_1/1_Confidence_1.000	gi|168059844|ref|XP_001781910.1| predicted protein [Physcomitrella patens subsp. patens] gi|162666626|gb|EDQ53275.1| predicted protein [Physcomitrella patens subsp. patens]
Locus_10899_Transcript_1/1_Confidence_1.000	gi|168059876|ref|XP_001781926.1| predicted protein [Physcomitrella patens subsp. patens] gi|162666642|gb|EDQ53291.1| predicted protein [Physcomitrella patens subsp. patens]
Locus_5230_Transcript_1/1_Confidence_1.000	gi|168059954|ref|XP_001781964.1| predicted protein [Physcomitrella patens subsp. patens] gi|162666537|gb|EDQ53188.1| predicted protein [Physcomitrella patens subsp. patens]
Locus_2271_Transcript_1/1_Confidence_1.000	gi|168060059|ref|XP_001782016.1| predicted protein [Physcomitrella patens subsp. patens] gi|162666507|gb|EDQ53159.1| predicted protein [Physcomitrella patens subsp. patens]
Locus_11875_Transcript_1/1_Confidence_1.000	gi|168060105|ref|XP_001782039.1| predicted protein [Physcomitrella patens subsp. patens] gi|162666530|gb|EDQ53182.1| predicted protein [Physcomitrella patens subsp. patens]
Locus_16868_Transcript_1/1_Confidence_1.000	gi|168060156|ref|XP_001782064.1| predicted protein [Physcomitrella patens subsp. patens] gi|162666475|gb|EDQ53128.1| predicted protein [Physcomitrella patens subsp. patens]
Locus_6383_Transcript_1/1_Confidence_1.000	gi|168060160|ref|XP_001782066.1| predicted protein [Physcomitrella patens subsp. patens] gi|162666477|gb|EDQ53130.1| predicted protein [Physcomitrella patens subsp. patens]
Locus_20986_Transcript_1/1_Confidence_1.000	gi|168060184|ref|XP_001782078.1| predicted protein [Physcomitrella patens subsp. patens] gi|162666489|gb|EDQ53142.1| predicted protein [Physcomitrella patens subsp. patens]
Locus_6070_Transcript_1/1_Confidence_1.000	gi|168060368|ref|XP_001782168.1| predicted protein [Physcomitrella patens subsp. patens] gi|162666334|gb|EDQ52991.1| predicted protein [Physcomitrella patens subsp. patens]
Locus_2261_Transcript_1/1_Confidence_1.000	gi|168060390|ref|XP_001782179.1| predicted protein [Physcomitrella patens subsp. patens] gi|162666345|gb|EDQ53002.1| predicted protein [Physcomitrella patens subsp. patens]
Locus_54906_Transcript_1/1_Confidence_1.000	gi|168060497|ref|XP_001782232.1| predicted protein [Physcomitrella patens subsp. patens] gi|162666325|gb|EDQ52983.1| predicted protein [Physcomitrella patens subsp. patens]
Locus_12013_Transcript_1/1_Confidence_1.000	gi|168060609|ref|XP_001782287.1| predicted protein [Physcomitrella patens subsp. patens] gi|162666217|gb|EDQ52877.1| predicted protein [Physcomitrella patens subsp. patens]
Locus_3304_Transcript_1/1_Confidence_1.000	gi|168060653|ref|XP_001782309.1| predicted protein [Physcomitrella patens subsp. patens] gi|162666239|gb|EDQ52899.1| predicted protein [Physcomitrella patens subsp. patens]
Locus_49295_Transcript_1/1_Confidence_1.000	gi|168060846|ref|XP_001782404.1| predicted protein [Physcomitrella patens subsp. patens] gi|162666135|gb|EDQ52798.1| predicted protein [Physcomitrella patens subsp. patens]
Locus_11096_Transcript_1/1_Confidence_1.000	gi|168060948|ref|XP_001782454.1| predicted protein [Physcomitrella patens subsp. patens] gi|162666064|gb|EDQ52729.1| predicted protein [Physcomitrella patens subsp. patens]
Locus_31604_Transcript_1/1_Confidence_1.000	gi|168060952|ref|XP_001782456.1| predicted protein [Physcomitrella patens subsp. patens] gi|162666066|gb|EDQ52731.1| predicted protein [Physcomitrella patens subsp. patens]
Locus_19911_Transcript_1/1_Confidence_1.000	gi|168061011|ref|XP_001782485.1| ATP-binding cassette transporter, subfamily B, member 10, group ATM protein PpABCB10 [Physcomitrella patens subsp. patens] gi|162666038|gb|EDQ52704.1| ATP-binding cassette transporter, subfamily B, member 10, group ATM protein PpABCB10 [Physcomitrella patens subsp. patens]
Locus_14451_Transcript_1/1_Confidence_1.000	gi|168061023|ref|XP_001782491.1| predicted protein [Physcomitrella patens subsp. patens] gi|162666044|gb|EDQ52710.1| predicted protein [Physcomitrella patens subsp. patens]
Locus_16243_Transcript_1/1_Confidence_1.000	gi|168061023|ref|XP_001782491.1| predicted protein [Physcomitrella patens subsp. patens] gi|162666044|gb|EDQ52710.1| predicted protein [Physcomitrella patens subsp. patens]
Locus_6913_Transcript_1/1_Confidence_1.000	gi|168061280|ref|XP_001782618.1| predicted protein [Physcomitrella patens subsp. patens] gi|162665938|gb|EDQ52607.1| predicted protein [Physcomitrella patens subsp. patens]
Locus_22730_Transcript_1/1_Confidence_1.000	gi|168061325|ref|XP_001782640.1| sensory histidine protein kinase [Physcomitrella patens subsp. patens] gi|162665873|gb|EDQ52543.1| sensory histidine protein kinase [Physcomitrella patens subsp. patens]
Locus_31388_Transcript_1/1_Confidence_1.000	gi|168061453|ref|XP_001782703.1| SNF2 family DNA-dependent ATPase [Physcomitrella patens subsp. patens] gi|162665796|gb|EDQ52468.1| SNF2 family DNA-dependent ATPase [Physcomitrella patens subsp. patens]
Locus_13687_Transcript_1/1_Confidence_1.000	gi|168061453|ref|XP_001782703.1| SNF2 family DNA-dependent ATPase [Physcomitrella patens subsp. patens] gi|162665796|gb|EDQ52468.1| SNF2 family DNA-dependent ATPase [Physcomitrella patens subsp. patens]
Locus_915_Transcript_1/1_Confidence_1.000	gi|168061453|ref|XP_001782703.1| SNF2 family DNA-dependent ATPase [Physcomitrella patens subsp. patens] gi|162665796|gb|EDQ52468.1| SNF2 family DNA-dependent ATPase [Physcomitrella patens subsp. patens]
Locus_688_Transcript_1/1_Confidence_1.000	gi|168061680|ref|XP_001782815.1| predicted protein [Physcomitrella patens subsp. patens] gi|162665717|gb|EDQ52392.1| predicted protein [Physcomitrella patens subsp. patens]
Locus_16423_Transcript_1/1_Confidence_1.000	gi|168061794|ref|XP_001782871.1| sensory histidine protein kinase [Physcomitrella patens subsp. patens] gi|162665649|gb|EDQ52326.1| sensory histidine protein kinase [Physcomitrella patens subsp. patens]
Locus_25832_Transcript_1/1_Confidence_1.000	gi|168061839|ref|XP_001782893.1| predicted protein [Physcomitrella patens subsp. patens] gi|162665615|gb|EDQ52293.1| predicted protein [Physcomitrella patens subsp. patens]
Locus_53252_Transcript_1/1_Confidence_1.000	gi|168061851|ref|XP_001782899.1| inner dynein arm I1 heavy chain 1-ALPHA [Physcomitrella patens subsp. patens] gi|162665621|gb|EDQ52299.1| inner dynein arm I1 heavy chain 1-ALPHA [Physcomitrella patens subsp. patens]
Locus_58869_Transcript_1/1_Confidence_1.000	gi|168061851|ref|XP_001782899.1| inner dynein arm I1 heavy chain 1-ALPHA [Physcomitrella patens subsp. patens] gi|162665621|gb|EDQ52299.1| inner dynein arm I1 heavy chain 1-ALPHA [Physcomitrella patens subsp. patens]
Locus_67604_Transcript_1/1_Confidence_1.000	gi|168061851|ref|XP_001782899.1| inner dynein arm I1 heavy chain 1-ALPHA [Physcomitrella patens subsp. patens] gi|162665621|gb|EDQ52299.1| inner dynein arm I1 heavy chain 1-ALPHA [Physcomitrella patens subsp. patens]
Locus_66275_Transcript_1/1_Confidence_1.000	gi|168061851|ref|XP_001782899.1| inner dynein arm I1 heavy chain 1-ALPHA [Physcomitrella patens subsp. patens] gi|162665621|gb|EDQ52299.1| inner dynein arm I1 heavy chain 1-ALPHA [Physcomitrella patens subsp. patens]
Locus_5292_Transcript_1/1_Confidence_1.000	gi|168061955|ref|XP_001782950.1| predicted protein [Physcomitrella patens subsp. patens] gi|162665568|gb|EDQ52248.1| predicted protein [Physcomitrella patens subsp. patens]
Locus_23969_Transcript_1/1_Confidence_1.000	gi|168061990|ref|XP_001782967.1| predicted protein [Physcomitrella patens subsp. patens] gi|162665532|gb|EDQ52213.1| predicted protein [Physcomitrella patens subsp. patens]
Locus_6099_Transcript_1/1_Confidence_1.000	gi|168062020|ref|XP_001782982.1| predicted protein [Physcomitrella patens subsp. patens] gi|162665547|gb|EDQ52228.1| predicted protein [Physcomitrella patens subsp. patens]
Locus_40045_Transcript_1/1_Confidence_1.000	gi|168062221|ref|XP_001783080.1| predicted protein [Physcomitrella patens subsp. patens] gi|162665397|gb|EDQ52083.1| predicted protein [Physcomitrella patens subsp. patens]
Locus_25116_Transcript_1/1_Confidence_1.000	gi|168062383|ref|XP_001783160.1| predicted protein [Physcomitrella patens subsp. patens] gi|162665358|gb|EDQ52046.1| predicted protein [Physcomitrella patens subsp. patens]
Locus_2394_Transcript_1/1_Confidence_1.000	gi|168062383|ref|XP_001783160.1| predicted protein [Physcomitrella patens subsp. patens] gi|162665358|gb|EDQ52046.1| predicted protein [Physcomitrella patens subsp. patens]
Locus_10923_Transcript_1/1_Confidence_1.000	gi|168062392|ref|XP_001783164.1| predicted protein [Physcomitrella patens subsp. patens] gi|162665306|gb|EDQ51995.1| predicted protein [Physcomitrella patens subsp. patens]
Locus_12245_Transcript_1/1_Confidence_1.000	gi|168062420|ref|XP_001783178.1| predicted protein [Physcomitrella patens subsp. patens] gi|162665320|gb|EDQ52009.1| predicted protein [Physcomitrella patens subsp. patens]
Locus_17325_Transcript_1/1_Confidence_1.000	gi|168062454|ref|XP_001783195.1| predicted protein [Physcomitrella patens subsp. patens] gi|162665337|gb|EDQ52026.1| predicted protein [Physcomitrella patens subsp. patens]
Locus_3597_Transcript_1/1_Confidence_1.000	gi|168062483|ref|XP_001783209.1| predicted protein [Physcomitrella patens subsp. patens] gi|162665287|gb|EDQ51977.1| predicted protein [Physcomitrella patens subsp. patens]
Locus_49076_Transcript_1/1_Confidence_1.000	gi|168062493|ref|XP_001783214.1| predicted protein [Physcomitrella patens subsp. patens] gi|162665292|gb|EDQ51982.1| predicted protein [Physcomitrella patens subsp. patens]
Locus_16218_Transcript_1/1_Confidence_1.000	gi|168062493|ref|XP_001783214.1| predicted protein [Physcomitrella patens subsp. patens] gi|162665292|gb|EDQ51982.1| predicted protein [Physcomitrella patens subsp. patens]
Locus_28419_Transcript_1/1_Confidence_1.000	gi|168062499|ref|XP_001783217.1| predicted protein [Physcomitrella patens subsp. patens] gi|162665295|gb|EDQ51985.1| predicted protein [Physcomitrella patens subsp. patens]
Locus_1455_Transcript_1/1_Confidence_1.000	gi|168062499|ref|XP_001783217.1| predicted protein [Physcomitrella patens subsp. patens] gi|162665295|gb|EDQ51985.1| predicted protein [Physcomitrella patens subsp. patens]
Locus_452_Transcript_1/1_Confidence_1.000	gi|168062499|ref|XP_001783217.1| predicted protein [Physcomitrella patens subsp. patens] gi|162665295|gb|EDQ51985.1| predicted protein [Physcomitrella patens subsp. patens]
Locus_14596_Transcript_1/1_Confidence_1.000	gi|168062522|ref|XP_001783228.1| predicted protein [Physcomitrella patens subsp. patens] gi|162665232|gb|EDQ51923.1| predicted protein [Physcomitrella patens subsp. patens]
Locus_21422_Transcript_1/1_Confidence_1.000	gi|168062600|ref|XP_001783267.1| predicted protein [Physcomitrella patens subsp. patens] gi|162665271|gb|EDQ51962.1| predicted protein [Physcomitrella patens subsp. patens]
Locus_30435_Transcript_1/1_Confidence_1.000	gi|168062600|ref|XP_001783267.1| predicted protein [Physcomitrella patens subsp. patens] gi|162665271|gb|EDQ51962.1| predicted protein [Physcomitrella patens subsp. patens]
Locus_12892_Transcript_1/1_Confidence_1.000	gi|168062609|ref|XP_001783271.1| predicted protein [Physcomitrella patens subsp. patens] gi|162665189|gb|EDQ51881.1| predicted protein [Physcomitrella patens subsp. patens]
Locus_10501_Transcript_1/1_Confidence_1.000	gi|168062645|ref|XP_001783289.1| predicted protein [Physcomitrella patens subsp. patens] gi|162665207|gb|EDQ51899.1| predicted protein [Physcomitrella patens subsp. patens]
Locus_15913_Transcript_1/1_Confidence_1.000	gi|168062667|ref|XP_001783300.1| predicted protein [Physcomitrella patens subsp. patens] gi|162665218|gb|EDQ51910.1| predicted protein [Physcomitrella patens subsp. patens]
Locus_10427_Transcript_1/1_Confidence_1.000	gi|168062755|ref|XP_001783343.1| SWI/SNF class chromatin remodeling complex protein [Physcomitrella patens subsp. patens] gi|162665144|gb|EDQ51838.1| SWI/SNF class chromatin remodeling complex protein [Physcomitrella patens subsp. patens]
Locus_2664_Transcript_1/1_Confidence_1.000	gi|168062855|ref|XP_001783392.1| predicted protein [Physcomitrella patens subsp. patens] gi|162665090|gb|EDQ51786.1| predicted protein [Physcomitrella patens subsp. patens]
Locus_25052_Transcript_1/1_Confidence_1.000	gi|168062855|ref|XP_001783392.1| predicted protein [Physcomitrella patens subsp. patens] gi|162665090|gb|EDQ51786.1| predicted protein [Physcomitrella patens subsp. patens]
Locus_17795_Transcript_1/1_Confidence_1.000	gi|168063134|ref|XP_001783529.1| predicted protein [Physcomitrella patens subsp. patens] gi|162664964|gb|EDQ51665.1| predicted protein [Physcomitrella patens subsp. patens]
Locus_7774_Transcript_1/1_Confidence_1.000	gi|168063161|ref|XP_001783542.1| predicted protein [Physcomitrella patens subsp. patens] gi|162664929|gb|EDQ51631.1| predicted protein [Physcomitrella patens subsp. patens]
Locus_17380_Transcript_1/1_Confidence_1.000	gi|168063216|ref|XP_001783569.1| predicted protein [Physcomitrella patens subsp. patens] gi|162664898|gb|EDQ51601.1| predicted protein [Physcomitrella patens subsp. patens]
Locus_5393_Transcript_1/1_Confidence_1.000	gi|168063230|ref|XP_001783576.1| cpk19 calcium-dependent protein kinase [Physcomitrella patens subsp. patens] gi|162664905|gb|EDQ51608.1| cpk19 calcium-dependent protein kinase [Physcomitrella patens subsp. patens]
Locus_8371_Transcript_1/1_Confidence_1.000	gi|168063256|ref|XP_001783589.1| predicted protein [Physcomitrella patens subsp. patens] gi|162664918|gb|EDQ51621.1| predicted protein [Physcomitrella patens subsp. patens]
Locus_25958_Transcript_1/1_Confidence_1.000	gi|168063295|ref|XP_001783608.1| predicted protein [Physcomitrella patens subsp. patens] gi|162664868|gb|EDQ51572.1| predicted protein [Physcomitrella patens subsp. patens]
Locus_10027_Transcript_1/1_Confidence_1.000	gi|168063295|ref|XP_001783608.1| predicted protein [Physcomitrella patens subsp. patens] gi|162664868|gb|EDQ51572.1| predicted protein [Physcomitrella patens subsp. patens]
Locus_11928_Transcript_1/1_Confidence_1.000	gi|168063317|ref|XP_001783619.1| predicted protein [Physcomitrella patens subsp. patens] gi|58430585|dbj|BAD89084.1| PpCOL1 [Physcomitrella patens] gi|66841016|emb|CAI64583.1| CONSTANS-like 1 [Physcomitrella patens] gi|162664879|gb|EDQ51583.1| predicted protein [Physcomitrella patens subsp. patens]
Locus_13342_Transcript_1/1_Confidence_1.000	gi|168063423|ref|XP_001783671.1| predicted protein [Physcomitrella patens subsp. patens] gi|61697139|gb|AAX53173.1| putative zinc finger protein [Physcomitrella patens] gi|162664795|gb|EDQ51501.1| predicted protein [Physcomitrella patens subsp. patens]
Locus_10367_Transcript_1/1_Confidence_1.000	gi|168063423|ref|XP_001783671.1| predicted protein [Physcomitrella patens subsp. patens] gi|61697139|gb|AAX53173.1| putative zinc finger protein [Physcomitrella patens] gi|162664795|gb|EDQ51501.1| predicted protein [Physcomitrella patens subsp. patens]
Locus_16479_Transcript_1/1_Confidence_1.000	gi|168063459|ref|XP_001783689.1| predicted protein [Physcomitrella patens subsp. patens] gi|162664813|gb|EDQ51519.1| predicted protein [Physcomitrella patens subsp. patens]
Locus_34308_Transcript_1/1_Confidence_1.000	gi|168063459|ref|XP_001783689.1| predicted protein [Physcomitrella patens subsp. patens] gi|162664813|gb|EDQ51519.1| predicted protein [Physcomitrella patens subsp. patens]
Locus_22861_Transcript_1/1_Confidence_1.000	gi|168063537|ref|XP_001783727.1| predicted protein [Physcomitrella patens subsp. patens] gi|162664733|gb|EDQ51441.1| predicted protein [Physcomitrella patens subsp. patens]
Locus_18067_Transcript_1/1_Confidence_1.000	gi|168063638|ref|XP_001783777.1| predicted protein [Physcomitrella patens subsp. patens] gi|162664720|gb|EDQ51429.1| predicted protein [Physcomitrella patens subsp. patens]
Locus_16089_Transcript_1/1_Confidence_1.000	gi|168063650|ref|XP_001783783.1| predicted protein [Physcomitrella patens subsp. patens] gi|162664726|gb|EDQ51435.1| predicted protein [Physcomitrella patens subsp. patens]
Locus_4193_Transcript_1/1_Confidence_1.000	gi|168063777|ref|XP_001783845.1| predicted protein [Physcomitrella patens subsp. patens] gi|162664623|gb|EDQ51335.1| predicted protein [Physcomitrella patens subsp. patens]
Locus_16295_Transcript_2/2_Confidence_1.000	gi|168063785|ref|XP_001783849.1| predicted protein [Physcomitrella patens subsp. patens] gi|162664627|gb|EDQ51339.1| predicted protein [Physcomitrella patens subsp. patens]
Locus_16295_Transcript_1/2_Confidence_1.000	gi|168063785|ref|XP_001783849.1| predicted protein [Physcomitrella patens subsp. patens] gi|162664627|gb|EDQ51339.1| predicted protein [Physcomitrella patens subsp. patens]
Locus_36157_Transcript_1/1_Confidence_1.000	gi|168063820|ref|XP_001783866.1| predicted protein [Physcomitrella patens subsp. patens] gi|162664598|gb|EDQ51311.1| predicted protein [Physcomitrella patens subsp. patens]
Locus_15471_Transcript_1/1_Confidence_1.000	gi|168063979|ref|XP_001783944.1| predicted protein [Physcomitrella patens subsp. patens] gi|162664538|gb|EDQ51254.1| predicted protein [Physcomitrella patens subsp. patens]
Locus_8925_Transcript_1/1_Confidence_1.000	gi|168063979|ref|XP_001783944.1| predicted protein [Physcomitrella patens subsp. patens] gi|162664538|gb|EDQ51254.1| predicted protein [Physcomitrella patens subsp. patens]
Locus_4524_Transcript_1/1_Confidence_1.000	gi|168063979|ref|XP_001783944.1| predicted protein [Physcomitrella patens subsp. patens] gi|162664538|gb|EDQ51254.1| predicted protein [Physcomitrella patens subsp. patens]
Locus_13315_Transcript_1/1_Confidence_1.000	gi|168064000|ref|XP_001783954.1| predicted protein [Physcomitrella patens subsp. patens] gi|162664515|gb|EDQ51232.1| predicted protein [Physcomitrella patens subsp. patens]
Locus_597_Transcript_1/1_Confidence_1.000	gi|168064199|ref|XP_001784052.1| predicted protein [Physcomitrella patens subsp. patens] gi|162664438|gb|EDQ51158.1| predicted protein [Physcomitrella patens subsp. patens]
Locus_17800_Transcript_1/1_Confidence_1.000	gi|168064298|ref|XP_001784100.1| predicted protein [Physcomitrella patens subsp. patens] gi|162664351|gb|EDQ51074.1| predicted protein [Physcomitrella patens subsp. patens]
Locus_7810_Transcript_1/1_Confidence_1.000	gi|168064363|ref|XP_001784132.1| predicted protein [Physcomitrella patens subsp. patens] gi|162664332|gb|EDQ51056.1| predicted protein [Physcomitrella patens subsp. patens]
Locus_62522_Transcript_1/1_Confidence_1.000	gi|168064369|ref|XP_001784135.1| predicted protein [Physcomitrella patens subsp. patens] gi|162664335|gb|EDQ51059.1| predicted protein [Physcomitrella patens subsp. patens]
Locus_3813_Transcript_1/1_Confidence_1.000	gi|168064422|ref|XP_001784161.1| predicted protein [Physcomitrella patens subsp. patens] gi|162664295|gb|EDQ51020.1| predicted protein [Physcomitrella patens subsp. patens]
Locus_17887_Transcript_1/1_Confidence_1.000	gi|168064534|ref|XP_001784216.1| predicted protein [Physcomitrella patens subsp. patens] gi|162664230|gb|EDQ50957.1| predicted protein [Physcomitrella patens subsp. patens]
Locus_12345_Transcript_1/1_Confidence_1.000	gi|168064808|ref|XP_001784350.1| ATP-binding cassette transporter, subfamily C, member 10, group MRP protein PpABCC10 [Physcomitrella patens subsp. patens] gi|162664086|gb|EDQ50819.1| ATP-binding cassette transporter, subfamily C, member 10, group MRP protein PpABCC10 [Physcomitrella patens subsp. patens]
Locus_15629_Transcript_1/1_Confidence_1.000	gi|168064854|ref|XP_001784373.1| predicted protein [Physcomitrella patens subsp. patens] gi|162664109|gb|EDQ50842.1| predicted protein [Physcomitrella patens subsp. patens]
Locus_17327_Transcript_1/1_Confidence_1.000	gi|168064903|ref|XP_001784397.1| predicted protein [Physcomitrella patens subsp. patens] gi|162664068|gb|EDQ50802.1| predicted protein [Physcomitrella patens subsp. patens]
Locus_6672_Transcript_1/1_Confidence_1.000	gi|168064942|ref|XP_001784416.1| predicted protein [Physcomitrella patens subsp. patens] gi|168064958|ref|XP_001784424.1| predicted protein [Physcomitrella patens subsp. patens] gi|162664033|gb|EDQ50768.1| predicted protein [Physcomitrella patens subsp. patens] gi|162664041|gb|EDQ50776.1| predicted protein [Physcomitrella patens subsp. patens]
Locus_605_Transcript_1/1_Confidence_1.000	gi|168064952|ref|XP_001784421.1| predicted protein [Physcomitrella patens subsp. patens] gi|162664038|gb|EDQ50773.1| predicted protein [Physcomitrella patens subsp. patens]
Locus_21672_Transcript_1/1_Confidence_1.000	gi|168064983|ref|XP_001784436.1| predicted protein [Physcomitrella patens subsp. patens] gi|162664007|gb|EDQ50743.1| predicted protein [Physcomitrella patens subsp. patens]
Locus_19993_Transcript_1/1_Confidence_1.000	gi|168065179|ref|XP_001784532.1| predicted protein [Physcomitrella patens subsp. patens] gi|162663913|gb|EDQ50653.1| predicted protein [Physcomitrella patens subsp. patens]
Locus_46005_Transcript_1/1_Confidence_1.000	gi|168065216|ref|XP_001784550.1| predicted protein [Physcomitrella patens subsp. patens] gi|162663874|gb|EDQ50615.1| predicted protein [Physcomitrella patens subsp. patens]
Locus_12909_Transcript_1/1_Confidence_1.000	gi|168065220|ref|XP_001784552.1| predicted protein [Physcomitrella patens subsp. patens] gi|162663876|gb|EDQ50617.1| predicted protein [Physcomitrella patens subsp. patens]
Locus_42385_Transcript_1/1_Confidence_1.000	gi|168065220|ref|XP_001784552.1| predicted protein [Physcomitrella patens subsp. patens] gi|162663876|gb|EDQ50617.1| predicted protein [Physcomitrella patens subsp. patens]
Locus_5971_Transcript_1/1_Confidence_1.000	gi|168065220|ref|XP_001784552.1| predicted protein [Physcomitrella patens subsp. patens] gi|162663876|gb|EDQ50617.1| predicted protein [Physcomitrella patens subsp. patens]
Locus_12933_Transcript_1/1_Confidence_1.000	gi|168065224|ref|XP_001784554.1| condensin complex component SMC3 [Physcomitrella patens subsp. patens] gi|162663878|gb|EDQ50619.1| condensin complex component SMC3 [Physcomitrella patens subsp. patens]
Locus_11580_Transcript_1/1_Confidence_1.000	gi|168065346|ref|XP_001784614.1| predicted protein [Physcomitrella patens subsp. patens] gi|162663846|gb|EDQ50589.1| predicted protein [Physcomitrella patens subsp. patens]
Locus_658_Transcript_1/1_Confidence_1.000	gi|168065361|ref|XP_001784621.1| predicted protein [Physcomitrella patens subsp. patens] gi|162663809|gb|EDQ50553.1| predicted protein [Physcomitrella patens subsp. patens]
Locus_17273_Transcript_1/1_Confidence_1.000	gi|168065369|ref|XP_001784625.1| predicted protein [Physcomitrella patens subsp. patens] gi|162663813|gb|EDQ50557.1| predicted protein [Physcomitrella patens subsp. patens]
Locus_17834_Transcript_1/1_Confidence_1.000	gi|168065756|ref|XP_001784813.1| predicted protein [Physcomitrella patens subsp. patens] gi|162663610|gb|EDQ50365.1| predicted protein [Physcomitrella patens subsp. patens]
Locus_7958_Transcript_1/1_Confidence_1.000	gi|168065846|ref|XP_001784857.1| predicted protein [Physcomitrella patens subsp. patens] gi|162663563|gb|EDQ50320.1| predicted protein [Physcomitrella patens subsp. patens]
Locus_10603_Transcript_1/1_Confidence_1.000	gi|168065866|ref|XP_001784867.1| predicted protein [Physcomitrella patens subsp. patens] gi|162663573|gb|EDQ50330.1| predicted protein [Physcomitrella patens subsp. patens]
Locus_32034_Transcript_1/1_Confidence_1.000	gi|168065969|ref|XP_001784917.1| predicted protein [Physcomitrella patens subsp. patens] gi|162663504|gb|EDQ50264.1| predicted protein [Physcomitrella patens subsp. patens]
Locus_4946_Transcript_1/1_Confidence_1.000	gi|168065979|ref|XP_001784922.1| predicted protein [Physcomitrella patens subsp. patens] gi|162663509|gb|EDQ50269.1| predicted protein [Physcomitrella patens subsp. patens]
Locus_5752_Transcript_1/1_Confidence_1.000	gi|168066246|ref|XP_001785052.1| predicted protein [Physcomitrella patens subsp. patens] gi|162663369|gb|EDQ50136.1| predicted protein [Physcomitrella patens subsp. patens]
Locus_5997_Transcript_1/1_Confidence_1.000	gi|168066290|ref|XP_001785073.1| predicted protein [Physcomitrella patens subsp. patens] gi|162663333|gb|EDQ50102.1| predicted protein [Physcomitrella patens subsp. patens]
Locus_16519_Transcript_1/1_Confidence_1.000	gi|168066339|ref|XP_001785097.1| predicted protein [Physcomitrella patens subsp. patens] gi|162663326|gb|EDQ50096.1| predicted protein [Physcomitrella patens subsp. patens]
Locus_32784_Transcript_1/1_Confidence_1.000	gi|168066381|ref|XP_001785117.1| predicted protein [Physcomitrella patens subsp. patens] gi|162663296|gb|EDQ50068.1| predicted protein [Physcomitrella patens subsp. patens]
Locus_5386_Transcript_1/1_Confidence_1.000	gi|168066476|ref|XP_001785163.1| predicted protein [Physcomitrella patens subsp. patens] gi|162663257|gb|EDQ50032.1| predicted protein [Physcomitrella patens subsp. patens]
Locus_3232_Transcript_1/1_Confidence_1.000	gi|168066571|ref|XP_001785209.1| predicted protein [Physcomitrella patens subsp. patens] gi|162663210|gb|EDQ49988.1| predicted protein [Physcomitrella patens subsp. patens]
Locus_18696_Transcript_1/1_Confidence_1.000	gi|168066598|ref|XP_001785222.1| SWR1 complex protein, SNF2 family DNA-dependent ATPase [Physcomitrella patens subsp. patens] gi|162663184|gb|EDQ49963.1| SWR1 complex protein, SNF2 family DNA-dependent ATPase [Physcomitrella patens subsp. patens]
Locus_8774_Transcript_1/1_Confidence_1.000	gi|168066598|ref|XP_001785222.1| SWR1 complex protein, SNF2 family DNA-dependent ATPase [Physcomitrella patens subsp. patens] gi|162663184|gb|EDQ49963.1| SWR1 complex protein, SNF2 family DNA-dependent ATPase [Physcomitrella patens subsp. patens]
Locus_16587_Transcript_1/1_Confidence_1.000	gi|168066732|ref|XP_001785287.1| predicted protein [Physcomitrella patens subsp. patens] gi|162663121|gb|EDQ49904.1| predicted protein [Physcomitrella patens subsp. patens]
Locus_36461_Transcript_1/1_Confidence_1.000	gi|168066734|ref|XP_001785288.1| predicted protein [Physcomitrella patens subsp. patens] gi|162663122|gb|EDQ49905.1| predicted protein [Physcomitrella patens subsp. patens]
Locus_4860_Transcript_1/1_Confidence_1.000	gi|168066799|ref|XP_001785319.1| predicted protein [Physcomitrella patens subsp. patens] gi|162663074|gb|EDQ49860.1| predicted protein [Physcomitrella patens subsp. patens]
Locus_14291_Transcript_1/1_Confidence_1.000	gi|168066799|ref|XP_001785319.1| predicted protein [Physcomitrella patens subsp. patens] gi|162663074|gb|EDQ49860.1| predicted protein [Physcomitrella patens subsp. patens]
Locus_4742_Transcript_1/1_Confidence_1.000	gi|168066875|ref|XP_001785356.1| predicted protein [Physcomitrella patens subsp. patens] gi|162663053|gb|EDQ49841.1| predicted protein [Physcomitrella patens subsp. patens]
Locus_16965_Transcript_1/1_Confidence_1.000	gi|168066877|ref|XP_001785357.1| p300/CBP acetyltransferase-related protein [Physcomitrella patens subsp. patens] gi|162663054|gb|EDQ49842.1| p300/CBP acetyltransferase-related protein [Physcomitrella patens subsp. patens]
Locus_23315_Transcript_1/1_Confidence_1.000	gi|168067110|ref|XP_001785468.1| predicted protein [Physcomitrella patens subsp. patens] gi|162662910|gb|EDQ49709.1| predicted protein [Physcomitrella patens subsp. patens]
Locus_8470_Transcript_1/1_Confidence_1.000	gi|168067215|ref|XP_001785519.1| predicted protein [Physcomitrella patens subsp. patens] gi|162662872|gb|EDQ49674.1| predicted protein [Physcomitrella patens subsp. patens]
Locus_4452_Transcript_1/1_Confidence_1.000	gi|168067491|ref|XP_001785649.1| ATP-binding cassette transporter, subfamily F, member 8 protein PpABCF8 [Physcomitrella patens subsp. patens] gi|162662729|gb|EDQ49547.1| ATP-binding cassette transporter, subfamily F, member 8 protein PpABCF8 [Physcomitrella patens subsp. patens]
Locus_1106_Transcript_1/1_Confidence_1.000	gi|168067494|ref|XP_001785650.1| predicted protein [Physcomitrella patens subsp. patens] gi|162662711|gb|EDQ49530.1| predicted protein [Physcomitrella patens subsp. patens]
Locus_16935_Transcript_1/1_Confidence_1.000	gi|168067571|ref|XP_001785686.1| predicted protein [Physcomitrella patens subsp. patens] gi|162662675|gb|EDQ49499.1| predicted protein [Physcomitrella patens subsp. patens]
Locus_9481_Transcript_1/1_Confidence_1.000	gi|168067630|ref|XP_001785714.1| predicted protein [Physcomitrella patens subsp. patens] gi|162662646|gb|EDQ49473.1| predicted protein [Physcomitrella patens subsp. patens]
Locus_1373_Transcript_1/1_Confidence_1.000	gi|168067733|ref|XP_001785762.1| predicted protein [Physcomitrella patens subsp. patens] gi|162662592|gb|EDQ49426.1| predicted protein [Physcomitrella patens subsp. patens]
Locus_5970_Transcript_1/1_Confidence_1.000	gi|168067786|ref|XP_001785787.1| predicted protein [Physcomitrella patens subsp. patens] gi|162662557|gb|EDQ49394.1| predicted protein [Physcomitrella patens subsp. patens]
Locus_417_Transcript_1/1_Confidence_1.000	gi|168067849|ref|XP_001785817.1| predicted protein [Physcomitrella patens subsp. patens] gi|162662541|gb|EDQ49381.1| predicted protein [Physcomitrella patens subsp. patens]
Locus_18210_Transcript_1/1_Confidence_1.000	gi|168068013|ref|XP_001785892.1| GLP5 GID1-like protein [Physcomitrella patens subsp. patens] gi|162662446|gb|EDQ49301.1| GLP5 GID1-like protein [Physcomitrella patens subsp. patens]
Locus_42826_Transcript_1/1_Confidence_1.000	gi|168068037|ref|XP_001785903.1| predicted protein [Physcomitrella patens subsp. patens] gi|162662429|gb|EDQ49286.1| predicted protein [Physcomitrella patens subsp. patens]
Locus_36896_Transcript_1/1_Confidence_1.000	gi|168068037|ref|XP_001785903.1| predicted protein [Physcomitrella patens subsp. patens] gi|162662429|gb|EDQ49286.1| predicted protein [Physcomitrella patens subsp. patens]
Locus_28524_Transcript_1/1_Confidence_1.000	gi|168068037|ref|XP_001785903.1| predicted protein [Physcomitrella patens subsp. patens] gi|162662429|gb|EDQ49286.1| predicted protein [Physcomitrella patens subsp. patens]
Locus_9574_Transcript_1/1_Confidence_1.000	gi|168068059|ref|XP_001785913.1| predicted protein [Physcomitrella patens subsp. patens] gi|162662412|gb|EDQ49271.1| predicted protein [Physcomitrella patens subsp. patens]
Locus_12429_Transcript_1/1_Confidence_1.000	gi|168068422|ref|XP_001786066.1| predicted protein [Physcomitrella patens subsp. patens] gi|162662193|gb|EDQ49119.1| predicted protein [Physcomitrella patens subsp. patens]
Locus_11_Transcript_1/1_Confidence_1.000	gi|168068774|ref|XP_001786202.1| predicted protein [Physcomitrella patens subsp. patens] gi|162661933|gb|EDQ48985.1| predicted protein [Physcomitrella patens subsp. patens]
Locus_9922_Transcript_1/1_Confidence_1.000	gi|168068845|ref|XP_001786229.1| predicted protein [Physcomitrella patens subsp. patens] gi|162661880|gb|EDQ48959.1| predicted protein [Physcomitrella patens subsp. patens]
Locus_11351_Transcript_1/1_Confidence_1.000	gi|168068845|ref|XP_001786229.1| predicted protein [Physcomitrella patens subsp. patens] gi|162661880|gb|EDQ48959.1| predicted protein [Physcomitrella patens subsp. patens]
Locus_2382_Transcript_1/1_Confidence_1.000	gi|168069550|ref|XP_001786491.1| predicted protein [Physcomitrella patens subsp. patens] gi|162661188|gb|EDQ48697.1| predicted protein [Physcomitrella patens subsp. patens]
Locus_73755_Transcript_1/1_Confidence_1.000	gi|168199347|gb|ABZ10964.1| class 1 knox protein [Kalanchoe x houghtonii]
Locus_58824_Transcript_1/1_Confidence_1.000	gi|169596110|ref|XP_001791479.1| hypothetical protein SNOG_00807 [Phaeosphaeria nodorum SN15] gi|111071182|gb|EAT92302.1| hypothetical protein SNOG_00807 [Phaeosphaeria nodorum SN15]
Locus_30286_Transcript_1/1_Confidence_1.000	gi|169605673|ref|XP_001796257.1| hypothetical protein SNOG_05861 [Phaeosphaeria nodorum SN15] gi|111065805|gb|EAT86925.1| hypothetical protein SNOG_05861 [Phaeosphaeria nodorum SN15]
Locus_63845_Transcript_1/1_Confidence_1.000	gi|169605673|ref|XP_001796257.1| hypothetical protein SNOG_05861 [Phaeosphaeria nodorum SN15] gi|111065805|gb|EAT86925.1| hypothetical protein SNOG_05861 [Phaeosphaeria nodorum SN15]
Locus_36563_Transcript_1/1_Confidence_1.000	gi|169607733|ref|XP_001797286.1| hypothetical protein SNOG_06925 [Phaeosphaeria nodorum SN15] gi|111064456|gb|EAT85576.1| hypothetical protein SNOG_06925 [Phaeosphaeria nodorum SN15]
Locus_63658_Transcript_1/1_Confidence_1.000	gi|169609050|ref|XP_001797944.1| hypothetical protein SNOG_07609 [Phaeosphaeria nodorum SN15] gi|111063955|gb|EAT85075.1| hypothetical protein SNOG_07609 [Phaeosphaeria nodorum SN15]
Locus_60585_Transcript_1/1_Confidence_1.000	gi|169610259|ref|XP_001798548.1| hypothetical protein SNOG_08226 [Phaeosphaeria nodorum SN15] gi|111063382|gb|EAT84502.1| hypothetical protein SNOG_08226 [Phaeosphaeria nodorum SN15]
Locus_62328_Transcript_1/1_Confidence_1.000	gi|169610541|ref|XP_001798689.1| hypothetical protein SNOG_08374 [Phaeosphaeria nodorum SN15] gi|160702095|gb|EAT84650.2| hypothetical protein SNOG_08374 [Phaeosphaeria nodorum SN15]
Locus_61481_Transcript_1/1_Confidence_1.000	gi|169617127|ref|XP_001801978.1| hypothetical protein SNOG_11739 [Phaeosphaeria nodorum SN15] gi|160703340|gb|EAT80783.2| hypothetical protein SNOG_11739 [Phaeosphaeria nodorum SN15]
Locus_72427_Transcript_1/1_Confidence_1.000	gi|169618128|ref|XP_001802478.1| hypothetical protein SNOG_12251 [Phaeosphaeria nodorum SN15] gi|111059543|gb|EAT80663.1| hypothetical protein SNOG_12251 [Phaeosphaeria nodorum SN15]
Locus_41198_Transcript_1/1_Confidence_1.000	gi|169624250|ref|XP_001805531.1| hypothetical protein SNOG_15381 [Phaeosphaeria nodorum SN15] gi|111056194|gb|EAT77314.1| hypothetical protein SNOG_15381 [Phaeosphaeria nodorum SN15]
Locus_56976_Transcript_1/1_Confidence_1.000	gi|169624250|ref|XP_001805531.1| hypothetical protein SNOG_15381 [Phaeosphaeria nodorum SN15] gi|111056194|gb|EAT77314.1| hypothetical protein SNOG_15381 [Phaeosphaeria nodorum SN15]
Locus_11985_Transcript_1/1_Confidence_1.000	gi|170058335|ref|XP_001864878.1| phosphoglycerate mutase 2 [Culex quinquefasciatus] gi|167877458|gb|EDS40841.1| phosphoglycerate mutase 2 [Culex quinquefasciatus]
Locus_18412_Transcript_1/1_Confidence_1.000	gi|170678344|gb|ACB31232.1| GRL2 [Arabidopsis thaliana] gi|170678348|gb|ACB31234.1| GRL2 [Arabidopsis thaliana] gi|170678350|gb|ACB31235.1| GRL2 [Arabidopsis thaliana] gi|170678354|gb|ACB31237.1| GRL2 [Arabidopsis thaliana] gi|170678356|gb|ACB31238.1| GRL2 [Arabidopsis thaliana] gi|170678358|gb|ACB31239.1| GRL2 [Arabidopsis thaliana] gi|170678360|gb|ACB31240.1| GRL2 [Arabidopsis thaliana] gi|1706…
Locus_15079_Transcript_1/1_Confidence_1.000	gi|17945305|gb|AAL48709.1| RE15528p [Drosophila melanogaster]
Locus_2093_Transcript_1/1_Confidence_1.000	gi|18379271|ref|NP_565271.1| UBX domain-containing protein 2 [Arabidopsis thaliana] gi|20197545|gb|AAD12706.2| expressed protein [Arabidopsis thaliana] gi|26452829|dbj|BAC43494.1| unknown protein [Arabidopsis thaliana] gi|28973007|gb|AAO63828.1| unknown protein [Arabidopsis thaliana] gi|45862324|gb|AAS78924.1| CDC48-interacting UBX-domain protein [Arabidopsis thaliana] gi|330250385|gb|AEC05479.1|…
Locus_3093_Transcript_1/1_Confidence_1.000	gi|18395946|ref|NP_564250.1| peptidyl-prolyl cis-trans isomerase NIMA-interacting 4 [Arabidopsis thaliana] gi|9797744|gb|AAF98562.1|AC013427_5 Contains similarity to peptidyl-prolyl cis-trans isomerase EPVH from Homo sapiens gb|AF143096 and contains a Rotamase (PPIC-type PPIASE) PF|00639 domain. ESTs gb|T45176, gb|F14479, gb|AA586142, gb|F14459, gb|AI997648 come from this gene [Arabidopsis thalia…
Locus_35518_Transcript_1/1_Confidence_1.000	gi|18396548|ref|NP_564296.1| helicase associated domain-containing protein [Arabidopsis thaliana] gi|15451224|gb|AAK96883.1| ATP-dependent RNA helicase, putative [Arabidopsis thaliana] gi|22136080|gb|AAM91118.1| ATP-dependent RNA helicase, putative [Arabidopsis thaliana] gi|332192768|gb|AEE30889.1| helicase associated domain-containing protein [Arabidopsis thaliana]
Locus_12937_Transcript_1/1_Confidence_1.000	gi|18408845|ref|NP_564904.1| putative LRR receptor-like serine/threonine-protein kinase [Arabidopsis thaliana] gi|263430191|sp|C0LGI2.1|Y1677_ARATH RecName: Full=Probable LRR receptor-like serine/threonine-protein kinase At1g67720; Flags: Precursor gi|224589467|gb|ACN59267.1| leucine-rich repeat receptor-like protein kinase [Arabidopsis thaliana] gi|332196566|gb|AEE34687.1| putative LRR receptor-…
Locus_2026_Transcript_1/1_Confidence_1.000	gi|18417696|ref|NP_567861.1| 50S ribosomal protein L21 [Arabidopsis thaliana] gi|29839556|sp|Q8L9A0.1|RM21_ARATH RecName: Full=50S ribosomal protein L21, mitochondrial; Flags: Precursor gi|12641613|emb|CAC27453.1| putative ribosomal protein L21 [Arabidopsis thaliana] gi|21595368|gb|AAM66095.1| unknown [Arabidopsis thaliana] gi|29028852|gb|AAO64805.1| At4g30930 [Arabidopsis thaliana] gi|110736393|…
Locus_640_Transcript_1/1_Confidence_1.000	gi|18422170|ref|NP_568601.1| uncharacterized protein [Arabidopsis thaliana] gi|20268798|gb|AAM14099.1| unknown protein [Arabidopsis thaliana] gi|21281247|gb|AAM45102.1| unknown protein [Arabidopsis thaliana] gi|21618110|gb|AAM67160.1| unknown [Arabidopsis thaliana] gi|332007379|gb|AED94762.1| uncharacterized protein [Arabidopsis thaliana]
Locus_22877_Transcript_1/1_Confidence_1.000	gi|18496059|emb|CAD21847.1| ethylene receptor 1 [Fagus sylvatica]
Locus_22955_Transcript_1/1_Confidence_1.000	gi|18700630|gb|AAL78658.1|AF405555_1 Hopscotch polyprotein [Fagus sylvatica]
Locus_72270_Transcript_1/1_Confidence_1.000	gi|189188612|ref|XP_001930645.1| NADH-cytochrome b5 reductase 3 [Pyrenophora tritici-repentis Pt-1C-BFP] gi|187972251|gb|EDU39750.1| NADH-cytochrome b5 reductase 3 [Pyrenophora tritici-repentis Pt-1C-BFP]
Locus_69424_Transcript_1/1_Confidence_1.000	gi|189190434|ref|XP_001931556.1| cofilin [Pyrenophora tritici-repentis Pt-1C-BFP] gi|187973162|gb|EDU40661.1| cofilin [Pyrenophora tritici-repentis Pt-1C-BFP]
Locus_61683_Transcript_1/1_Confidence_1.000	gi|189195994|ref|XP_001934335.1| actin-3 [Pyrenophora tritici-repentis Pt-1C-BFP] gi|187980214|gb|EDU46840.1| actin-3 [Pyrenophora tritici-repentis Pt-1C-BFP]
Locus_55261_Transcript_1/1_Confidence_1.000	gi|189200807|ref|XP_001936740.1| serine hydroxymethyltransferase [Pyrenophora tritici-repentis Pt-1C-BFP] gi|187983839|gb|EDU49327.1| serine hydroxymethyltransferase [Pyrenophora tritici-repentis Pt-1C-BFP]
Locus_28995_Transcript_1/1_Confidence_1.000	gi|189210878|ref|XP_001941770.1| hypothetical protein PTRG_11439 [Pyrenophora tritici-repentis Pt-1C-BFP] gi|187977863|gb|EDU44489.1| hypothetical protein PTRG_11439 [Pyrenophora tritici-repentis Pt-1C-BFP]
Locus_15485_Transcript_1/1_Confidence_1.000	gi|19073324|gb|AAL84760.1|AF474127_1 typical P-type R2R3 Myb protein [Sorghum bicolor]
Locus_32146_Transcript_1/1_Confidence_1.000	gi|192764529|gb|ACF05808.1| Na+/H+ antiporter protein [Limonium gmelinii]
Locus_14216_Transcript_1/1_Confidence_1.000	gi|193211383|ref|NP_001105952.1| plastid phosphate/phosphoenolpyruvate translocator1 [Zea mays] gi|1778147|gb|AAB40649.1| phosphate/phosphoenolpyruvate translocator precursor [Zea mays]
Locus_69334_Transcript_1/1_Confidence_1.000	gi|194692894|gb|ACF80531.1| unknown [Zea mays] gi|414585572|tpg|DAA36143.1| TPA: putative WRKY DNA-binding domain superfamily protein [Zea mays]
Locus_430_Transcript_1/1_Confidence_1.000	gi|194886082|ref|XP_001976546.1| GG22934 [Drosophila erecta] gi|190659733|gb|EDV56946.1| GG22934 [Drosophila erecta]
Locus_7176_Transcript_1/1_Confidence_1.000	gi|195013666|ref|XP_001983883.1| GH16141 [Drosophila grimshawi] gi|193897365|gb|EDV96231.1| GH16141 [Drosophila grimshawi]
Locus_27867_Transcript_1/1_Confidence_1.000	gi|195025112|ref|XP_001986001.1| GH21124 [Drosophila grimshawi] gi|193902001|gb|EDW00868.1| GH21124 [Drosophila grimshawi]
Locus_39361_Transcript_1/1_Confidence_1.000	gi|195427918|ref|XP_002062022.1| GK17306 [Drosophila willistoni] gi|194158107|gb|EDW73008.1| GK17306 [Drosophila willistoni]
Locus_32515_Transcript_1/1_Confidence_1.000	gi|197124729|ref|YP_002136680.1| superfamily I DNA and RNA helicase [Anaeromyxobacter sp. K] gi|196174578|gb|ACG75551.1| superfamily I DNA and RNA helicase [Anaeromyxobacter sp. K]
Locus_66300_Transcript_1/1_Confidence_1.000	gi|198414738|ref|XP_002120461.1| PREDICTED: similar to Dynein heavy chain 1, axonemal (Axonemal beta dynein heavy chain 1) (Ciliary dynein heavy chain 1) (Heat shock regulated protein 1) (XLHSRF-1) (hDHC7), partial [Ciona intestinalis]
Locus_18192_Transcript_1/1_Confidence_1.000	gi|198458041|ref|XP_001360888.2| GA18060 [Drosophila pseudoobscura pseudoobscura] gi|198136200|gb|EAL25463.2| GA18060 [Drosophila pseudoobscura pseudoobscura]
Locus_73514_Transcript_1/1_Confidence_1.000	gi|20068275|emb|CAD29319.1| cyclin-dependent kinase [Juglans nigra x Juglans regia]
Locus_70262_Transcript_1/1_Confidence_1.000	gi|206206091|gb|ACI05992.1| kinase-like protein pac.W.Ch.160 [Platanus x acerifolia]
Locus_44914_Transcript_1/1_Confidence_1.000	gi|207832969|gb|ACI25365.1| transcription factor IIIA [Selaginella moellendorffii]
Locus_38982_Transcript_1/1_Confidence_1.000	gi|212274719|ref|NP_001130975.1| hypothetical protein precursor [Zea mays] gi|194690608|gb|ACF79388.1| unknown [Zea mays] gi|238013538|gb|ACR37804.1| unknown [Zea mays] gi|413926518|gb|AFW66450.1| hypothetical protein ZEAMMB73_996469 [Zea mays]
Locus_12129_Transcript_1/1_Confidence_1.000	gi|212721142|ref|NP_001131175.1| uncharacterized protein LOC100192483 [Zea mays] gi|194690784|gb|ACF79476.1| unknown [Zea mays] gi|414587570|tpg|DAA38141.1| TPA: hypothetical protein ZEAMMB73_580403 [Zea mays] gi|414587571|tpg|DAA38142.1| TPA: hypothetical protein ZEAMMB73_580403 [Zea mays]
Locus_73283_Transcript_1/1_Confidence_1.000	gi|212723382|ref|NP_001131656.1| uncharacterized protein LOC100193016 [Zea mays] gi|194692172|gb|ACF80170.1| unknown [Zea mays] gi|195635151|gb|ACG37044.1| DNA binding protein [Zea mays] gi|414870509|tpg|DAA49066.1| TPA: DNA binding protein [Zea mays]
Locus_11205_Transcript_1/1_Confidence_1.000	gi|213521422|gb|ACJ50597.1| zinc finger protein [Lutzomyia shannoni]
Locus_14838_Transcript_1/1_Confidence_1.000	gi|21391986|gb|AAM48347.1| HL01080p [Drosophila melanogaster]
Locus_32395_Transcript_1/1_Confidence_1.000	gi|21426123|gb|AAM52320.1|AC105363_9 Putative peroxidase [Oryza sativa Japonica Group] gi|55700937|tpe|CAH69277.1| TPA: class III peroxidase 35 precursor [Oryza sativa Japonica Group] gi|125584733|gb|EAZ25397.1| hypothetical protein OsJ_09215 [Oryza sativa Japonica Group]
Locus_20622_Transcript_1/1_Confidence_1.000	gi|21552981|gb|AAM62410.1|AF480488_1 NPR1 [Nicotiana tabacum] gi|223451990|gb|ACM89450.1| nonexpressor of PR [Nicotiana glutinosa]
Locus_31927_Transcript_1/1_Confidence_1.000	gi|215809509|gb|ACJ70461.1| putative histone [Pinus sylvestris] gi|215809511|gb|ACJ70462.1| putative histone [Pinus sylvestris] gi|215809513|gb|ACJ70463.1| putative histone [Pinus sylvestris] gi|215809515|gb|ACJ70464.1| putative histone [Pinus sylvestris]
Locus_30456_Transcript_1/1_Confidence_1.000	gi|21618134|gb|AAM67184.1| unknown [Arabidopsis thaliana]
Locus_73074_Transcript_1/1_Confidence_1.000	gi|21618134|gb|AAM67184.1| unknown [Arabidopsis thaliana]
Locus_30829_Transcript_1/1_Confidence_1.000	gi|21655193|gb|AAM28911.1| NBS/LRR [Pinus taeda]
Locus_2122_Transcript_1/1_Confidence_1.000	gi|21655195|gb|AAM28912.1| NBS/LRR [Pinus taeda]
Locus_30161_Transcript_1/1_Confidence_1.000	gi|21741247|emb|CAD41731.1| OSJNBb0034I13.10 [Oryza sativa Japonica Group]
Locus_71060_Transcript_1/1_Confidence_1.000	gi|218187368|gb|EEC69795.1| hypothetical protein OsI_00086 [Oryza sativa Indica Group]
Locus_32301_Transcript_1/1_Confidence_1.000	gi|218191985|gb|EEC74412.1| hypothetical protein OsI_09774 [Oryza sativa Indica Group]
Locus_55590_Transcript_1/1_Confidence_1.000	gi|218198460|gb|EEC80887.1| hypothetical protein OsI_23527 [Oryza sativa Indica Group]
Locus_28781_Transcript_1/1_Confidence_1.000	gi|218199011|gb|EEC81438.1| hypothetical protein OsI_24717 [Oryza sativa Indica Group]
Locus_254_Transcript_1/1_Confidence_1.000	gi|218200976|gb|EEC83403.1| hypothetical protein OsI_28850 [Oryza sativa Indica Group]
Locus_53227_Transcript_2/2_Confidence_1.000	gi|218201938|gb|EEC84365.1| hypothetical protein OsI_30899 [Oryza sativa Indica Group]
Locus_53227_Transcript_1/2_Confidence_1.000	gi|218201938|gb|EEC84365.1| hypothetical protein OsI_30899 [Oryza sativa Indica Group]
Locus_12761_Transcript_1/1_Confidence_1.000	gi|219363217|ref|NP_001137119.1| uncharacterized protein LOC100217299 [Zea mays] gi|194698436|gb|ACF83302.1| unknown [Zea mays] gi|413936426|gb|AFW70977.1| hypothetical protein ZEAMMB73_837449 [Zea mays]
Locus_27065_Transcript_1/1_Confidence_1.000	gi|22024141|ref|NP_610939.2| ribosomal protein S23 [Drosophila melanogaster] gi|125811142|ref|XP_001361764.1| GA21060 [Drosophila pseudoobscura pseudoobscura] gi|194754389|ref|XP_001959478.1| GF12897 [Drosophila ananassae] gi|194883144|ref|XP_001975664.1| GG22436 [Drosophila erecta] gi|195028883|ref|XP_001987305.1| GH20043 [Drosophila grimshawi] gi|195121792|ref|XP_002005403.1| GI20452 [Drosophil…
Locus_5684_Transcript_1/1_Confidence_1.000	gi|220966835|gb|ACL97385.1| Gag-Pol polyprotein [Medicago truncatula]
Locus_18435_Transcript_1/1_Confidence_1.000	gi|221103834|ref|XP_002168727.1| PREDICTED: similar to Actin, non-muscle 6.2, partial [Hydra magnipapillata]
Locus_32133_Transcript_1/1_Confidence_1.000	gi|221132307|ref|XP_002161103.1| PREDICTED: similar to GH18432 [Hydra magnipapillata]
Locus_25970_Transcript_1/1_Confidence_1.000	gi|222618097|gb|EEE54229.1| hypothetical protein OsJ_01092 [Oryza sativa Japonica Group]
Locus_10344_Transcript_1/1_Confidence_1.000	gi|222623064|gb|EEE57196.1| hypothetical protein OsJ_07143 [Oryza sativa Japonica Group]
Locus_7799_Transcript_1/1_Confidence_1.000	gi|222629854|gb|EEE61986.1| hypothetical protein OsJ_16767 [Oryza sativa Japonica Group]
Locus_55531_Transcript_1/1_Confidence_1.000	gi|222630355|gb|EEE62487.1| hypothetical protein OsJ_17284 [Oryza sativa Japonica Group]
Locus_28953_Transcript_1/1_Confidence_1.000	gi|222635147|gb|EEE65279.1| hypothetical protein OsJ_20503 [Oryza sativa Japonica Group]
Locus_5226_Transcript_1/1_Confidence_1.000	gi|222635386|gb|EEE65518.1| hypothetical protein OsJ_20962 [Oryza sativa Japonica Group]
Locus_58498_Transcript_1/1_Confidence_1.000	gi|223071|prf||0501276A actin
Locus_41083_Transcript_1/1_Confidence_1.000	gi|223946099|gb|ACN27133.1| unknown [Zea mays]
Locus_20108_Transcript_1/1_Confidence_1.000	gi|223973265|gb|ACN30820.1| unknown [Zea mays] gi|413950619|gb|AFW83268.1| hypothetical protein ZEAMMB73_943527 [Zea mays]
Locus_19623_Transcript_1/1_Confidence_1.000	gi|224057166|ref|XP_002299152.1| predicted protein [Populus trichocarpa] gi|222846410|gb|EEE83957.1| predicted protein [Populus trichocarpa]
Locus_35973_Transcript_1/1_Confidence_1.000	gi|224061037|ref|XP_002300327.1| predicted protein [Populus trichocarpa] gi|222847585|gb|EEE85132.1| predicted protein [Populus trichocarpa]
Locus_26991_Transcript_1/1_Confidence_1.000	gi|224062980|ref|XP_002300959.1| predicted protein [Populus trichocarpa] gi|222842685|gb|EEE80232.1| predicted protein [Populus trichocarpa]
Locus_4529_Transcript_1/1_Confidence_1.000	gi|224065541|ref|XP_002301848.1| predicted protein [Populus trichocarpa] gi|222843574|gb|EEE81121.1| predicted protein [Populus trichocarpa]
Locus_5905_Transcript_1/1_Confidence_1.000	gi|224065541|ref|XP_002301848.1| predicted protein [Populus trichocarpa] gi|222843574|gb|EEE81121.1| predicted protein [Populus trichocarpa]
Locus_28579_Transcript_1/1_Confidence_1.000	gi|224067082|ref|XP_002302346.1| predicted protein [Populus trichocarpa] gi|222844072|gb|EEE81619.1| predicted protein [Populus trichocarpa]
Locus_1253_Transcript_1/1_Confidence_1.000	gi|224067996|ref|XP_002302637.1| predicted protein [Populus trichocarpa] gi|222844363|gb|EEE81910.1| predicted protein [Populus trichocarpa]
Locus_5003_Transcript_1/1_Confidence_1.000	gi|224068787|ref|XP_002302825.1| predicted protein [Populus trichocarpa] gi|222844551|gb|EEE82098.1| predicted protein [Populus trichocarpa]
Locus_14856_Transcript_1/1_Confidence_1.000	gi|224075994|ref|XP_002304863.1| predicted protein [Populus trichocarpa] gi|222842295|gb|EEE79842.1| predicted protein [Populus trichocarpa]
Locus_12926_Transcript_1/1_Confidence_1.000	gi|224077198|ref|XP_002305174.1| predicted protein [Populus trichocarpa] gi|222848138|gb|EEE85685.1| predicted protein [Populus trichocarpa]
Locus_40472_Transcript_1/1_Confidence_1.000	gi|224077384|ref|XP_002305239.1| SET domain protein [Populus trichocarpa] gi|222848203|gb|EEE85750.1| SET domain protein [Populus trichocarpa]
Locus_19254_Transcript_1/1_Confidence_1.000	gi|224078754|ref|XP_002305615.1| predicted protein [Populus trichocarpa] gi|222848579|gb|EEE86126.1| predicted protein [Populus trichocarpa]
Locus_2840_Transcript_1/1_Confidence_1.000	gi|224078972|ref|XP_002305701.1| predicted protein [Populus trichocarpa] gi|222848665|gb|EEE86212.1| predicted protein [Populus trichocarpa]
Locus_22014_Transcript_1/1_Confidence_1.000	gi|224080209|ref|XP_002306053.1| predicted protein [Populus trichocarpa] gi|222849017|gb|EEE86564.1| predicted protein [Populus trichocarpa]
Locus_39852_Transcript_1/1_Confidence_1.000	gi|224081014|ref|XP_002306264.1| chromatin remodeling complex subunit [Populus trichocarpa] gi|222855713|gb|EEE93260.1| chromatin remodeling complex subunit [Populus trichocarpa]
Locus_38546_Transcript_1/1_Confidence_1.000	gi|224082258|ref|XP_002306621.1| GRAS family transcription factor [Populus trichocarpa] gi|222856070|gb|EEE93617.1| GRAS family transcription factor [Populus trichocarpa]
Locus_17798_Transcript_1/1_Confidence_1.000	gi|224082944|ref|XP_002306902.1| predicted protein [Populus trichocarpa] gi|222856351|gb|EEE93898.1| predicted protein [Populus trichocarpa]
Locus_73103_Transcript_1/1_Confidence_1.000	gi|224084287|ref|XP_002307250.1| predicted protein [Populus trichocarpa] gi|222856699|gb|EEE94246.1| predicted protein [Populus trichocarpa]
Locus_26285_Transcript_1/1_Confidence_1.000	gi|224085531|ref|XP_002307609.1| predicted protein [Populus trichocarpa] gi|222857058|gb|EEE94605.1| predicted protein [Populus trichocarpa]
Locus_38889_Transcript_1/1_Confidence_1.000	gi|224085896|ref|XP_002307730.1| predicted protein [Populus trichocarpa] gi|222857179|gb|EEE94726.1| predicted protein [Populus trichocarpa]
Locus_1443_Transcript_1/1_Confidence_1.000	gi|224086074|ref|XP_002307805.1| predicted protein [Populus trichocarpa] gi|222857254|gb|EEE94801.1| predicted protein [Populus trichocarpa]
Locus_29242_Transcript_1/1_Confidence_1.000	gi|224087343|ref|XP_002308129.1| predicted protein [Populus trichocarpa] gi|222854105|gb|EEE91652.1| predicted protein [Populus trichocarpa]
Locus_68285_Transcript_1/1_Confidence_1.000	gi|224088110|ref|XP_002308327.1| predicted protein [Populus trichocarpa] gi|222854303|gb|EEE91850.1| predicted protein [Populus trichocarpa]
Locus_14895_Transcript_1/1_Confidence_1.000	gi|224088242|ref|XP_002308386.1| predicted protein [Populus trichocarpa] gi|222854362|gb|EEE91909.1| predicted protein [Populus trichocarpa]
Locus_2016_Transcript_1/1_Confidence_1.000	gi|224088252|ref|XP_002308391.1| predicted protein [Populus trichocarpa] gi|222854367|gb|EEE91914.1| predicted protein [Populus trichocarpa]
Locus_4931_Transcript_1/1_Confidence_1.000	gi|224089182|ref|XP_002308653.1| predicted protein [Populus trichocarpa] gi|118482028|gb|ABK92945.1| unknown [Populus trichocarpa] gi|222854629|gb|EEE92176.1| predicted protein [Populus trichocarpa]
Locus_23811_Transcript_1/1_Confidence_1.000	gi|224090282|ref|XP_002308965.1| predicted protein [Populus trichocarpa] gi|222854941|gb|EEE92488.1| predicted protein [Populus trichocarpa]
Locus_7901_Transcript_1/1_Confidence_1.000	gi|224092049|ref|XP_002309454.1| predicted protein [Populus trichocarpa] gi|222855430|gb|EEE92977.1| predicted protein [Populus trichocarpa]
Locus_30583_Transcript_1/1_Confidence_1.000	gi|224092388|ref|XP_002309587.1| predicted protein [Populus trichocarpa] gi|222855563|gb|EEE93110.1| predicted protein [Populus trichocarpa]
Locus_8558_Transcript_1/1_Confidence_1.000	gi|224092450|ref|XP_002309616.1| predicted protein [Populus trichocarpa] gi|222855592|gb|EEE93139.1| predicted protein [Populus trichocarpa]
Locus_16841_Transcript_1/1_Confidence_1.000	gi|224093916|ref|XP_002310046.1| predicted protein [Populus trichocarpa] gi|222852949|gb|EEE90496.1| predicted protein [Populus trichocarpa]
Locus_20884_Transcript_1/1_Confidence_1.000	gi|224094491|ref|XP_002310169.1| predicted protein [Populus trichocarpa] gi|222853072|gb|EEE90619.1| predicted protein [Populus trichocarpa]
Locus_2363_Transcript_1/1_Confidence_1.000	gi|224094905|ref|XP_002310286.1| predicted protein [Populus trichocarpa] gi|222853189|gb|EEE90736.1| predicted protein [Populus trichocarpa]
Locus_5851_Transcript_1/1_Confidence_1.000	gi|224094905|ref|XP_002310286.1| predicted protein [Populus trichocarpa] gi|222853189|gb|EEE90736.1| predicted protein [Populus trichocarpa]
Locus_45712_Transcript_1/1_Confidence_1.000	gi|224094931|ref|XP_002310296.1| predicted protein [Populus trichocarpa] gi|222853199|gb|EEE90746.1| predicted protein [Populus trichocarpa]
Locus_2321_Transcript_1/1_Confidence_1.000	gi|224097618|ref|XP_002311013.1| predicted protein [Populus trichocarpa] gi|222850833|gb|EEE88380.1| predicted protein [Populus trichocarpa]
Locus_5153_Transcript_1/1_Confidence_1.000	gi|224099409|ref|XP_002311473.1| predicted protein [Populus trichocarpa] gi|222851293|gb|EEE88840.1| predicted protein [Populus trichocarpa]
Locus_15720_Transcript_1/1_Confidence_1.000	gi|224099521|ref|XP_002334472.1| predicted protein [Populus trichocarpa] gi|222872360|gb|EEF09491.1| predicted protein [Populus trichocarpa]
Locus_35918_Transcript_1/1_Confidence_1.000	gi|224099625|ref|XP_002311555.1| predicted protein [Populus trichocarpa] gi|222851375|gb|EEE88922.1| predicted protein [Populus trichocarpa]
Locus_34666_Transcript_1/1_Confidence_1.000	gi|224100089|ref|XP_002311739.1| predicted protein [Populus trichocarpa] gi|222851559|gb|EEE89106.1| predicted protein [Populus trichocarpa]
Locus_16153_Transcript_1/1_Confidence_1.000	gi|224100461|ref|XP_002311885.1| predicted protein [Populus trichocarpa] gi|222851705|gb|EEE89252.1| predicted protein [Populus trichocarpa]
Locus_39310_Transcript_1/1_Confidence_1.000	gi|224101237|ref|XP_002312196.1| predicted protein [Populus trichocarpa] gi|222852016|gb|EEE89563.1| predicted protein [Populus trichocarpa]
Locus_9899_Transcript_1/1_Confidence_1.000	gi|224103241|ref|XP_002334075.1| ABC transporter family protein [Populus trichocarpa] gi|222839795|gb|EEE78118.1| ABC transporter family protein [Populus trichocarpa]
Locus_41481_Transcript_1/1_Confidence_1.000	gi|224103423|ref|XP_002313051.1| predicted protein [Populus trichocarpa] gi|222849459|gb|EEE87006.1| predicted protein [Populus trichocarpa]
Locus_4846_Transcript_1/1_Confidence_1.000	gi|224103427|ref|XP_002313052.1| predicted protein [Populus trichocarpa] gi|222849460|gb|EEE87007.1| predicted protein [Populus trichocarpa]
Locus_42284_Transcript_1/1_Confidence_1.000	gi|224105547|ref|XP_002313851.1| AP2/ERF domain-containing transcription factor [Populus trichocarpa] gi|222850259|gb|EEE87806.1| AP2/ERF domain-containing transcription factor [Populus trichocarpa]
Locus_41242_Transcript_1/1_Confidence_1.000	gi|224108111|ref|XP_002314725.1| predicted protein [Populus trichocarpa] gi|222863765|gb|EEF00896.1| predicted protein [Populus trichocarpa]
Locus_64623_Transcript_1/1_Confidence_1.000	gi|224109140|ref|XP_002315097.1| peroxisomal membrane ABC transporter family, PMP family [Populus trichocarpa] gi|222864137|gb|EEF01268.1| peroxisomal membrane ABC transporter family, PMP family [Populus trichocarpa]
Locus_210_Transcript_1/1_Confidence_1.000	gi|224109920|ref|XP_002315354.1| predicted protein [Populus trichocarpa] gi|222864394|gb|EEF01525.1| predicted protein [Populus trichocarpa]
Locus_4657_Transcript_1/1_Confidence_1.000	gi|224113753|ref|XP_002316562.1| predicted protein [Populus trichocarpa] gi|222859627|gb|EEE97174.1| predicted protein [Populus trichocarpa]
Locus_828_Transcript_1/1_Confidence_1.000	gi|224113875|ref|XP_002316600.1| predicted protein [Populus trichocarpa] gi|222859665|gb|EEE97212.1| predicted protein [Populus trichocarpa]
Locus_18494_Transcript_1/1_Confidence_1.000	gi|224114105|ref|XP_002316668.1| predicted protein [Populus trichocarpa] gi|222859733|gb|EEE97280.1| predicted protein [Populus trichocarpa]
Locus_6864_Transcript_1/1_Confidence_1.000	gi|224118506|ref|XP_002317837.1| predicted protein [Populus trichocarpa] gi|222858510|gb|EEE96057.1| predicted protein [Populus trichocarpa]
Locus_53631_Transcript_1/1_Confidence_1.000	gi|224120068|ref|XP_002318234.1| predicted protein [Populus trichocarpa] gi|222858907|gb|EEE96454.1| predicted protein [Populus trichocarpa]
Locus_9036_Transcript_1/1_Confidence_1.000	gi|224120412|ref|XP_002318323.1| predicted protein [Populus trichocarpa] gi|222858996|gb|EEE96543.1| predicted protein [Populus trichocarpa]
Locus_8454_Transcript_1/1_Confidence_1.000	gi|224123698|ref|XP_002330186.1| predicted protein [Populus trichocarpa] gi|222871642|gb|EEF08773.1| predicted protein [Populus trichocarpa]
Locus_13866_Transcript_1/1_Confidence_1.000	gi|224124492|ref|XP_002319345.1| predicted protein [Populus trichocarpa] gi|222857721|gb|EEE95268.1| predicted protein [Populus trichocarpa]
Locus_19523_Transcript_1/1_Confidence_1.000	gi|224125030|ref|XP_002319485.1| histidine kinase cytokinin receptor [Populus trichocarpa] gi|222857861|gb|EEE95408.1| histidine kinase cytokinin receptor [Populus trichocarpa]
Locus_24929_Transcript_1/1_Confidence_1.000	gi|224125208|ref|XP_002329920.1| chromatin remodeling complex subunit [Populus trichocarpa] gi|222871157|gb|EEF08288.1| chromatin remodeling complex subunit [Populus trichocarpa]
Locus_49117_Transcript_1/1_Confidence_1.000	gi|224125240|ref|XP_002319536.1| predicted protein [Populus trichocarpa] gi|222857912|gb|EEE95459.1| predicted protein [Populus trichocarpa]
Locus_2357_Transcript_1/1_Confidence_1.000	gi|224125240|ref|XP_002319536.1| predicted protein [Populus trichocarpa] gi|222857912|gb|EEE95459.1| predicted protein [Populus trichocarpa]
Locus_16915_Transcript_1/1_Confidence_1.000	gi|224128195|ref|XP_002320267.1| predicted protein [Populus trichocarpa] gi|222861040|gb|EEE98582.1| predicted protein [Populus trichocarpa]
Locus_31934_Transcript_1/1_Confidence_1.000	gi|224128974|ref|XP_002320469.1| chromatin remodeling complex subunit [Populus trichocarpa] gi|222861242|gb|EEE98784.1| chromatin remodeling complex subunit [Populus trichocarpa]
Locus_12729_Transcript_1/1_Confidence_1.000	gi|224129496|ref|XP_002328731.1| predicted protein [Populus trichocarpa] gi|222839029|gb|EEE77380.1| predicted protein [Populus trichocarpa]
Locus_28456_Transcript_1/1_Confidence_1.000	gi|224132158|ref|XP_002321270.1| predicted protein [Populus trichocarpa] gi|222862043|gb|EEE99585.1| predicted protein [Populus trichocarpa]
Locus_6736_Transcript_1/1_Confidence_1.000	gi|224133318|ref|XP_002321537.1| predicted protein [Populus trichocarpa] gi|222868533|gb|EEF05664.1| predicted protein [Populus trichocarpa]
Locus_11429_Transcript_1/1_Confidence_1.000	gi|224133676|ref|XP_002327653.1| histidine kinase osmosensor protein [Populus trichocarpa] gi|222836738|gb|EEE75131.1| histidine kinase osmosensor protein [Populus trichocarpa]
Locus_28383_Transcript_1/1_Confidence_1.000	gi|224134965|ref|XP_002321949.1| predicted protein [Populus trichocarpa] gi|222868945|gb|EEF06076.1| predicted protein [Populus trichocarpa]
Locus_49032_Transcript_1/1_Confidence_1.000	gi|224135463|ref|XP_002327224.1| predicted protein [Populus trichocarpa] gi|222835594|gb|EEE74029.1| predicted protein [Populus trichocarpa]
Locus_56520_Transcript_1/1_Confidence_1.000	gi|224135937|ref|XP_002322198.1| predicted protein [Populus trichocarpa] gi|222869194|gb|EEF06325.1| predicted protein [Populus trichocarpa]
Locus_15843_Transcript_1/1_Confidence_1.000	gi|224135987|ref|XP_002327353.1| predicted protein [Populus trichocarpa] gi|222835723|gb|EEE74158.1| predicted protein [Populus trichocarpa]
Locus_22671_Transcript_1/1_Confidence_1.000	gi|224139164|ref|XP_002322996.1| predicted protein [Populus trichocarpa] gi|222867626|gb|EEF04757.1| predicted protein [Populus trichocarpa]
Locus_34974_Transcript_1/1_Confidence_1.000	gi|224139944|ref|XP_002323352.1| predicted protein [Populus trichocarpa] gi|222867982|gb|EEF05113.1| predicted protein [Populus trichocarpa]
Locus_24143_Transcript_1/1_Confidence_1.000	gi|224142125|ref|XP_002324409.1| predicted protein [Populus trichocarpa] gi|222865843|gb|EEF02974.1| predicted protein [Populus trichocarpa]
Locus_17770_Transcript_1/1_Confidence_1.000	gi|224142307|ref|XP_002324500.1| predicted protein [Populus trichocarpa] gi|222865934|gb|EEF03065.1| predicted protein [Populus trichocarpa]
Locus_5646_Transcript_1/1_Confidence_1.000	gi|224144663|ref|XP_002325367.1| predicted protein [Populus trichocarpa] gi|222862242|gb|EEE99748.1| predicted protein [Populus trichocarpa]
Locus_17693_Transcript_1/1_Confidence_1.000	gi|224160143|ref|XP_002338172.1| predicted protein [Populus trichocarpa] gi|222871166|gb|EEF08297.1| predicted protein [Populus trichocarpa]
Locus_10640_Transcript_1/1_Confidence_1.000	gi|224284120|gb|ACN39797.1| unknown [Picea sitchensis]
Locus_19142_Transcript_1/1_Confidence_1.000	gi|224284214|gb|ACN39843.1| unknown [Picea sitchensis]
Locus_58071_Transcript_1/1_Confidence_1.000	gi|224284234|gb|ACN39853.1| unknown [Picea sitchensis]
Locus_13608_Transcript_1/1_Confidence_1.000	gi|224284289|gb|ACN39880.1| unknown [Picea sitchensis]
Locus_10656_Transcript_1/1_Confidence_1.000	gi|224284333|gb|ACN39902.1| unknown [Picea sitchensis]
Locus_16228_Transcript_1/1_Confidence_1.000	gi|224284598|gb|ACN40032.1| unknown [Picea sitchensis]
Locus_987_Transcript_1/1_Confidence_1.000	gi|224284682|gb|ACN40073.1| unknown [Picea sitchensis]
Locus_12527_Transcript_1/1_Confidence_1.000	gi|224284915|gb|ACN40187.1| unknown [Picea sitchensis]
Locus_3695_Transcript_1/1_Confidence_1.000	gi|224284976|gb|ACN40217.1| unknown [Picea sitchensis]
Locus_5536_Transcript_1/1_Confidence_1.000	gi|224284976|gb|ACN40217.1| unknown [Picea sitchensis]
Locus_15916_Transcript_1/1_Confidence_1.000	gi|224285172|gb|ACN40313.1| unknown [Picea sitchensis]
Locus_21797_Transcript_1/1_Confidence_1.000	gi|224285176|gb|ACN40315.1| unknown [Picea sitchensis]
Locus_15254_Transcript_1/1_Confidence_1.000	gi|224285176|gb|ACN40315.1| unknown [Picea sitchensis]
Locus_14556_Transcript_1/1_Confidence_1.000	gi|224285202|gb|ACN40327.1| unknown [Picea sitchensis]
Locus_3486_Transcript_1/1_Confidence_1.000	gi|224285226|gb|ACN40339.1| unknown [Picea sitchensis]
Locus_6498_Transcript_1/1_Confidence_1.000	gi|224285447|gb|ACN40446.1| unknown [Picea sitchensis]
Locus_14420_Transcript_1/1_Confidence_1.000	gi|224285538|gb|ACN40489.1| unknown [Picea sitchensis]
Locus_2434_Transcript_1/1_Confidence_1.000	gi|224285546|gb|ACN40493.1| unknown [Picea sitchensis]
Locus_4333_Transcript_1/1_Confidence_1.000	gi|224285546|gb|ACN40493.1| unknown [Picea sitchensis]
Locus_6530_Transcript_1/1_Confidence_1.000	gi|224286153|gb|ACN40787.1| unknown [Picea sitchensis]
Locus_28919_Transcript_1/1_Confidence_1.000	gi|224286330|gb|ACN40873.1| unknown [Picea sitchensis]
Locus_13296_Transcript_1/1_Confidence_1.000	gi|224286385|gb|ACN40900.1| unknown [Picea sitchensis]
Locus_8189_Transcript_1/1_Confidence_1.000	gi|224286456|gb|ACN40935.1| unknown [Picea sitchensis]
Locus_1564_Transcript_1/1_Confidence_1.000	gi|224286860|gb|ACN41133.1| unknown [Picea sitchensis]
Locus_6268_Transcript_1/1_Confidence_1.000	gi|224286909|gb|ACN41157.1| unknown [Picea sitchensis]
Locus_12336_Transcript_1/1_Confidence_1.000	gi|224286935|gb|ACN41170.1| unknown [Picea sitchensis]
Locus_16675_Transcript_1/1_Confidence_1.000	gi|224286941|gb|ACN41173.1| unknown [Picea sitchensis]
Locus_25787_Transcript_1/1_Confidence_1.000	gi|224612177|gb|ACN60160.1| peroxidase [Tamarix hispida]
Locus_6391_Transcript_1/1_Confidence_1.000	gi|225424627|ref|XP_002285484.1| PREDICTED: uncharacterized protein LOC100262951 [Vitis vinifera]
Locus_15981_Transcript_1/1_Confidence_1.000	gi|225425517|ref|XP_002267667.1| PREDICTED: polyamine oxidase [Vitis vinifera] gi|297739028|emb|CBI28517.3| unnamed protein product [Vitis vinifera]
Locus_10440_Transcript_1/1_Confidence_1.000	gi|225427316|ref|XP_002279150.1| PREDICTED: two-component response regulator-like APRR2 [Vitis vinifera] gi|297742160|emb|CBI33947.3| unnamed protein product [Vitis vinifera]
Locus_37444_Transcript_1/1_Confidence_1.000	gi|225428845|ref|XP_002282369.1| PREDICTED: transcription factor bHLH95 [Vitis vinifera] gi|147766738|emb|CAN74162.1| hypothetical protein VITISV_026442 [Vitis vinifera] gi|297741258|emb|CBI32389.3| unnamed protein product [Vitis vinifera]
Locus_70798_Transcript_1/1_Confidence_1.000	gi|225429367|ref|XP_002277817.1| PREDICTED: amino acid permease 8 [Vitis vinifera] gi|147818918|emb|CAN69377.1| hypothetical protein VITISV_008203 [Vitis vinifera]
Locus_24184_Transcript_1/1_Confidence_1.000	gi|225430293|ref|XP_002282677.1| PREDICTED: putative L-ascorbate peroxidase 6 [Vitis vinifera] gi|296082040|emb|CBI21045.3| unnamed protein product [Vitis vinifera]
[truncated: 1,552 more rows]
