# Supplementary material for: Transcriptome-wide profiling and expression analysis of transcription factor families in a liverwort, Marchantia polymorpha
Source: BMC Genomics. 2013 Dec 23;14:915. doi: 10.1186/1471-2164-14-915 (PMC3880041; doi:10.1186/1471-2164-14-915)
Supplement: Additional file 8 — Top hits of BLASTX of TF encoding transcripts against nr database. List of transcripts with their top hits when blasted against NCBI nr database. [file 1471-2164-14-915-S8.xlsx]

## Sheet: All significant correlation
TFs	Gene_i	Gene_j	Corr	Pval	CorrSign
ABI3VP1	Gene1	45	0.846635	0.0334774	Positive
ABI3VP1	Gene2	9	0.817414	0.0469628	Positive
ABI3VP1	Gene2	43	-0.910321	0.0117028	Negative
ABI3VP1	Gene3	4	0.936092	0.00599592	Positive
ABI3VP1	Gene3	47	0.939371	0.00540236	Positive
ABI3VP1	Gene4	3	0.936092	0.00599592	Positive
ABI3VP1	Gene4	43	0.814335	0.0485073	Positive
ABI3VP1	Gene4	47	0.91967	0.00942014	Positive
ABI3VP1	Gene5	40	-0.955436	0.00293473	Negative
ABI3VP1	Gene5	46	0.911881	0.0113053	Positive
ABI3VP1	Gene7	11	-0.893689	0.0163523	Negative
ABI3VP1	Gene7	26	-0.940763	0.00515955	Negative
ABI3VP1	Gene7	30	-0.825861	0.0428463	Negative
ABI3VP1	Gene7	31	-0.825861	0.0428463	Negative
ABI3VP1	Gene7	33	-0.825861	0.0428463	Negative
ABI3VP1	Gene7	38	-0.854264	0.0303106	Negative
ABI3VP1	Gene8	16	0.893657	0.0163619	Positive
ABI3VP1	Gene8	36	0.915531	0.0104011	Positive
ABI3VP1	Gene8	37	0.96305	0.00202274	Positive
ABI3VP1	Gene8	48	0.933423	0.00650119	Positive
ABI3VP1	Gene9	2	0.817414	0.0469628	Positive
ABI3VP1	Gene9	13	-0.862388	0.0271025	Negative
ABI3VP1	Gene9	45	0.843525	0.0348109	Positive
ABI3VP1	Gene9	49	0.83324	0.0393948	Positive
ABI3VP1	Gene11	7	-0.893689	0.0163523	Negative
ABI3VP1	Gene11	35	0.839871	0.0364091	Positive
ABI3VP1	Gene11	41	0.905516	0.0129692	Positive
ABI3VP1	Gene12	17	-0.874647	0.0225854	Negative
ABI3VP1	Gene12	18	-0.874647	0.0225854	Negative
ABI3VP1	Gene12	19	-0.874647	0.0225854	Negative
ABI3VP1	Gene12	20	-0.874647	0.0225854	Negative
ABI3VP1	Gene12	30	-0.886085	0.0187259	Negative
ABI3VP1	Gene12	31	-0.886085	0.0187259	Negative
ABI3VP1	Gene12	33	-0.886085	0.0187259	Negative
ABI3VP1	Gene12	38	-0.841562	0.0356654	Negative
ABI3VP1	Gene13	9	-0.862388	0.0271025	Negative
ABI3VP1	Gene13	41	-0.874623	0.0225935	Negative
ABI3VP1	Gene14	27	0.941028	0.00511401	Positive
ABI3VP1	Gene14	42	-0.839065	0.0367659	Negative
ABI3VP1	Gene15	23	-0.821981	0.0447152	Negative
ABI3VP1	Gene15	32	-0.832983	0.0395127	Negative
ABI3VP1	Gene16	8	0.893657	0.0163619	Positive
ABI3VP1	Gene16	29	-0.819942	0.0457123	Negative
ABI3VP1	Gene16	36	0.861956	0.0272688	Positive
ABI3VP1	Gene16	37	0.838872	0.0368516	Positive
ABI3VP1	Gene16	48	0.834554	0.038794	Positive
ABI3VP1	Gene17	12	-0.874647	0.0225854	Negative
ABI3VP1	Gene17	18	1	6.66e-31	Positive
ABI3VP1	Gene17	19	1	4.62e-31	Positive
ABI3VP1	Gene17	20	1	7.4e-32	Positive
ABI3VP1	Gene17	30	0.962225	0.00211347	Positive
ABI3VP1	Gene17	31	0.962225	0.00211347	Positive
ABI3VP1	Gene17	32	-0.881498	0.0202319	Negative
ABI3VP1	Gene17	33	0.962225	0.00211347	Positive
ABI3VP1	Gene17	35	0.851428	0.0314705	Positive
ABI3VP1	Gene17	38	0.950546	0.00360805	Positive
ABI3VP1	Gene18	12	-0.874647	0.0225854	Negative
ABI3VP1	Gene18	17	1	6.66e-31	Positive
ABI3VP1	Gene18	19	1	4.62e-31	Positive
ABI3VP1	Gene18	20	1	1.66e-31	Positive
ABI3VP1	Gene18	30	0.962225	0.00211347	Positive
ABI3VP1	Gene18	31	0.962225	0.00211347	Positive
ABI3VP1	Gene18	32	-0.881498	0.0202319	Negative
ABI3VP1	Gene18	33	0.962225	0.00211347	Positive
ABI3VP1	Gene18	35	0.851428	0.0314705	Positive
ABI3VP1	Gene18	38	0.950546	0.00360805	Positive
ABI3VP1	Gene19	12	-0.874647	0.0225854	Negative
ABI3VP1	Gene19	17	1	4.62e-31	Positive
ABI3VP1	Gene19	18	1	4.62e-31	Positive
ABI3VP1	Gene19	20	1	1.66e-31	Positive
ABI3VP1	Gene19	30	0.962225	0.00211347	Positive
ABI3VP1	Gene19	31	0.962225	0.00211347	Positive
ABI3VP1	Gene19	32	-0.881498	0.0202319	Negative
ABI3VP1	Gene19	33	0.962225	0.00211347	Positive
ABI3VP1	Gene19	35	0.851428	0.0314705	Positive
ABI3VP1	Gene19	38	0.950546	0.00360805	Positive
ABI3VP1	Gene20	12	-0.874647	0.0225854	Negative
ABI3VP1	Gene20	17	1	7.4e-32	Positive
ABI3VP1	Gene20	18	1	1.66e-31	Positive
ABI3VP1	Gene20	19	1	1.66e-31	Positive
ABI3VP1	Gene20	30	0.962225	0.00211347	Positive
ABI3VP1	Gene20	31	0.962225	0.00211347	Positive
ABI3VP1	Gene20	32	-0.881498	0.0202319	Negative
ABI3VP1	Gene20	33	0.962225	0.00211347	Positive
ABI3VP1	Gene20	35	0.851428	0.0314705	Positive
ABI3VP1	Gene20	38	0.950546	0.00360805	Positive
ABI3VP1	Gene21	28	0.980316	0.000577386	Positive
ABI3VP1	Gene21	48	0.883406	0.0195988	Positive
ABI3VP1	Gene23	15	-0.821981	0.0447152	Negative
ABI3VP1	Gene23	49	0.961189	0.00223024	Positive
ABI3VP1	Gene24	36	-0.924993	0.00822808	Negative
ABI3VP1	Gene24	48	-0.880454	0.0205828	Negative
ABI3VP1	Gene26	7	-0.940763	0.00515955	Negative
ABI3VP1	Gene26	30	0.898637	0.014891	Positive
ABI3VP1	Gene26	31	0.898637	0.014891	Positive
ABI3VP1	Gene26	33	0.898637	0.014891	Positive
ABI3VP1	Gene26	38	0.866579	0.0255141	Positive
ABI3VP1	Gene27	14	0.941028	0.00511401	Positive
ABI3VP1	Gene27	42	-0.88111	0.0203619	Negative
ABI3VP1	Gene28	21	0.980316	0.000577386	Positive
ABI3VP1	Gene28	48	0.870458	0.0240847	Positive
ABI3VP1	Gene29	16	-0.819942	0.0457123	Negative
ABI3VP1	Gene30	7	-0.825861	0.0428463	Negative
ABI3VP1	Gene30	12	-0.886085	0.0187259	Negative
ABI3VP1	Gene30	17	0.962225	0.00211347	Positive
ABI3VP1	Gene30	18	0.962225	0.00211347	Positive
ABI3VP1	Gene30	19	0.962225	0.00211347	Positive
ABI3VP1	Gene30	20	0.962225	0.00211347	Positive
ABI3VP1	Gene30	26	0.898637	0.014891	Positive
ABI3VP1	Gene30	31	1	0	Positive
ABI3VP1	Gene30	32	-0.812497	0.0494398	Negative
ABI3VP1	Gene30	33	1	1.66e-31	Positive
ABI3VP1	Gene30	38	0.966388	0.00167567	Positive
ABI3VP1	Gene31	7	-0.825861	0.0428463	Negative
ABI3VP1	Gene31	12	-0.886085	0.0187259	Negative
ABI3VP1	Gene31	17	0.962225	0.00211347	Positive
ABI3VP1	Gene31	18	0.962225	0.00211347	Positive
ABI3VP1	Gene31	19	0.962225	0.00211347	Positive
ABI3VP1	Gene31	20	0.962225	0.00211347	Positive
ABI3VP1	Gene31	26	0.898637	0.014891	Positive
ABI3VP1	Gene31	30	1	0	Positive
ABI3VP1	Gene31	32	-0.812497	0.0494398	Negative
ABI3VP1	Gene31	33	1	1.85e-32	Positive
ABI3VP1	Gene31	38	0.966388	0.00167567	Positive
ABI3VP1	Gene32	15	-0.832983	0.0395127	Negative
ABI3VP1	Gene32	17	-0.881498	0.0202319	Negative
ABI3VP1	Gene32	18	-0.881498	0.0202319	Negative
ABI3VP1	Gene32	19	-0.881498	0.0202319	Negative
ABI3VP1	Gene32	20	-0.881498	0.0202319	Negative
ABI3VP1	Gene32	30	-0.812497	0.0494398	Negative
ABI3VP1	Gene32	31	-0.812497	0.0494398	Negative
ABI3VP1	Gene32	33	-0.812497	0.0494398	Negative
ABI3VP1	Gene32	38	-0.910111	0.011757	Negative
ABI3VP1	Gene33	7	-0.825861	0.0428463	Negative
ABI3VP1	Gene33	12	-0.886085	0.0187259	Negative
ABI3VP1	Gene33	17	0.962225	0.00211347	Positive
ABI3VP1	Gene33	18	0.962225	0.00211347	Positive
ABI3VP1	Gene33	19	0.962225	0.00211347	Positive
ABI3VP1	Gene33	20	0.962225	0.00211347	Positive
ABI3VP1	Gene33	26	0.898637	0.014891	Positive
ABI3VP1	Gene33	30	1	1.66e-31	Positive
ABI3VP1	Gene33	31	1	1.85e-32	Positive
ABI3VP1	Gene33	32	-0.812497	0.0494398	Negative
ABI3VP1	Gene33	38	0.966388	0.00167567	Positive
ABI3VP1	Gene35	11	0.839871	0.0364091	Positive
ABI3VP1	Gene35	17	0.851428	0.0314705	Positive
ABI3VP1	Gene35	18	0.851428	0.0314705	Positive
ABI3VP1	Gene35	19	0.851428	0.0314705	Positive
ABI3VP1	Gene35	20	0.851428	0.0314705	Positive
ABI3VP1	Gene35	41	0.884781	0.0191483	Positive
ABI3VP1	Gene36	8	0.915531	0.0104011	Positive
ABI3VP1	Gene36	16	0.861956	0.0272688	Positive
ABI3VP1	Gene36	24	-0.924993	0.00822808	Negative
ABI3VP1	Gene36	37	0.853423	0.0306528	Positive
ABI3VP1	Gene36	48	0.94298	0.00478419	Positive
ABI3VP1	Gene37	8	0.96305	0.00202274	Positive
ABI3VP1	Gene37	16	0.838872	0.0368516	Positive
ABI3VP1	Gene37	36	0.853423	0.0306528	Positive
ABI3VP1	Gene37	39	0.844296	0.0344782	Positive
ABI3VP1	Gene37	48	0.814462	0.0484431	Positive
ABI3VP1	Gene38	7	-0.854264	0.0303106	Negative
ABI3VP1	Gene38	12	-0.841562	0.0356654	Negative
ABI3VP1	Gene38	17	0.950546	0.00360805	Positive
ABI3VP1	Gene38	18	0.950546	0.00360805	Positive
ABI3VP1	Gene38	19	0.950546	0.00360805	Positive
ABI3VP1	Gene38	20	0.950546	0.00360805	Positive
ABI3VP1	Gene38	26	0.866579	0.0255141	Positive
ABI3VP1	Gene38	30	0.966388	0.00167567	Positive
ABI3VP1	Gene38	31	0.966388	0.00167567	Positive
ABI3VP1	Gene38	32	-0.910111	0.011757	Negative
ABI3VP1	Gene38	33	0.966388	0.00167567	Positive
ABI3VP1	Gene39	37	0.844296	0.0344782	Positive
ABI3VP1	Gene39	40	0.843138	0.0349785	Positive
ABI3VP1	Gene39	46	-0.857956	0.0288317	Negative
ABI3VP1	Gene40	5	-0.955436	0.00293473	Negative
ABI3VP1	Gene40	39	0.843138	0.0349785	Positive
ABI3VP1	Gene40	46	-0.906981	0.0125764	Negative
ABI3VP1	Gene41	11	0.905516	0.0129692	Positive
ABI3VP1	Gene41	13	-0.874623	0.0225935	Negative
ABI3VP1	Gene41	35	0.884781	0.0191483	Positive
ABI3VP1	Gene42	14	-0.839065	0.0367659	Negative
ABI3VP1	Gene42	27	-0.88111	0.0203619	Negative
ABI3VP1	Gene43	2	-0.910321	0.0117028	Negative
ABI3VP1	Gene43	4	0.814335	0.0485073	Positive
ABI3VP1	Gene45	1	0.846635	0.0334774	Positive
ABI3VP1	Gene45	9	0.843525	0.0348109	Positive
ABI3VP1	Gene45	49	0.857263	0.0291065	Positive
ABI3VP1	Gene46	5	0.911881	0.0113053	Positive
ABI3VP1	Gene46	39	-0.857956	0.0288317	Negative
ABI3VP1	Gene46	40	-0.906981	0.0125764	Negative
ABI3VP1	Gene47	3	0.939371	0.00540236	Positive
ABI3VP1	Gene47	4	0.91967	0.00942014	Positive
ABI3VP1	Gene48	8	0.933423	0.00650119	Positive
ABI3VP1	Gene48	16	0.834554	0.038794	Positive
ABI3VP1	Gene48	21	0.883406	0.0195988	Positive
ABI3VP1	Gene48	24	-0.880454	0.0205828	Negative
ABI3VP1	Gene48	28	0.870458	0.0240847	Positive
ABI3VP1	Gene48	36	0.94298	0.00478419	Positive
ABI3VP1	Gene48	37	0.814462	0.0484431	Positive
ABI3VP1	Gene49	9	0.83324	0.0393948	Positive
ABI3VP1	Gene49	23	0.961189	0.00223024	Positive
ABI3VP1	Gene49	45	0.857263	0.0291065	Positive
AP2-ERE	Gene1	3	0.974481	0.000968483	Positive
AP2-ERE	Gene2	8	0.986407	0.000275906	Positive
AP2-ERE	Gene2	11	0.968508	0.00147197	Positive
AP2-ERE	Gene2	14	0.980171	0.000585898	Positive
AP2-ERE	Gene2	17	0.976339	0.000833117	Positive
AP2-ERE	Gene2	20	0.936945	0.00583859	Positive
AP2-ERE	Gene2	24	0.845226	0.0340787	Positive
AP2-ERE	Gene2	32	0.992188	9.1309e-05	Positive
AP2-ERE	Gene2	71	0.984924	0.000339236	Positive
AP2-ERE	Gene2	73	0.825911	0.0428222	Positive
AP2-ERE	Gene2	74	0.990136	0.000145472	Positive
AP2-ERE	Gene2	76	0.992859	7.63176e-05	Positive
AP2-ERE	Gene2	77	0.992909	7.5254e-05	Positive
AP2-ERE	Gene2	78	0.992909	7.5254e-05	Positive
AP2-ERE	Gene3	1	0.974481	0.000968483	Positive
AP2-ERE	Gene3	38	0.847149	0.0332597	Positive
AP2-ERE	Gene4	34	0.921605	0.00897786	Positive
AP2-ERE	Gene4	57	0.93951	0.00537789	Positive
AP2-ERE	Gene5	12	0.937366	0.00576159	Positive
AP2-ERE	Gene5	13	0.921423	0.00901888	Positive
AP2-ERE	Gene5	15	0.830129	0.0408333	Positive
AP2-ERE	Gene6	34	0.899816	0.0145525	Positive
AP2-ERE	Gene6	37	-0.866938	0.0253801	Negative
AP2-ERE	Gene6	51	0.839481	0.0365814	Positive
AP2-ERE	Gene6	55	-0.890172	0.0174308	Negative
AP2-ERE	Gene6	61	0.93568	0.00607246	Positive
AP2-ERE	Gene6	69	0.97484	0.000941576	Positive
AP2-ERE	Gene7	10	0.824982	0.0432664	Positive
AP2-ERE	Gene7	36	-0.952791	0.0032904	Negative
AP2-ERE	Gene7	44	-0.895389	0.0158429	Negative
AP2-ERE	Gene8	2	0.986407	0.000275906	Positive
AP2-ERE	Gene8	11	0.938594	0.00554024	Positive
AP2-ERE	Gene8	14	0.98235	0.000464522	Positive
AP2-ERE	Gene8	17	0.992229	9.03484e-05	Positive
AP2-ERE	Gene8	20	0.934223	0.00634759	Positive
AP2-ERE	Gene8	24	0.819982	0.0456927	Positive
AP2-ERE	Gene8	32	0.995028	3.70242e-05	Positive
AP2-ERE	Gene8	71	0.990799	0.000126607	Positive
AP2-ERE	Gene8	73	0.811837	0.0497772	Positive
AP2-ERE	Gene8	74	0.989268	0.000172138	Positive
AP2-ERE	Gene8	76	0.989173	0.000175215	Positive
AP2-ERE	Gene8	77	0.989094	0.000177765	Positive
AP2-ERE	Gene8	78	0.989094	0.000177765	Positive
AP2-ERE	Gene9	12	0.871774	0.0236088	Positive
AP2-ERE	Gene9	13	0.883941	0.0194228	Positive
AP2-ERE	Gene9	21	0.814014	0.0486696	Positive
AP2-ERE	Gene9	25	-0.830997	0.0404296	Negative
AP2-ERE	Gene9	75	0.838058	0.0372143	Positive
AP2-ERE	Gene10	7	0.824982	0.0432664	Positive
AP2-ERE	Gene10	19	0.841357	0.0357552	Positive
AP2-ERE	Gene10	22	0.867178	0.0252911	Positive
AP2-ERE	Gene10	36	-0.850359	0.0319134	Negative
AP2-ERE	Gene10	43	-0.866482	0.0255506	Negative
AP2-ERE	Gene10	44	-0.832552	0.0397107	Negative
AP2-ERE	Gene10	45	-0.829422	0.0411638	Negative
AP2-ERE	Gene10	46	-0.829422	0.0411638	Negative
AP2-ERE	Gene10	47	-0.830288	0.0407594	Negative
AP2-ERE	Gene10	48	-0.828491	0.0416003	Negative
AP2-ERE	Gene10	49	-0.82935	0.0411976	Negative
AP2-ERE	Gene10	54	-0.92564	0.00808844	Negative
AP2-ERE	Gene11	2	0.968508	0.00147197	Positive
AP2-ERE	Gene11	8	0.938594	0.00554024	Positive
AP2-ERE	Gene11	14	0.948105	0.00396972	Positive
AP2-ERE	Gene11	17	0.916172	0.0102462	Positive
AP2-ERE	Gene11	20	0.933873	0.00641456	Positive
AP2-ERE	Gene11	32	0.965539	0.00176091	Positive
AP2-ERE	Gene11	56	0.828745	0.0414812	Positive
AP2-ERE	Gene11	71	0.93787	0.00567024	Positive
AP2-ERE	Gene11	74	0.945865	0.00431656	Positive
AP2-ERE	Gene11	76	0.961007	0.002251	Positive
AP2-ERE	Gene11	77	0.960753	0.00228027	Positive
AP2-ERE	Gene11	78	0.960753	0.00228027	Positive
AP2-ERE	Gene12	5	0.937366	0.00576159	Positive
AP2-ERE	Gene12	9	0.871774	0.0236088	Positive
AP2-ERE	Gene12	13	0.997966	6.2e-06	Positive
AP2-ERE	Gene12	21	0.831297	0.0402904	Positive
AP2-ERE	Gene13	5	0.921423	0.00901888	Positive
AP2-ERE	Gene13	9	0.883941	0.0194228	Positive
AP2-ERE	Gene13	12	0.997966	6.2e-06	Positive
AP2-ERE	Gene13	21	0.861299	0.0275228	Positive
AP2-ERE	Gene14	2	0.980171	0.000585898	Positive
AP2-ERE	Gene14	8	0.98235	0.000464522	Positive
AP2-ERE	Gene14	11	0.948105	0.00396972	Positive
AP2-ERE	Gene14	15	0.818645	0.0463519	Positive
AP2-ERE	Gene14	17	0.9711	0.00124074	Positive
AP2-ERE	Gene14	20	0.955788	0.0028889	Positive
AP2-ERE	Gene14	32	0.990168	0.000144531	Positive
AP2-ERE	Gene14	56	0.831249	0.0403125	Positive
AP2-ERE	Gene14	71	0.99619	2.17469e-05	Positive
AP2-ERE	Gene14	74	0.994244	4.95954e-05	Positive
AP2-ERE	Gene14	76	0.996517	1.81773e-05	Positive
AP2-ERE	Gene14	77	0.996519	1.8155e-05	Positive
AP2-ERE	Gene14	78	0.996519	1.8155e-05	Positive
AP2-ERE	Gene15	5	0.830129	0.0408333	Positive
AP2-ERE	Gene15	14	0.818645	0.0463519	Positive
AP2-ERE	Gene15	56	0.874561	0.0226155	Positive
AP2-ERE	Gene15	74	0.816528	0.0474049	Positive
AP2-ERE	Gene16	22	0.847131	0.0332671	Positive
AP2-ERE	Gene16	23	-0.862714	0.0269772	Negative
AP2-ERE	Gene16	24	0.831535	0.0401803	Positive
AP2-ERE	Gene16	26	0.973285	0.00106098	Positive
AP2-ERE	Gene16	27	-0.816094	0.0476224	Negative
AP2-ERE	Gene16	28	-0.923538	0.00854604	Negative
AP2-ERE	Gene16	43	-0.845757	0.0338517	Negative
AP2-ERE	Gene16	51	-0.835479	0.038374	Negative
AP2-ERE	Gene16	66	-0.825141	0.0431903	Negative
AP2-ERE	Gene16	67	-0.928179	0.00755219	Negative
AP2-ERE	Gene16	68	-0.867699	0.0250975	Negative
AP2-ERE	Gene17	2	0.976339	0.000833117	Positive
AP2-ERE	Gene17	8	0.992229	9.03484e-05	Positive
AP2-ERE	Gene17	11	0.916172	0.0102462	Positive
AP2-ERE	Gene17	14	0.9711	0.00124074	Positive
AP2-ERE	Gene17	20	0.948409	0.00392375	Positive
AP2-ERE	Gene17	24	0.824609	0.0434455	Positive
AP2-ERE	Gene17	32	0.981005	0.000537798	Positive
AP2-ERE	Gene17	71	0.987151	0.000246592	Positive
AP2-ERE	Gene17	73	0.847625	0.0330583	Positive
AP2-ERE	Gene17	74	0.975018	0.000928326	Positive
AP2-ERE	Gene17	76	0.976262	0.000838579	Positive
AP2-ERE	Gene17	77	0.976355	0.000831994	Positive
AP2-ERE	Gene17	78	0.976355	0.000831994	Positive
AP2-ERE	Gene18	30	0.875654	0.0222315	Positive
AP2-ERE	Gene18	37	0.850131	0.0320079	Positive
AP2-ERE	Gene18	50	-0.909304	0.0119657	Negative
AP2-ERE	Gene18	72	0.996989	1.35817e-05	Positive
AP2-ERE	Gene19	10	0.841357	0.0357552	Positive
AP2-ERE	Gene19	24	0.854813	0.0300885	Positive
AP2-ERE	Gene19	36	-0.931705	0.00683701	Negative
AP2-ERE	Gene19	45	-0.874782	0.0225375	Negative
AP2-ERE	Gene19	46	-0.874782	0.0225375	Negative
AP2-ERE	Gene19	47	-0.876345	0.0219903	Negative
AP2-ERE	Gene19	48	-0.873647	0.0229391	Negative
AP2-ERE	Gene19	49	-0.873613	0.0229511	Negative
AP2-ERE	Gene19	54	-0.897076	0.0153448	Negative
AP2-ERE	Gene19	73	0.895008	0.0159563	Positive
AP2-ERE	Gene20	2	0.936945	0.00583859	Positive
AP2-ERE	Gene20	8	0.934223	0.00634759	Positive
AP2-ERE	Gene20	11	0.933873	0.00641456	Positive
AP2-ERE	Gene20	14	0.955788	0.0028889	Positive
AP2-ERE	Gene20	17	0.948409	0.00392375	Positive
AP2-ERE	Gene20	32	0.945648	0.00435086	Positive
AP2-ERE	Gene20	56	0.816535	0.0474015	Positive
AP2-ERE	Gene20	71	0.956441	0.00280479	Positive
AP2-ERE	Gene20	74	0.930426	0.00709243	Positive
AP2-ERE	Gene20	76	0.947739	0.00402545	Positive
AP2-ERE	Gene20	77	0.947822	0.00401283	Positive
AP2-ERE	Gene20	78	0.947822	0.00401283	Positive
AP2-ERE	Gene21	9	0.814014	0.0486696	Positive
AP2-ERE	Gene21	12	0.831297	0.0402904	Positive
AP2-ERE	Gene21	13	0.861299	0.0275228	Positive
AP2-ERE	Gene21	25	-0.857843	0.0288766	Negative
AP2-ERE	Gene21	75	0.851198	0.0315657	Positive
AP2-ERE	Gene22	10	0.867178	0.0252911	Positive
AP2-ERE	Gene22	16	0.847131	0.0332671	Positive
AP2-ERE	Gene22	26	0.890465	0.0173399	Positive
AP2-ERE	Gene22	43	-0.975183	0.000916149	Negative
AP2-ERE	Gene22	45	-0.846662	0.0334661	Negative
AP2-ERE	Gene22	46	-0.846662	0.0334661	Negative
AP2-ERE	Gene22	47	-0.842515	0.0352493	Negative
AP2-ERE	Gene22	48	-0.840627	0.0360755	Negative
AP2-ERE	Gene22	49	-0.844254	0.0344964	Negative
AP2-ERE	Gene22	54	-0.903338	0.0135637	Negative
AP2-ERE	Gene22	66	-0.845106	0.0341299	Negative
AP2-ERE	Gene22	67	-0.843404	0.0348635	Negative
AP2-ERE	Gene22	68	-0.915615	0.0103807	Negative
AP2-ERE	Gene23	16	-0.862714	0.0269772	Negative
AP2-ERE	Gene23	26	-0.84858	0.032656	Negative
AP2-ERE	Gene23	27	0.851344	0.0315052	Positive
AP2-ERE	Gene23	28	0.943759	0.00465558	Positive
AP2-ERE	Gene23	67	0.866609	0.0255031	Positive
AP2-ERE	Gene24	2	0.845226	0.0340787	Positive
AP2-ERE	Gene24	8	0.819982	0.0456927	Positive
AP2-ERE	Gene24	16	0.831535	0.0401803	Positive
AP2-ERE	Gene24	17	0.824609	0.0434455	Positive
AP2-ERE	Gene24	19	0.854813	0.0300885	Positive
AP2-ERE	Gene24	43	-0.832084	0.0399264	Negative
AP2-ERE	Gene24	45	-0.917058	0.0100338	Negative
AP2-ERE	Gene24	46	-0.917058	0.0100338	Negative
AP2-ERE	Gene24	47	-0.915744	0.0103496	Negative
AP2-ERE	Gene24	48	-0.914898	0.0105555	Negative
AP2-ERE	Gene24	49	-0.91591	0.0103093	Negative
AP2-ERE	Gene24	54	-0.844915	0.0342119	Negative
AP2-ERE	Gene24	73	0.946074	0.00428368	Positive
AP2-ERE	Gene25	9	-0.830997	0.0404296	Negative
AP2-ERE	Gene25	21	-0.857843	0.0288766	Negative
AP2-ERE	Gene25	75	-0.928895	0.00740403	Negative
AP2-ERE	Gene26	16	0.973285	0.00106098	Positive
AP2-ERE	Gene26	22	0.890465	0.0173399	Positive
AP2-ERE	Gene26	23	-0.84858	0.032656	Negative
AP2-ERE	Gene26	27	-0.912427	0.0111679	Negative
AP2-ERE	Gene26	28	-0.956863	0.00275105	Negative
AP2-ERE	Gene26	43	-0.842183	0.035394	Negative
AP2-ERE	Gene26	51	-0.821458	0.0449704	Negative
AP2-ERE	Gene26	59	-0.812296	0.0495426	Negative
AP2-ERE	Gene26	66	-0.917228	0.00999328	Negative
AP2-ERE	Gene26	67	-0.98339	0.000411538	Negative
AP2-ERE	Gene26	68	-0.948947	0.00384307	Negative
AP2-ERE	Gene27	16	-0.816094	0.0476224	Negative
AP2-ERE	Gene27	23	0.851344	0.0315052	Positive
AP2-ERE	Gene27	26	-0.912427	0.0111679	Negative
AP2-ERE	Gene27	28	0.957509	0.00266985	Positive
AP2-ERE	Gene27	66	0.888498	0.017956	Positive
AP2-ERE	Gene27	67	0.964918	0.00182454	Positive
AP2-ERE	Gene27	68	0.928108	0.00756689	Positive
AP2-ERE	Gene28	16	-0.923538	0.00854604	Negative
AP2-ERE	Gene28	23	0.943759	0.00465558	Positive
AP2-ERE	Gene28	26	-0.956863	0.00275105	Negative
AP2-ERE	Gene28	27	0.957509	0.00266985	Positive
AP2-ERE	Gene28	51	0.876748	0.0218506	Positive
AP2-ERE	Gene28	66	0.835966	0.038154	Positive
AP2-ERE	Gene28	67	0.98026	0.000580633	Positive
AP2-ERE	Gene28	68	0.888293	0.0180207	Positive
AP2-ERE	Gene29	38	-0.855504	0.02981	Negative
AP2-ERE	Gene29	42	-0.880065	0.0207141	Negative
AP2-ERE	Gene29	56	0.923429	0.00857021	Positive
AP2-ERE	Gene29	63	0.939404	0.0053965	Positive
AP2-ERE	Gene29	64	0.901937	0.013953	Positive
AP2-ERE	Gene29	65	0.938366	0.00558101	Positive
AP2-ERE	Gene30	18	0.875654	0.0222315	Positive
AP2-ERE	Gene30	55	0.841287	0.0357857	Positive
AP2-ERE	Gene30	72	0.879043	0.0210611	Positive
AP2-ERE	Gene31	35	-0.994796	4.05503e-05	Negative
AP2-ERE	Gene31	41	-0.876191	0.0220442	Negative
AP2-ERE	Gene31	43	-0.902364	0.0138338	Negative
AP2-ERE	Gene31	54	-0.886192	0.0186914	Negative
AP2-ERE	Gene32	2	0.992188	9.1309e-05	Positive
AP2-ERE	Gene32	8	0.995028	3.70242e-05	Positive
AP2-ERE	Gene32	11	0.965539	0.00176091	Positive
AP2-ERE	Gene32	14	0.990168	0.000144531	Positive
AP2-ERE	Gene32	17	0.981005	0.000537798	Positive
AP2-ERE	Gene32	20	0.945648	0.00435086	Positive
AP2-ERE	Gene32	71	0.991179	0.000116362	Positive
AP2-ERE	Gene32	74	0.992945	7.44824e-05	Positive
AP2-ERE	Gene32	76	0.996325	2.02297e-05	Positive
AP2-ERE	Gene32	77	0.996191	2.17346e-05	Positive
AP2-ERE	Gene32	78	0.996191	2.17346e-05	Positive
AP2-ERE	Gene34	4	0.921605	0.00897786	Positive
AP2-ERE	Gene34	6	0.899816	0.0145525	Positive
AP2-ERE	Gene34	37	-0.901487	0.0140792	Negative
AP2-ERE	Gene34	55	-0.910408	0.0116806	Negative
AP2-ERE	Gene34	61	0.890557	0.0173113	Positive
AP2-ERE	Gene34	69	0.874205	0.0227412	Positive
AP2-ERE	Gene35	31	-0.994796	4.05503e-05	Negative
AP2-ERE	Gene35	41	0.901185	0.0141641	Positive
AP2-ERE	Gene35	43	0.884838	0.0191298	Positive
AP2-ERE	Gene35	54	0.877402	0.021624	Positive
AP2-ERE	Gene36	7	-0.952791	0.0032904	Negative
AP2-ERE	Gene36	10	-0.850359	0.0319134	Negative
AP2-ERE	Gene36	19	-0.931705	0.00683701	Negative
AP2-ERE	Gene36	45	0.835124	0.0385351	Positive
AP2-ERE	Gene36	46	0.835124	0.0385351	Positive
AP2-ERE	Gene36	47	0.831827	0.0400452	Positive
AP2-ERE	Gene36	48	0.82648	0.0425514	Positive
AP2-ERE	Gene36	49	0.826446	0.0425677	Positive
AP2-ERE	Gene36	54	0.81989	0.0457383	Positive
AP2-ERE	Gene37	6	-0.866938	0.0253801	Negative
AP2-ERE	Gene37	18	0.850131	0.0320079	Positive
AP2-ERE	Gene37	34	-0.901487	0.0140792	Negative
AP2-ERE	Gene37	55	0.855165	0.0299468	Positive
AP2-ERE	Gene37	69	-0.914087	0.0107545	Negative
AP2-ERE	Gene37	70	0.906959	0.0125823	Positive
AP2-ERE	Gene37	72	0.85046	0.0318712	Positive
AP2-ERE	Gene38	3	0.847149	0.0332597	Positive
AP2-ERE	Gene38	29	-0.855504	0.02981	Negative
AP2-ERE	Gene38	42	0.951767	0.0034336	Positive
AP2-ERE	Gene38	44	-0.827854	0.0419008	Negative
AP2-ERE	Gene38	63	-0.837288	0.0375591	Negative
AP2-ERE	Gene38	64	-0.973451	0.00104794	Negative
AP2-ERE	Gene40	41	0.812622	0.0493765	Positive
AP2-ERE	Gene40	62	0.894066	0.0162387	Positive
AP2-ERE	Gene41	31	-0.876191	0.0220442	Negative
AP2-ERE	Gene41	35	0.901185	0.0141641	Positive
AP2-ERE	Gene41	40	0.812622	0.0493765	Positive
AP2-ERE	Gene41	58	0.933379	0.00650976	Positive
AP2-ERE	Gene42	29	-0.880065	0.0207141	Negative
AP2-ERE	Gene42	38	0.951767	0.0034336	Positive
AP2-ERE	Gene42	64	-0.967272	0.0015892	Negative
AP2-ERE	Gene42	65	-0.830636	0.0405972	Negative
AP2-ERE	Gene43	10	-0.866482	0.0255506	Negative
AP2-ERE	Gene43	16	-0.845757	0.0338517	Negative
AP2-ERE	Gene43	22	-0.975183	0.000916149	Negative
AP2-ERE	Gene43	24	-0.832084	0.0399264	Negative
AP2-ERE	Gene43	26	-0.842183	0.035394	Negative
AP2-ERE	Gene43	31	-0.902364	0.0138338	Negative
AP2-ERE	Gene43	35	0.884838	0.0191298	Positive
AP2-ERE	Gene43	45	0.892823	0.0166149	Positive
AP2-ERE	Gene43	46	0.892823	0.0166149	Positive
AP2-ERE	Gene43	47	0.89185	0.016912	Positive
AP2-ERE	Gene43	48	0.89149	0.0170227	Positive
AP2-ERE	Gene43	49	0.89453	0.0160993	Positive
AP2-ERE	Gene43	54	0.955614	0.00291143	Positive
AP2-ERE	Gene43	68	0.825135	0.0431933	Positive
AP2-ERE	Gene44	7	-0.895389	0.0158429	Negative
AP2-ERE	Gene44	10	-0.832552	0.0397107	Negative
AP2-ERE	Gene44	38	-0.827854	0.0419008	Negative
AP2-ERE	Gene44	63	0.825821	0.0428656	Positive
AP2-ERE	Gene44	64	0.902789	0.0137157	Positive
AP2-ERE	Gene45	10	-0.829422	0.0411638	Negative
AP2-ERE	Gene45	19	-0.874782	0.0225375	Negative
AP2-ERE	Gene45	22	-0.846662	0.0334661	Negative
AP2-ERE	Gene45	24	-0.917058	0.0100338	Negative
AP2-ERE	Gene45	36	0.835124	0.0385351	Positive
AP2-ERE	Gene45	43	0.892823	0.0166149	Positive
AP2-ERE	Gene45	46	1	7.4e-32	Positive
AP2-ERE	Gene45	47	0.999855	3.15e-08	Positive
AP2-ERE	Gene45	48	0.999669	1.64e-07	Positive
AP2-ERE	Gene45	49	0.999721	1.16e-07	Positive
AP2-ERE	Gene45	54	0.955201	0.00296553	Positive
AP2-ERE	Gene45	73	-0.825661	0.0429418	Negative
AP2-ERE	Gene46	10	-0.829422	0.0411638	Negative
AP2-ERE	Gene46	19	-0.874782	0.0225375	Negative
AP2-ERE	Gene46	22	-0.846662	0.0334661	Negative
AP2-ERE	Gene46	24	-0.917058	0.0100338	Negative
AP2-ERE	Gene46	36	0.835124	0.0385351	Positive
AP2-ERE	Gene46	43	0.892823	0.0166149	Positive
AP2-ERE	Gene46	45	1	7.4e-32	Positive
AP2-ERE	Gene46	47	0.999855	3.15e-08	Positive
AP2-ERE	Gene46	48	0.999669	1.64e-07	Positive
AP2-ERE	Gene46	49	0.999721	1.16e-07	Positive
AP2-ERE	Gene46	54	0.955201	0.00296553	Positive
AP2-ERE	Gene46	73	-0.825661	0.0429418	Negative
AP2-ERE	Gene47	10	-0.830288	0.0407594	Negative
AP2-ERE	Gene47	19	-0.876345	0.0219903	Negative
AP2-ERE	Gene47	22	-0.842515	0.0352493	Negative
AP2-ERE	Gene47	24	-0.915744	0.0103496	Negative
AP2-ERE	Gene47	36	0.831827	0.0400452	Positive
AP2-ERE	Gene47	43	0.89185	0.016912	Positive
AP2-ERE	Gene47	45	0.999855	3.15e-08	Positive
AP2-ERE	Gene47	46	0.999855	3.15e-08	Positive
AP2-ERE	Gene47	48	0.999944	4.73e-09	Positive
AP2-ERE	Gene47	49	0.999935	6.27e-09	Positive
AP2-ERE	Gene47	54	0.957067	0.00272525	Positive
AP2-ERE	Gene47	73	-0.828336	0.0416735	Negative
AP2-ERE	Gene48	10	-0.828491	0.0416003	Negative
AP2-ERE	Gene48	19	-0.873647	0.0229391	Negative
AP2-ERE	Gene48	22	-0.840627	0.0360755	Negative
AP2-ERE	Gene48	24	-0.914898	0.0105555	Negative
AP2-ERE	Gene48	36	0.82648	0.0425514	Positive
AP2-ERE	Gene48	43	0.89149	0.0170227	Positive
AP2-ERE	Gene48	45	0.999669	1.64e-07	Positive
AP2-ERE	Gene48	46	0.999669	1.64e-07	Positive
AP2-ERE	Gene48	47	0.999944	4.73e-09	Positive
AP2-ERE	Gene48	49	0.999972	1.14e-09	Positive
AP2-ERE	Gene48	54	0.957197	0.00270889	Positive
AP2-ERE	Gene48	73	-0.827992	0.0418357	Negative
AP2-ERE	Gene49	10	-0.82935	0.0411976	Negative
AP2-ERE	Gene49	19	-0.873613	0.0229511	Negative
AP2-ERE	Gene49	22	-0.844254	0.0344964	Negative
AP2-ERE	Gene49	24	-0.91591	0.0103093	Negative
AP2-ERE	Gene49	36	0.826446	0.0425677	Positive
AP2-ERE	Gene49	43	0.89453	0.0160993	Positive
AP2-ERE	Gene49	45	0.999721	1.16e-07	Positive
AP2-ERE	Gene49	46	0.999721	1.16e-07	Positive
AP2-ERE	Gene49	47	0.999935	6.27e-09	Positive
AP2-ERE	Gene49	48	0.999972	1.14e-09	Positive
AP2-ERE	Gene49	54	0.958163	0.00258883	Positive
AP2-ERE	Gene49	73	-0.828441	0.0416239	Negative
AP2-ERE	Gene50	18	-0.909304	0.0119657	Negative
AP2-ERE	Gene50	72	-0.883108	0.0196971	Negative
AP2-ERE	Gene51	6	0.839481	0.0365814	Positive
AP2-ERE	Gene51	16	-0.835479	0.038374	Negative
AP2-ERE	Gene51	26	-0.821458	0.0449704	Negative
AP2-ERE	Gene51	28	0.876748	0.0218506	Positive
AP2-ERE	Gene51	61	0.882281	0.0199711	Positive
AP2-ERE	Gene51	67	0.840219	0.0362554	Positive
AP2-ERE	Gene51	69	0.854242	0.0303198	Positive
AP2-ERE	Gene52	57	0.81933	0.0460137	Positive
AP2-ERE	Gene53	57	-0.841623	0.0356386	Negative
AP2-ERE	Gene53	70	0.896872	0.0154047	Positive
AP2-ERE	Gene54	10	-0.92564	0.00808844	Negative
AP2-ERE	Gene54	19	-0.897076	0.0153448	Negative
AP2-ERE	Gene54	22	-0.903338	0.0135637	Negative
AP2-ERE	Gene54	24	-0.844915	0.0342119	Negative
AP2-ERE	Gene54	31	-0.886192	0.0186914	Negative
AP2-ERE	Gene54	35	0.877402	0.021624	Positive
AP2-ERE	Gene54	36	0.81989	0.0457383	Positive
AP2-ERE	Gene54	43	0.955614	0.00291143	Positive
AP2-ERE	Gene54	45	0.955201	0.00296553	Positive
AP2-ERE	Gene54	46	0.955201	0.00296553	Positive
AP2-ERE	Gene54	47	0.957067	0.00272525	Positive
AP2-ERE	Gene54	48	0.957197	0.00270889	Positive
AP2-ERE	Gene54	49	0.958163	0.00258883	Positive
AP2-ERE	Gene55	6	-0.890172	0.0174308	Negative
AP2-ERE	Gene55	30	0.841287	0.0357857	Positive
AP2-ERE	Gene55	34	-0.910408	0.0116806	Negative
AP2-ERE	Gene55	37	0.855165	0.0299468	Positive
AP2-ERE	Gene55	61	-0.86249	0.0270635	Negative
AP2-ERE	Gene55	69	-0.818695	0.0463275	Negative
AP2-ERE	Gene56	11	0.828745	0.0414812	Positive
AP2-ERE	Gene56	14	0.831249	0.0403125	Positive
AP2-ERE	Gene56	15	0.874561	0.0226155	Positive
AP2-ERE	Gene56	20	0.816535	0.0474015	Positive
AP2-ERE	Gene56	29	0.923429	0.00857021	Positive
AP2-ERE	Gene56	65	0.955592	0.00291429	Positive
AP2-ERE	Gene57	4	0.93951	0.00537789	Positive
AP2-ERE	Gene57	52	0.81933	0.0460137	Positive
AP2-ERE	Gene57	53	-0.841623	0.0356386	Negative
AP2-ERE	Gene58	41	0.933379	0.00650976	Positive
AP2-ERE	Gene58	65	0.835265	0.038471	Positive
AP2-ERE	Gene59	26	-0.812296	0.0495426	Negative
AP2-ERE	Gene59	60	0.921121	0.00908749	Positive
AP2-ERE	Gene59	66	0.952195	0.00337341	Positive
AP2-ERE	Gene59	68	0.897311	0.0152762	Positive
AP2-ERE	Gene60	59	0.921121	0.00908749	Positive
AP2-ERE	Gene60	66	0.902552	0.0137816	Positive
AP2-ERE	Gene61	6	0.93568	0.00607246	Positive
AP2-ERE	Gene61	34	0.890557	0.0173113	Positive
AP2-ERE	Gene61	51	0.882281	0.0199711	Positive
AP2-ERE	Gene61	55	-0.86249	0.0270635	Negative
AP2-ERE	Gene61	69	0.874348	0.0226906	Positive
AP2-ERE	Gene62	40	0.894066	0.0162387	Positive
AP2-ERE	Gene63	29	0.939404	0.0053965	Positive
AP2-ERE	Gene63	38	-0.837288	0.0375591	Negative
AP2-ERE	Gene63	44	0.825821	0.0428656	Positive
AP2-ERE	Gene63	64	0.867841	0.0250447	Positive
AP2-ERE	Gene63	65	0.862636	0.0270074	Positive
AP2-ERE	Gene64	29	0.901937	0.013953	Positive
AP2-ERE	Gene64	38	-0.973451	0.00104794	Negative
AP2-ERE	Gene64	42	-0.967272	0.0015892	Negative
AP2-ERE	Gene64	44	0.902789	0.0137157	Positive
AP2-ERE	Gene64	63	0.867841	0.0250447	Positive
AP2-ERE	Gene65	29	0.938366	0.00558101	Positive
AP2-ERE	Gene65	42	-0.830636	0.0405972	Negative
AP2-ERE	Gene65	56	0.955592	0.00291429	Positive
AP2-ERE	Gene65	58	0.835265	0.038471	Positive
AP2-ERE	Gene65	63	0.862636	0.0270074	Positive
AP2-ERE	Gene66	16	-0.825141	0.0431903	Negative
AP2-ERE	Gene66	22	-0.845106	0.0341299	Negative
AP2-ERE	Gene66	26	-0.917228	0.00999328	Negative
AP2-ERE	Gene66	27	0.888498	0.017956	Positive
AP2-ERE	Gene66	28	0.835966	0.038154	Positive
AP2-ERE	Gene66	59	0.952195	0.00337341	Positive
AP2-ERE	Gene66	60	0.902552	0.0137816	Positive
AP2-ERE	Gene66	67	0.914687	0.0106069	Positive
AP2-ERE	Gene66	68	0.971808	0.00118097	Positive
AP2-ERE	Gene67	16	-0.928179	0.00755219	Negative
AP2-ERE	Gene67	22	-0.843404	0.0348635	Negative
AP2-ERE	Gene67	23	0.866609	0.0255031	Positive
AP2-ERE	Gene67	26	-0.98339	0.000411538	Negative
AP2-ERE	Gene67	27	0.964918	0.00182454	Positive
AP2-ERE	Gene67	28	0.98026	0.000580633	Positive
AP2-ERE	Gene67	51	0.840219	0.0362554	Positive
AP2-ERE	Gene67	66	0.914687	0.0106069	Positive
AP2-ERE	Gene67	68	0.943681	0.00466838	Positive
AP2-ERE	Gene68	16	-0.867699	0.0250975	Negative
AP2-ERE	Gene68	22	-0.915615	0.0103807	Negative
AP2-ERE	Gene68	26	-0.948947	0.00384307	Negative
AP2-ERE	Gene68	27	0.928108	0.00756689	Positive
AP2-ERE	Gene68	28	0.888293	0.0180207	Positive
AP2-ERE	Gene68	43	0.825135	0.0431933	Positive
AP2-ERE	Gene68	59	0.897311	0.0152762	Positive
AP2-ERE	Gene68	66	0.971808	0.00118097	Positive
AP2-ERE	Gene68	67	0.943681	0.00466838	Positive
AP2-ERE	Gene69	6	0.97484	0.000941576	Positive
AP2-ERE	Gene69	34	0.874205	0.0227412	Positive
AP2-ERE	Gene69	37	-0.914087	0.0107545	Negative
AP2-ERE	Gene69	51	0.854242	0.0303198	Positive
AP2-ERE	Gene69	55	-0.818695	0.0463275	Negative
AP2-ERE	Gene69	61	0.874348	0.0226906	Positive
AP2-ERE	Gene70	37	0.906959	0.0125823	Positive
AP2-ERE	Gene70	53	0.896872	0.0154047	Positive
AP2-ERE	Gene71	2	0.984924	0.000339236	Positive
AP2-ERE	Gene71	8	0.990799	0.000126607	Positive
AP2-ERE	Gene71	11	0.93787	0.00567024	Positive
AP2-ERE	Gene71	14	0.99619	2.17469e-05	Positive
AP2-ERE	Gene71	17	0.987151	0.000246592	Positive
AP2-ERE	Gene71	20	0.956441	0.00280479	Positive
AP2-ERE	Gene71	32	0.991179	0.000116362	Positive
AP2-ERE	Gene71	74	0.994785	4.07207e-05	Positive
AP2-ERE	Gene71	76	0.995587	2.91667e-05	Positive
AP2-ERE	Gene71	77	0.995673	2.80461e-05	Positive
AP2-ERE	Gene71	78	0.995673	2.80461e-05	Positive
AP2-ERE	Gene72	18	0.996989	1.35817e-05	Positive
AP2-ERE	Gene72	30	0.879043	0.0210611	Positive
AP2-ERE	Gene72	37	0.85046	0.0318712	Positive
AP2-ERE	Gene72	50	-0.883108	0.0196971	Negative
AP2-ERE	Gene73	2	0.825911	0.0428222	Positive
AP2-ERE	Gene73	8	0.811837	0.0497772	Positive
AP2-ERE	Gene73	17	0.847625	0.0330583	Positive
AP2-ERE	Gene73	19	0.895008	0.0159563	Positive
AP2-ERE	Gene73	24	0.946074	0.00428368	Positive
AP2-ERE	Gene73	45	-0.825661	0.0429418	Negative
AP2-ERE	Gene73	46	-0.825661	0.0429418	Negative
AP2-ERE	Gene73	47	-0.828336	0.0416735	Negative
AP2-ERE	Gene73	48	-0.827992	0.0418357	Negative
AP2-ERE	Gene73	49	-0.828441	0.0416239	Negative
AP2-ERE	Gene74	2	0.990136	0.000145472	Positive
AP2-ERE	Gene74	8	0.989268	0.000172138	Positive
AP2-ERE	Gene74	11	0.945865	0.00431656	Positive
AP2-ERE	Gene74	14	0.994244	4.95954e-05	Positive
AP2-ERE	Gene74	15	0.816528	0.0474049	Positive
AP2-ERE	Gene74	17	0.975018	0.000928326	Positive
AP2-ERE	Gene74	20	0.930426	0.00709243	Positive
AP2-ERE	Gene74	32	0.992945	7.44824e-05	Positive
AP2-ERE	Gene74	71	0.994785	4.07207e-05	Positive
AP2-ERE	Gene74	76	0.998113	5.34e-06	Positive
AP2-ERE	Gene74	77	0.998148	5.14e-06	Positive
AP2-ERE	Gene74	78	0.998148	5.14e-06	Positive
AP2-ERE	Gene75	9	0.838058	0.0372143	Positive
AP2-ERE	Gene75	21	0.851198	0.0315657	Positive
AP2-ERE	Gene75	25	-0.928895	0.00740403	Negative
AP2-ERE	Gene76	2	0.992859	7.63176e-05	Positive
AP2-ERE	Gene76	8	0.989173	0.000175215	Positive
AP2-ERE	Gene76	11	0.961007	0.002251	Positive
AP2-ERE	Gene76	14	0.996517	1.81773e-05	Positive
AP2-ERE	Gene76	17	0.976262	0.000838579	Positive
AP2-ERE	Gene76	20	0.947739	0.00402545	Positive
AP2-ERE	Gene76	32	0.996325	2.02297e-05	Positive
AP2-ERE	Gene76	71	0.995587	2.91667e-05	Positive
AP2-ERE	Gene76	74	0.998113	5.34e-06	Positive
AP2-ERE	Gene76	77	0.999998	7.67e-12	Positive
AP2-ERE	Gene76	78	0.999998	7.67e-12	Positive
AP2-ERE	Gene77	2	0.992909	7.5254e-05	Positive
AP2-ERE	Gene77	8	0.989094	0.000177765	Positive
AP2-ERE	Gene77	11	0.960753	0.00228027	Positive
AP2-ERE	Gene77	14	0.996519	1.8155e-05	Positive
AP2-ERE	Gene77	17	0.976355	0.000831994	Positive
AP2-ERE	Gene77	20	0.947822	0.00401283	Positive
AP2-ERE	Gene77	32	0.996191	2.17346e-05	Positive
AP2-ERE	Gene77	71	0.995673	2.80461e-05	Positive
AP2-ERE	Gene77	74	0.998148	5.14e-06	Positive
AP2-ERE	Gene77	76	0.999998	7.67e-12	Positive
AP2-ERE	Gene77	78	1	0	Positive
AP2-ERE	Gene78	2	0.992909	7.5254e-05	Positive
AP2-ERE	Gene78	8	0.989094	0.000177765	Positive
AP2-ERE	Gene78	11	0.960753	0.00228027	Positive
AP2-ERE	Gene78	14	0.996519	1.8155e-05	Positive
AP2-ERE	Gene78	17	0.976355	0.000831994	Positive
AP2-ERE	Gene78	20	0.947822	0.00401283	Positive
AP2-ERE	Gene78	32	0.996191	2.17346e-05	Positive
AP2-ERE	Gene78	71	0.995673	2.80461e-05	Positive
AP2-ERE	Gene78	74	0.998148	5.14e-06	Positive
AP2-ERE	Gene78	76	0.999998	7.67e-12	Positive
AP2-ERE	Gene78	77	1	0	Positive
ARF	Gene4	8	0.818721	0.0463145	Positive
ARF	Gene7	8	0.957363	0.00268808	Positive
ARF	Gene8	4	0.818721	0.0463145	Positive
ARF	Gene8	7	0.957363	0.00268808	Positive
ARID	Gene2	3	0.926498	0.00790536	Positive
ARID	Gene2	6	0.976664	0.000810495	Positive
ARID	Gene2	9	0.908787	0.0121002	Positive
ARID	Gene3	2	0.926498	0.00790536	Positive
ARID	Gene3	5	0.829076	0.0413259	Positive
ARID	Gene3	6	0.850815	0.0317241	Positive
ARID	Gene3	9	0.945	0.00445435	Positive
ARID	Gene5	3	0.829076	0.0413259	Positive
ARID	Gene6	2	0.976664	0.000810495	Positive
ARID	Gene6	3	0.850815	0.0317241	Positive
ARID	Gene6	9	0.896058	0.0156445	Positive
ARID	Gene9	2	0.908787	0.0121002	Positive
ARID	Gene9	3	0.945	0.00445435	Positive
ARID	Gene9	6	0.896058	0.0156445	Positive
AUX/IAA	Gene1	3	0.981126	0.00053099	Positive
AUX/IAA	Gene1	5	0.949658	0.00373769	Positive
AUX/IAA	Gene1	11	0.92099	0.0091173	Positive
AUX/IAA	Gene1	51	0.891889	0.0169001	Positive
AUX/IAA	Gene1	61	0.911631	0.0113685	Positive
AUX/IAA	Gene1	72	-0.843574	0.0347898	Negative
AUX/IAA	Gene1	73	0.876828	0.0218228	Positive
AUX/IAA	Gene1	74	0.82542	0.043057	Positive
AUX/IAA	Gene1	76	0.989981	0.000150055	Positive
AUX/IAA	Gene2	15	0.990435	0.00013679	Positive
AUX/IAA	Gene2	30	0.971569	0.00120096	Positive
AUX/IAA	Gene2	41	0.93625	0.00596663	Positive
AUX/IAA	Gene2	46	0.8998	0.0145571	Positive
AUX/IAA	Gene2	50	0.951953	0.00340724	Positive
AUX/IAA	Gene3	1	0.981126	0.00053099	Positive
AUX/IAA	Gene3	5	0.919071	0.0095593	Positive
AUX/IAA	Gene3	11	0.912471	0.0111568	Positive
AUX/IAA	Gene3	21	-0.836917	0.0377252	Negative
AUX/IAA	Gene3	51	0.864186	0.0264158	Positive
AUX/IAA	Gene3	55	-0.825624	0.0429595	Negative
AUX/IAA	Gene3	61	0.912533	0.0111411	Positive
AUX/IAA	Gene3	73	0.845928	0.0337785	Positive
AUX/IAA	Gene3	76	0.997547	9.02e-06	Positive
AUX/IAA	Gene4	10	0.902597	0.0137689	Positive
AUX/IAA	Gene4	12	0.955457	0.00293196	Positive
AUX/IAA	Gene4	13	0.888378	0.017994	Positive
AUX/IAA	Gene4	14	0.918676	0.00965137	Positive
AUX/IAA	Gene4	23	0.844371	0.034446	Positive
AUX/IAA	Gene4	31	0.929666	0.00724631	Positive
AUX/IAA	Gene4	35	0.948266	0.00394539	Positive
AUX/IAA	Gene4	42	0.873709	0.0229171	Positive
AUX/IAA	Gene4	43	0.834403	0.0388629	Positive
AUX/IAA	Gene4	44	0.839079	0.0367597	Positive
AUX/IAA	Gene4	45	0.942376	0.00488511	Positive
AUX/IAA	Gene4	47	0.89588	0.0156971	Positive
AUX/IAA	Gene4	49	0.957653	0.00265191	Positive
AUX/IAA	Gene4	55	0.835426	0.0383981	Positive
AUX/IAA	Gene4	58	0.859992	0.0280311	Positive
AUX/IAA	Gene4	67	-0.85487	0.0300655	Negative
AUX/IAA	Gene4	71	-0.877634	0.021544	Negative
AUX/IAA	Gene5	1	0.949658	0.00373769	Positive
AUX/IAA	Gene5	3	0.919071	0.0095593	Positive
AUX/IAA	Gene5	61	0.920394	0.00925345	Positive
AUX/IAA	Gene5	73	0.979944	0.000599314	Positive
AUX/IAA	Gene5	74	0.956335	0.00281828	Positive
AUX/IAA	Gene5	76	0.923384	0.00858019	Positive
AUX/IAA	Gene6	24	0.944313	0.00456521	Positive
AUX/IAA	Gene6	56	-0.884032	0.0193932	Negative
AUX/IAA	Gene6	59	0.917172	0.0100066	Positive
AUX/IAA	Gene8	12	0.901686	0.0140234	Positive
AUX/IAA	Gene8	13	0.957782	0.00263589	Positive
AUX/IAA	Gene8	20	0.940977	0.00512273	Positive
AUX/IAA	Gene8	22	0.868143	0.0249333	Positive
AUX/IAA	Gene8	35	0.823659	0.0439025	Positive
AUX/IAA	Gene8	42	0.916905	0.0100702	Positive
AUX/IAA	Gene8	44	0.934841	0.0062302	Positive
AUX/IAA	Gene8	47	0.967844	0.0015344	Positive
AUX/IAA	Gene8	49	0.881752	0.0201471	Positive
AUX/IAA	Gene8	67	-0.924789	0.00827225	Negative
AUX/IAA	Gene8	71	-0.882157	0.0200122	Negative
AUX/IAA	Gene10	4	0.902597	0.0137689	Positive
AUX/IAA	Gene10	12	0.863285	0.0267589	Positive
AUX/IAA	Gene10	35	0.972051	0.00116078	Positive
AUX/IAA	Gene10	36	0.825605	0.0429684	Positive
AUX/IAA	Gene10	45	0.870989	0.023892	Positive
AUX/IAA	Gene11	1	0.92099	0.0091173	Positive
AUX/IAA	Gene11	3	0.912471	0.0111568	Positive
AUX/IAA	Gene11	51	0.975123	0.000920621	Positive
AUX/IAA	Gene11	55	-0.857035	0.0291975	Negative
AUX/IAA	Gene11	61	0.853913	0.0304532	Positive
AUX/IAA	Gene11	64	0.92145	0.00901282	Positive
AUX/IAA	Gene11	66	0.850161	0.0319954	Positive
AUX/IAA	Gene11	68	-0.848349	0.0327533	Negative
AUX/IAA	Gene11	72	-0.844575	0.0343581	Negative
AUX/IAA	Gene11	76	0.920084	0.00932469	Positive
AUX/IAA	Gene12	4	0.955457	0.00293196	Positive
AUX/IAA	Gene12	8	0.901686	0.0140234	Positive
AUX/IAA	Gene12	10	0.863285	0.0267589	Positive
AUX/IAA	Gene12	13	0.973076	0.00107756	Positive
AUX/IAA	Gene12	14	0.886934	0.018453	Positive
AUX/IAA	Gene12	20	0.85664	0.0293548	Positive
AUX/IAA	Gene12	22	0.865522	0.0259103	Positive
AUX/IAA	Gene12	23	0.874379	0.0226798	Positive
AUX/IAA	Gene12	31	0.952886	0.00327736	Positive
AUX/IAA	Gene12	35	0.92909	0.00736401	Positive
AUX/IAA	Gene12	42	0.974552	0.000963134	Positive
AUX/IAA	Gene12	44	0.938065	0.00563516	Positive
AUX/IAA	Gene12	45	0.967687	0.00154933	Positive
AUX/IAA	Gene12	47	0.959825	0.00238859	Positive
AUX/IAA	Gene12	49	0.990837	0.000125549	Positive
AUX/IAA	Gene12	58	0.85881	0.0284945	Positive
AUX/IAA	Gene12	67	-0.939487	0.00538192	Negative
AUX/IAA	Gene12	71	-0.910368	0.0116909	Negative
AUX/IAA	Gene13	4	0.888378	0.017994	Positive
AUX/IAA	Gene13	8	0.957782	0.00263589	Positive
AUX/IAA	Gene13	12	0.973076	0.00107756	Positive
AUX/IAA	Gene13	14	0.852998	0.0308259	Positive
AUX/IAA	Gene13	20	0.869751	0.0243425	Positive
AUX/IAA	Gene13	22	0.901925	0.0139564	Positive
AUX/IAA	Gene13	23	0.860523	0.027824	Positive
AUX/IAA	Gene13	31	0.906083	0.0128163	Positive
AUX/IAA	Gene13	35	0.868763	0.0247044	Positive
AUX/IAA	Gene13	42	0.964615	0.00185604	Positive
AUX/IAA	Gene13	44	0.948982	0.00383787	Positive
AUX/IAA	Gene13	45	0.898507	0.0149284	Positive
AUX/IAA	Gene13	47	0.980918	0.000542723	Positive
AUX/IAA	Gene13	49	0.974508	0.000966482	Positive
AUX/IAA	Gene13	58	0.848301	0.0327733	Positive
AUX/IAA	Gene13	67	-0.970323	0.00130805	Negative
AUX/IAA	Gene13	71	-0.953323	0.00321724	Negative
AUX/IAA	Gene14	4	0.918676	0.00965137	Positive
AUX/IAA	Gene14	12	0.886934	0.018453	Positive
AUX/IAA	Gene14	13	0.852998	0.0308259	Positive
AUX/IAA	Gene14	22	0.854671	0.030146	Positive
AUX/IAA	Gene14	23	0.954039	0.00312003	Positive
AUX/IAA	Gene14	31	0.904967	0.0131178	Positive
AUX/IAA	Gene14	42	0.844052	0.0345835	Positive
AUX/IAA	Gene14	44	0.887524	0.0182649	Positive
AUX/IAA	Gene14	45	0.839446	0.0365972	Positive
AUX/IAA	Gene14	47	0.88706	0.0184129	Positive
AUX/IAA	Gene14	49	0.921327	0.0090407	Positive
AUX/IAA	Gene14	52	-0.840408	0.0361719	Negative
AUX/IAA	Gene14	55	0.898509	0.0149278	Positive
AUX/IAA	Gene14	58	0.94739	0.00407894	Positive
AUX/IAA	Gene14	64	-0.827722	0.041963	Negative
AUX/IAA	Gene14	66	-0.851133	0.0315926	Negative
AUX/IAA	Gene14	71	-0.911585	0.0113803	Negative
AUX/IAA	Gene15	2	0.990435	0.00013679	Positive
AUX/IAA	Gene15	30	0.950786	0.00357338	Positive
AUX/IAA	Gene15	41	0.952642	0.00331109	Positive
AUX/IAA	Gene15	46	0.868124	0.0249401	Positive
AUX/IAA	Gene15	50	0.9679	0.00152904	Positive
AUX/IAA	Gene16	18	0.854027	0.0304068	Positive
AUX/IAA	Gene16	25	0.974698	0.000952169	Positive
AUX/IAA	Gene16	29	0.899971	0.0145083	Positive
AUX/IAA	Gene16	40	0.952087	0.0033885	Positive
AUX/IAA	Gene16	55	0.878959	0.0210899	Positive
AUX/IAA	Gene16	60	0.962029	0.00213532	Positive
AUX/IAA	Gene16	66	-0.822995	0.0442232	Negative
AUX/IAA	Gene17	34	0.865377	0.025965	Positive
AUX/IAA	Gene17	57	-0.824264	0.0436112	Negative
AUX/IAA	Gene17	63	0.849951	0.0320828	Positive
AUX/IAA	Gene18	16	0.854027	0.0304068	Positive
AUX/IAA	Gene18	40	0.886344	0.0186423	Positive
AUX/IAA	Gene18	60	0.960725	0.00228348	Positive
AUX/IAA	Gene18	61	-0.946965	0.00414448	Negative
AUX/IAA	Gene18	63	0.923596	0.00853335	Positive
AUX/IAA	Gene18	73	-0.845781	0.0338415	Negative
AUX/IAA	Gene18	74	-0.829518	0.0411189	Negative
AUX/IAA	Gene19	73	0.824103	0.0436886	Positive
AUX/IAA	Gene19	74	0.844434	0.0344188	Positive
AUX/IAA	Gene19	75	0.862617	0.0270147	Positive
AUX/IAA	Gene20	8	0.940977	0.00512273	Positive
AUX/IAA	Gene20	12	0.85664	0.0293548	Positive
AUX/IAA	Gene20	13	0.869751	0.0243425	Positive
AUX/IAA	Gene20	35	0.851551	0.0314202	Positive
AUX/IAA	Gene20	42	0.849432	0.0322994	Positive
AUX/IAA	Gene20	44	0.907198	0.0125188	Positive
AUX/IAA	Gene20	47	0.939832	0.00532146	Positive
AUX/IAA	Gene20	49	0.822166	0.0446254	Positive
AUX/IAA	Gene21	3	-0.836917	0.0377252	Negative
AUX/IAA	Gene21	55	0.881007	0.0203966	Positive
AUX/IAA	Gene22	8	0.868143	0.0249333	Positive
AUX/IAA	Gene22	12	0.865522	0.0259103	Positive
AUX/IAA	Gene22	13	0.901925	0.0139564	Positive
AUX/IAA	Gene22	14	0.854671	0.030146	Positive
AUX/IAA	Gene22	23	0.934582	0.00627933	Positive
AUX/IAA	Gene22	31	0.866523	0.025535	Positive
AUX/IAA	Gene22	42	0.931435	0.00689055	Positive
AUX/IAA	Gene22	44	0.96867	0.00145699	Positive
AUX/IAA	Gene22	47	0.892242	0.016792	Positive
AUX/IAA	Gene22	49	0.8827	0.019832	Positive
AUX/IAA	Gene22	58	0.873704	0.0229186	Positive
AUX/IAA	Gene22	62	-0.880547	0.0205512	Negative
AUX/IAA	Gene22	71	-0.871754	0.0236158	Negative
AUX/IAA	Gene23	4	0.844371	0.034446	Positive
AUX/IAA	Gene23	12	0.874379	0.0226798	Positive
AUX/IAA	Gene23	13	0.860523	0.027824	Positive
AUX/IAA	Gene23	14	0.954039	0.00312003	Positive
AUX/IAA	Gene23	22	0.934582	0.00627933	Positive
AUX/IAA	Gene23	31	0.942221	0.00491111	Positive
AUX/IAA	Gene23	42	0.884695	0.0191764	Positive
AUX/IAA	Gene23	44	0.906729	0.0126434	Positive
AUX/IAA	Gene23	45	0.854101	0.0303771	Positive
AUX/IAA	Gene23	47	0.850352	0.031916	Positive
AUX/IAA	Gene23	49	0.915796	0.010337	Positive
AUX/IAA	Gene23	52	-0.839241	0.0366878	Negative
AUX/IAA	Gene23	54	-0.838747	0.0369072	Negative
AUX/IAA	Gene23	57	0.818092	0.0466261	Positive
AUX/IAA	Gene23	58	0.981711	0.000498678	Positive
AUX/IAA	Gene23	71	-0.892747	0.016638	Negative
AUX/IAA	Gene24	6	0.944313	0.00456521	Positive
AUX/IAA	Gene24	56	-0.886934	0.0184533	Negative
AUX/IAA	Gene24	59	0.954966	0.0029964	Positive
AUX/IAA	Gene25	16	0.974698	0.000952169	Positive
AUX/IAA	Gene25	29	0.909363	0.0119502	Positive
AUX/IAA	Gene25	40	0.878953	0.0210918	Positive
AUX/IAA	Gene25	55	0.925757	0.00806332	Positive
AUX/IAA	Gene25	60	0.912217	0.0112206	Positive
AUX/IAA	Gene25	64	-0.872653	0.0232934	Negative
AUX/IAA	Gene25	66	-0.928506	0.00748434	Negative
AUX/IAA	Gene27	30	0.855161	0.0299484	Positive
AUX/IAA	Gene27	41	0.873764	0.0228976	Positive
AUX/IAA	Gene28	30	0.82466	0.043421	Positive
AUX/IAA	Gene28	33	0.866821	0.0254237	Positive
AUX/IAA	Gene28	70	-0.863432	0.0267027	Negative
AUX/IAA	Gene29	16	0.899971	0.0145083	Positive
AUX/IAA	Gene29	25	0.909363	0.0119502	Positive
AUX/IAA	Gene29	40	0.91166	0.0113612	Positive
AUX/IAA	Gene29	60	0.87081	0.0239569	Positive
AUX/IAA	Gene29	64	-0.928827	0.00741823	Negative
AUX/IAA	Gene29	66	-0.815464	0.0479384	Negative
AUX/IAA	Gene30	2	0.971569	0.00120096	Positive
AUX/IAA	Gene30	15	0.950786	0.00357338	Positive
AUX/IAA	Gene30	27	0.855161	0.0299484	Positive
AUX/IAA	Gene30	28	0.82466	0.043421	Positive
AUX/IAA	Gene30	41	0.952447	0.0033381	Positive
AUX/IAA	Gene30	46	0.81171	0.049842	Positive
AUX/IAA	Gene30	50	0.897698	0.0151631	Positive
AUX/IAA	Gene31	4	0.929666	0.00724631	Positive
AUX/IAA	Gene31	12	0.952886	0.00327736	Positive
AUX/IAA	Gene31	13	0.906083	0.0128163	Positive
AUX/IAA	Gene31	14	0.904967	0.0131178	Positive
AUX/IAA	Gene31	22	0.866523	0.025535	Positive
AUX/IAA	Gene31	23	0.942221	0.00491111	Positive
AUX/IAA	Gene31	35	0.817148	0.0470955	Positive
AUX/IAA	Gene31	42	0.936528	0.00591517	Positive
AUX/IAA	Gene31	44	0.885301	0.0189792	Positive
AUX/IAA	Gene31	45	0.973716	0.00102719	Positive
AUX/IAA	Gene31	47	0.865005	0.0261053	Positive
AUX/IAA	Gene31	49	0.969035	0.00142342	Positive
AUX/IAA	Gene31	58	0.941617	0.00501341	Positive
AUX/IAA	Gene31	67	-0.851927	0.0312652	Negative
AUX/IAA	Gene31	71	-0.875664	0.0222281	Negative
AUX/IAA	Gene32	39	0.87069	0.0240004	Positive
AUX/IAA	Gene32	41	0.825045	0.0432365	Positive
AUX/IAA	Gene33	28	0.866821	0.0254237	Positive
AUX/IAA	Gene34	17	0.865377	0.025965	Positive
AUX/IAA	Gene34	56	-0.865814	0.0258009	Negative
AUX/IAA	Gene34	59	0.838453	0.0370381	Positive
AUX/IAA	Gene35	4	0.948266	0.00394539	Positive
AUX/IAA	Gene35	8	0.823659	0.0439025	Positive
AUX/IAA	Gene35	10	0.972051	0.00116078	Positive
AUX/IAA	Gene35	12	0.92909	0.00736401	Positive
AUX/IAA	Gene35	13	0.868763	0.0247044	Positive
AUX/IAA	Gene35	20	0.851551	0.0314202	Positive
AUX/IAA	Gene35	31	0.817148	0.0470955	Positive
AUX/IAA	Gene35	36	0.858085	0.0287808	Positive
AUX/IAA	Gene35	42	0.843901	0.0346486	Positive
AUX/IAA	Gene35	45	0.891909	0.016894	Positive
AUX/IAA	Gene35	47	0.887877	0.0181526	Positive
AUX/IAA	Gene35	49	0.895533	0.0158	Positive
AUX/IAA	Gene35	67	-0.8791	0.0210418	Negative
AUX/IAA	Gene36	10	0.825605	0.0429684	Positive
AUX/IAA	Gene36	35	0.858085	0.0287808	Positive
AUX/IAA	Gene36	59	0.843382	0.0348728	Positive
AUX/IAA	Gene38	53	1	0	Positive
AUX/IAA	Gene39	32	0.87069	0.0240004	Positive
AUX/IAA	Gene39	41	0.836649	0.0378458	Positive
AUX/IAA	Gene39	50	0.863949	0.0265058	Positive
AUX/IAA	Gene40	16	0.952087	0.0033885	Positive
AUX/IAA	Gene40	18	0.886344	0.0186423	Positive
AUX/IAA	Gene40	25	0.878953	0.0210918	Positive
AUX/IAA	Gene40	29	0.91166	0.0113612	Positive
AUX/IAA	Gene40	60	0.958927	0.00249582	Positive
AUX/IAA	Gene40	63	0.841301	0.0357795	Positive
AUX/IAA	Gene41	2	0.93625	0.00596663	Positive
AUX/IAA	Gene41	15	0.952642	0.00331109	Positive
AUX/IAA	Gene41	27	0.873764	0.0228976	Positive
AUX/IAA	Gene41	30	0.952447	0.0033381	Positive
AUX/IAA	Gene41	32	0.825045	0.0432365	Positive
AUX/IAA	Gene41	39	0.836649	0.0378458	Positive
AUX/IAA	Gene41	50	0.896301	0.0155727	Positive
AUX/IAA	Gene41	59	0.848283	0.032781	Positive
AUX/IAA	Gene42	4	0.873709	0.0229171	Positive
AUX/IAA	Gene42	8	0.916905	0.0100702	Positive
AUX/IAA	Gene42	12	0.974552	0.000963134	Positive
AUX/IAA	Gene42	13	0.964615	0.00185604	Positive
AUX/IAA	Gene42	14	0.844052	0.0345835	Positive
AUX/IAA	Gene42	20	0.849432	0.0322994	Positive
AUX/IAA	Gene42	22	0.931435	0.00689055	Positive
AUX/IAA	Gene42	23	0.884695	0.0191764	Positive
AUX/IAA	Gene42	31	0.936528	0.00591517	Positive
AUX/IAA	Gene42	35	0.843901	0.0346486	Positive
AUX/IAA	Gene42	44	0.971252	0.00122777	Positive
AUX/IAA	Gene42	45	0.942638	0.00484124	Positive
AUX/IAA	Gene42	47	0.941686	0.00500169	Positive
AUX/IAA	Gene42	49	0.960003	0.0023676	Positive
AUX/IAA	Gene42	58	0.837594	0.0374219	Positive
AUX/IAA	Gene42	67	-0.910875	0.011561	Negative
AUX/IAA	Gene42	71	-0.871285	0.0237852	Negative
AUX/IAA	Gene43	4	0.834403	0.0388629	Positive
AUX/IAA	Gene43	45	0.820076	0.0456468	Positive
AUX/IAA	Gene44	4	0.839079	0.0367597	Positive
AUX/IAA	Gene44	8	0.934841	0.0062302	Positive
AUX/IAA	Gene44	12	0.938065	0.00563516	Positive
AUX/IAA	Gene44	13	0.948982	0.00383787	Positive
AUX/IAA	Gene44	14	0.887524	0.0182649	Positive
AUX/IAA	Gene44	20	0.907198	0.0125188	Positive
AUX/IAA	Gene44	22	0.96867	0.00145699	Positive
AUX/IAA	Gene44	23	0.906729	0.0126434	Positive
AUX/IAA	Gene44	31	0.885301	0.0189792	Positive
AUX/IAA	Gene44	42	0.971252	0.00122777	Positive
AUX/IAA	Gene44	45	0.862861	0.0269212	Positive
AUX/IAA	Gene44	47	0.962236	0.00211224	Positive
AUX/IAA	Gene44	49	0.933124	0.00655909	Positive
AUX/IAA	Gene44	58	0.844234	0.0345049	Positive
AUX/IAA	Gene44	62	-0.862057	0.0272301	Negative
AUX/IAA	Gene44	67	-0.852471	0.0310416	Negative
AUX/IAA	Gene44	71	-0.894325	0.0161607	Negative
AUX/IAA	Gene45	4	0.942376	0.00488511	Positive
AUX/IAA	Gene45	10	0.870989	0.023892	Positive
AUX/IAA	Gene45	12	0.967687	0.00154933	Positive
AUX/IAA	Gene45	13	0.898507	0.0149284	Positive
AUX/IAA	Gene45	14	0.839446	0.0365972	Positive
AUX/IAA	Gene45	23	0.854101	0.0303771	Positive
AUX/IAA	Gene45	31	0.973716	0.00102719	Positive
AUX/IAA	Gene45	35	0.891909	0.016894	Positive
AUX/IAA	Gene45	42	0.942638	0.00484124	Positive
AUX/IAA	Gene45	43	0.820076	0.0456468	Positive
AUX/IAA	Gene45	44	0.862861	0.0269212	Positive
AUX/IAA	Gene45	47	0.859071	0.0283922	Positive
AUX/IAA	Gene45	49	0.955373	0.00294289	Positive
AUX/IAA	Gene45	58	0.844501	0.0343897	Positive
AUX/IAA	Gene45	67	-0.876395	0.021973	Negative
AUX/IAA	Gene45	71	-0.814377	0.0484861	Negative
AUX/IAA	Gene46	2	0.8998	0.0145571	Positive
AUX/IAA	Gene46	15	0.868124	0.0249401	Positive
AUX/IAA	Gene46	30	0.81171	0.049842	Positive
AUX/IAA	Gene47	4	0.89588	0.0156971	Positive
AUX/IAA	Gene47	8	0.967844	0.0015344	Positive
AUX/IAA	Gene47	12	0.959825	0.00238859	Positive
AUX/IAA	Gene47	13	0.980918	0.000542723	Positive
AUX/IAA	Gene47	14	0.88706	0.0184129	Positive
AUX/IAA	Gene47	20	0.939832	0.00532146	Positive
AUX/IAA	Gene47	22	0.892242	0.016792	Positive
AUX/IAA	Gene47	23	0.850352	0.031916	Positive
AUX/IAA	Gene47	31	0.865005	0.0261053	Positive
AUX/IAA	Gene47	35	0.887877	0.0181526	Positive
AUX/IAA	Gene47	42	0.941686	0.00500169	Positive
AUX/IAA	Gene47	44	0.962236	0.00211224	Positive
AUX/IAA	Gene47	45	0.859071	0.0283922	Positive
AUX/IAA	Gene47	49	0.956999	0.00273386	Positive
AUX/IAA	Gene47	58	0.824601	0.0434491	Positive
AUX/IAA	Gene47	67	-0.926325	0.00794215	Negative
AUX/IAA	Gene47	71	-0.95019	0.00365982	Negative
AUX/IAA	Gene49	4	0.957653	0.00265191	Positive
AUX/IAA	Gene49	8	0.881752	0.0201471	Positive
AUX/IAA	Gene49	12	0.990837	0.000125549	Positive
AUX/IAA	Gene49	13	0.974508	0.000966482	Positive
AUX/IAA	Gene49	14	0.921327	0.0090407	Positive
AUX/IAA	Gene49	20	0.822166	0.0446254	Positive
AUX/IAA	Gene49	22	0.8827	0.019832	Positive
AUX/IAA	Gene49	23	0.915796	0.010337	Positive
AUX/IAA	Gene49	31	0.969035	0.00142342	Positive
AUX/IAA	Gene49	35	0.895533	0.0158	Positive
AUX/IAA	Gene49	42	0.960003	0.0023676	Positive
AUX/IAA	Gene49	44	0.933124	0.00655909	Positive
AUX/IAA	Gene49	45	0.955373	0.00294289	Positive
AUX/IAA	Gene49	47	0.956999	0.00273386	Positive
AUX/IAA	Gene49	58	0.915116	0.0105022	Positive
AUX/IAA	Gene49	67	-0.931645	0.00684884	Negative
AUX/IAA	Gene49	71	-0.948057	0.00397705	Negative
AUX/IAA	Gene50	2	0.951953	0.00340724	Positive
AUX/IAA	Gene50	15	0.9679	0.00152904	Positive
AUX/IAA	Gene50	30	0.897698	0.0151631	Positive
AUX/IAA	Gene50	39	0.863949	0.0265058	Positive
AUX/IAA	Gene50	41	0.896301	0.0155727	Positive
AUX/IAA	Gene51	1	0.891889	0.0169001	Positive
AUX/IAA	Gene51	3	0.864186	0.0264158	Positive
AUX/IAA	Gene51	11	0.975123	0.000920621	Positive
AUX/IAA	Gene51	61	0.875762	0.0221939	Positive
AUX/IAA	Gene51	64	0.929878	0.00720321	Positive
AUX/IAA	Gene51	69	0.820815	0.0452844	Positive
AUX/IAA	Gene51	76	0.872017	0.0235211	Positive
AUX/IAA	Gene52	14	-0.840408	0.0361719	Negative
AUX/IAA	Gene52	23	-0.839241	0.0366878	Negative
AUX/IAA	Gene52	54	0.881678	0.0201719	Positive
AUX/IAA	Gene52	58	-0.818331	0.0465077	Negative
AUX/IAA	Gene52	66	0.956114	0.00284673	Positive
AUX/IAA	Gene52	68	-0.944436	0.00454526	Negative
AUX/IAA	Gene53	38	1	0	Positive
AUX/IAA	Gene54	23	-0.838747	0.0369072	Negative
AUX/IAA	Gene54	52	0.881678	0.0201719	Positive
AUX/IAA	Gene54	62	0.885883	0.0187908	Positive
AUX/IAA	Gene54	68	-0.884745	0.0191601	Negative
AUX/IAA	Gene54	69	0.90153	0.0140672	Positive
AUX/IAA	Gene55	3	-0.825624	0.0429595	Negative
AUX/IAA	Gene55	4	0.835426	0.0383981	Positive
AUX/IAA	Gene55	11	-0.857035	0.0291975	Negative
AUX/IAA	Gene55	14	0.898509	0.0149278	Positive
AUX/IAA	Gene55	16	0.878959	0.0210899	Positive
AUX/IAA	Gene55	21	0.881007	0.0203966	Positive
AUX/IAA	Gene55	25	0.925757	0.00806332	Positive
AUX/IAA	Gene55	60	0.828735	0.0414858	Positive
AUX/IAA	Gene55	64	-0.876375	0.0219802	Negative
AUX/IAA	Gene55	66	-0.879494	0.0209075	Negative
AUX/IAA	Gene56	6	-0.884032	0.0193932	Negative
AUX/IAA	Gene56	24	-0.886934	0.0184533	Negative
AUX/IAA	Gene56	34	-0.865814	0.0258009	Negative
AUX/IAA	Gene56	59	-0.848724	0.0325956	Negative
AUX/IAA	Gene57	17	-0.824264	0.0436112	Negative
AUX/IAA	Gene57	23	0.818092	0.0466261	Positive
AUX/IAA	Gene57	58	0.858533	0.0286039	Positive
AUX/IAA	Gene58	4	0.859992	0.0280311	Positive
AUX/IAA	Gene58	12	0.85881	0.0284945	Positive
AUX/IAA	Gene58	13	0.848301	0.0327733	Positive
AUX/IAA	Gene58	14	0.94739	0.00407894	Positive
AUX/IAA	Gene58	22	0.873704	0.0229186	Positive
AUX/IAA	Gene58	23	0.981711	0.000498678	Positive
AUX/IAA	Gene58	31	0.941617	0.00501341	Positive
AUX/IAA	Gene58	42	0.837594	0.0374219	Positive
AUX/IAA	Gene58	44	0.844234	0.0345049	Positive
AUX/IAA	Gene58	45	0.844501	0.0343897	Positive
AUX/IAA	Gene58	47	0.824601	0.0434491	Positive
AUX/IAA	Gene58	49	0.915116	0.0105022	Positive
AUX/IAA	Gene58	52	-0.818331	0.0465077	Negative
AUX/IAA	Gene58	57	0.858533	0.0286039	Positive
AUX/IAA	Gene58	71	-0.913586	0.0108785	Negative
AUX/IAA	Gene59	6	0.917172	0.0100066	Positive
AUX/IAA	Gene59	24	0.954966	0.0029964	Positive
AUX/IAA	Gene59	34	0.838453	0.0370381	Positive
AUX/IAA	Gene59	36	0.843382	0.0348728	Positive
AUX/IAA	Gene59	41	0.848283	0.032781	Positive
AUX/IAA	Gene59	56	-0.848724	0.0325956	Negative
AUX/IAA	Gene60	16	0.962029	0.00213532	Positive
AUX/IAA	Gene60	18	0.960725	0.00228348	Positive
AUX/IAA	Gene60	25	0.912217	0.0112206	Positive
AUX/IAA	Gene60	29	0.87081	0.0239569	Positive
AUX/IAA	Gene60	40	0.958927	0.00249582	Positive
AUX/IAA	Gene60	55	0.828735	0.0414858	Positive
AUX/IAA	Gene60	61	-0.91259	0.0111269	Negative
AUX/IAA	Gene60	63	0.863766	0.0265753	Positive
AUX/IAA	Gene61	1	0.911631	0.0113685	Positive
AUX/IAA	Gene61	3	0.912533	0.0111411	Positive
AUX/IAA	Gene61	5	0.920394	0.00925345	Positive
AUX/IAA	Gene61	11	0.853913	0.0304532	Positive
AUX/IAA	Gene61	18	-0.946965	0.00414448	Negative
AUX/IAA	Gene61	51	0.875762	0.0221939	Positive
AUX/IAA	Gene61	60	-0.91259	0.0111269	Negative
AUX/IAA	Gene61	73	0.915771	0.0103431	Positive
AUX/IAA	Gene61	74	0.878328	0.0213056	Positive
AUX/IAA	Gene61	76	0.899999	0.0145003	Positive
AUX/IAA	Gene62	22	-0.880547	0.0205512	Negative
AUX/IAA	Gene62	44	-0.862057	0.0272301	Negative
AUX/IAA	Gene62	54	0.885883	0.0187908	Positive
AUX/IAA	Gene62	69	0.820672	0.0453545	Positive
AUX/IAA	Gene63	17	0.849951	0.0320828	Positive
AUX/IAA	Gene63	18	0.923596	0.00853335	Positive
AUX/IAA	Gene63	40	0.841301	0.0357795	Positive
AUX/IAA	Gene63	60	0.863766	0.0265753	Positive
AUX/IAA	Gene64	11	0.92145	0.00901282	Positive
AUX/IAA	Gene64	14	-0.827722	0.041963	Negative
AUX/IAA	Gene64	25	-0.872653	0.0232934	Negative
AUX/IAA	Gene64	29	-0.928827	0.00741823	Negative
AUX/IAA	Gene64	51	0.929878	0.00720321	Positive
AUX/IAA	Gene64	55	-0.876375	0.0219802	Negative
AUX/IAA	Gene64	66	0.867505	0.0251693	Positive
AUX/IAA	Gene64	69	0.856938	0.0292362	Positive
AUX/IAA	Gene66	11	0.850161	0.0319954	Positive
AUX/IAA	Gene66	14	-0.851133	0.0315926	Negative
AUX/IAA	Gene66	16	-0.822995	0.0442232	Negative
AUX/IAA	Gene66	25	-0.928506	0.00748434	Negative
AUX/IAA	Gene66	29	-0.815464	0.0479384	Negative
AUX/IAA	Gene66	52	0.956114	0.00284673	Positive
AUX/IAA	Gene66	55	-0.879494	0.0209075	Negative
AUX/IAA	Gene66	64	0.867505	0.0251693	Positive
AUX/IAA	Gene66	68	-0.924686	0.00829478	Negative
AUX/IAA	Gene66	72	-0.836301	0.0380028	Negative
AUX/IAA	Gene67	4	-0.85487	0.0300655	Negative
AUX/IAA	Gene67	8	-0.924789	0.00827225	Negative
AUX/IAA	Gene67	12	-0.939487	0.00538192	Negative
AUX/IAA	Gene67	13	-0.970323	0.00130805	Negative
AUX/IAA	Gene67	31	-0.851927	0.0312652	Negative
AUX/IAA	Gene67	35	-0.8791	0.0210418	Negative
AUX/IAA	Gene67	42	-0.910875	0.011561	Negative
AUX/IAA	Gene67	44	-0.852471	0.0310416	Negative
AUX/IAA	Gene67	45	-0.876395	0.021973	Negative
AUX/IAA	Gene67	47	-0.926325	0.00794215	Negative
AUX/IAA	Gene67	49	-0.931645	0.00684884	Negative
AUX/IAA	Gene67	71	0.900361	0.0143974	Positive
AUX/IAA	Gene68	11	-0.848349	0.0327533	Negative
AUX/IAA	Gene68	52	-0.944436	0.00454526	Negative
AUX/IAA	Gene68	54	-0.884745	0.0191601	Negative
AUX/IAA	Gene68	66	-0.924686	0.00829478	Negative
AUX/IAA	Gene68	72	0.86091	0.0276737	Positive
AUX/IAA	Gene69	51	0.820815	0.0452844	Positive
AUX/IAA	Gene69	54	0.90153	0.0140672	Positive
AUX/IAA	Gene69	62	0.820672	0.0453545	Positive
AUX/IAA	Gene69	64	0.856938	0.0292362	Positive
AUX/IAA	Gene70	28	-0.863432	0.0267027	Negative
AUX/IAA	Gene71	4	-0.877634	0.021544	Negative
AUX/IAA	Gene71	8	-0.882157	0.0200122	Negative
AUX/IAA	Gene71	12	-0.910368	0.0116909	Negative
AUX/IAA	Gene71	13	-0.953323	0.00321724	Negative
AUX/IAA	Gene71	14	-0.911585	0.0113803	Negative
AUX/IAA	Gene71	22	-0.871754	0.0236158	Negative
AUX/IAA	Gene71	23	-0.892747	0.016638	Negative
AUX/IAA	Gene71	31	-0.875664	0.0222281	Negative
AUX/IAA	Gene71	42	-0.871285	0.0237852	Negative
AUX/IAA	Gene71	44	-0.894325	0.0161607	Negative
AUX/IAA	Gene71	45	-0.814377	0.0484861	Negative
AUX/IAA	Gene71	47	-0.95019	0.00365982	Negative
AUX/IAA	Gene71	49	-0.948057	0.00397705	Negative
AUX/IAA	Gene71	58	-0.913586	0.0108785	Negative
AUX/IAA	Gene71	67	0.900361	0.0143974	Positive
AUX/IAA	Gene72	1	-0.843574	0.0347898	Negative
AUX/IAA	Gene72	11	-0.844575	0.0343581	Negative
AUX/IAA	Gene72	66	-0.836301	0.0380028	Negative
AUX/IAA	Gene72	68	0.86091	0.0276737	Positive
AUX/IAA	Gene73	1	0.876828	0.0218228	Positive
AUX/IAA	Gene73	3	0.845928	0.0337785	Positive
AUX/IAA	Gene73	5	0.979944	0.000599314	Positive
AUX/IAA	Gene73	18	-0.845781	0.0338415	Negative
AUX/IAA	Gene73	19	0.824103	0.0436886	Positive
AUX/IAA	Gene73	61	0.915771	0.0103431	Positive
AUX/IAA	Gene73	74	0.992539	8.32937e-05	Positive
AUX/IAA	Gene73	76	0.843447	0.0348449	Positive
AUX/IAA	Gene74	1	0.82542	0.043057	Positive
AUX/IAA	Gene74	5	0.956335	0.00281828	Positive
AUX/IAA	Gene74	18	-0.829518	0.0411189	Negative
AUX/IAA	Gene74	19	0.844434	0.0344188	Positive
AUX/IAA	Gene74	61	0.878328	0.0213056	Positive
AUX/IAA	Gene74	73	0.992539	8.32937e-05	Positive
AUX/IAA	Gene74	75	0.853797	0.0305004	Positive
AUX/IAA	Gene75	19	0.862617	0.0270147	Positive
AUX/IAA	Gene75	74	0.853797	0.0305004	Positive
AUX/IAA	Gene76	1	0.989981	0.000150055	Positive
AUX/IAA	Gene76	3	0.997547	9.02e-06	Positive
AUX/IAA	Gene76	5	0.923384	0.00858019	Positive
AUX/IAA	Gene76	11	0.920084	0.00932469	Positive
AUX/IAA	Gene76	51	0.872017	0.0235211	Positive
AUX/IAA	Gene76	61	0.899999	0.0145003	Positive
AUX/IAA	Gene76	73	0.843447	0.0348449	Positive
Alfin-l	Gene1	5	0.998607	2.91e-06	Positive
Alfin-l	Gene5	1	0.998607	2.91e-06	Positive
BBR/BPC	Gene1	2	-0.951476	0.00347473	Negative
BBR/BPC	Gene2	1	-0.951476	0.00347473	Negative
BES1	Gene7	10	0.987986	0.000215655	Positive
BES1	Gene8	9	0.862131	0.0272014	Positive
BES1	Gene9	8	0.862131	0.0272014	Positive
BES1	Gene10	7	0.987986	0.000215655	Positive
BSD	Gene1	2	0.891435	0.0170396	Positive
BSD	Gene2	1	0.891435	0.0170396	Positive
BSD	Gene3	5	0.879138	0.0210287	Positive
BSD	Gene5	3	0.879138	0.0210287	Positive
BSD	Gene9	10	-0.879876	0.0207779	Negative
BSD	Gene10	9	-0.879876	0.0207779	Negative
C2C2-CO	Gene1	3	0.973241	0.0010645	Positive
C2C2-CO	Gene3	1	0.973241	0.0010645	Positive
C2C2-Do	Gene2	10	0.836588	0.0378734	Positive
C2C2-Do	Gene4	11	-0.878203	0.0213485	Negative
C2C2-Do	Gene4	12	-0.876167	0.0220524	Negative
C2C2-Do	Gene10	2	0.836588	0.0378734	Positive
C2C2-Do	Gene11	4	-0.878203	0.0213485	Negative
C2C2-Do	Gene12	4	-0.876167	0.0220524	Negative
C2C2-GA	Gene1	4	0.841197	0.035825	Positive
C2C2-GA	Gene1	7	0.822387	0.044518	Positive
C2C2-GA	Gene3	5	-0.846808	0.0334043	Negative
C2C2-GA	Gene4	1	0.841197	0.035825	Positive
C2C2-GA	Gene5	3	-0.846808	0.0334043	Negative
C2C2-GA	Gene7	1	0.822387	0.044518	Positive
C2C2-GA	Gene11	12	-0.888748	0.0178771	Negative
C2C2-GA	Gene11	17	0.814666	0.0483402	Positive
C2C2-GA	Gene12	11	-0.888748	0.0178771	Negative
C2C2-GA	Gene12	17	-0.944445	0.00454388	Negative
C2C2-GA	Gene13	14	0.917253	0.00998724	Positive
C2C2-GA	Gene14	13	0.917253	0.00998724	Positive
C2C2-GA	Gene14	15	0.848966	0.0324944	Positive
C2C2-GA	Gene14	16	0.840588	0.0360927	Positive
C2C2-GA	Gene15	14	0.848966	0.0324944	Positive
C2C2-GA	Gene15	16	0.998478	3.47e-06	Positive
C2C2-GA	Gene16	14	0.840588	0.0360927	Positive
C2C2-GA	Gene16	15	0.998478	3.47e-06	Positive
C2C2-GA	Gene17	11	0.814666	0.0483402	Positive
C2C2-GA	Gene17	12	-0.944445	0.00454388	Negative
C2H2	Gene1	4	0.910237	0.0117244	Positive
C2H2	Gene1	5	0.871975	0.0235365	Positive
C2H2	Gene1	19	0.833816	0.0391309	Positive
C2H2	Gene1	81	0.894021	0.016252	Positive
C2H2	Gene1	88	0.951321	0.00349684	Positive
C2H2	Gene1	122	0.902752	0.0137259	Positive
C2H2	Gene1	125	-0.887919	0.0181393	Negative
C2H2	Gene1	128	0.819558	0.0459014	Positive
C2H2	Gene1	145	0.84133	0.0357671	Positive
C2H2	Gene1	146	0.88659	0.0185635	Positive
C2H2	Gene1	147	0.894874	0.0159964	Positive
C2H2	Gene1	151	0.831905	0.0400092	Positive
C2H2	Gene2	3	0.979025	0.000655335	Positive
C2H2	Gene2	8	0.971816	0.00118032	Positive
C2H2	Gene2	10	0.951469	0.00347576	Positive
C2H2	Gene2	12	0.906633	0.012669	Positive
C2H2	Gene2	15	0.866097	0.0256945	Positive
C2H2	Gene2	22	0.856487	0.0294161	Positive
C2H2	Gene2	25	0.919008	0.00957387	Positive
C2H2	Gene2	31	0.923327	0.00859282	Positive
C2H2	Gene2	33	0.943638	0.00467546	Positive
C2H2	Gene2	35	0.994165	5.09723e-05	Positive
C2H2	Gene2	37	0.87557	0.022261	Positive
C2H2	Gene2	42	0.829446	0.0411522	Positive
C2H2	Gene2	44	0.919148	0.00954132	Positive
C2H2	Gene2	45	0.868946	0.0246371	Positive
C2H2	Gene2	47	0.844433	0.0344193	Positive
C2H2	Gene2	50	0.867805	0.0250582	Positive
C2H2	Gene2	58	-0.921966	0.00889648	Negative
C2H2	Gene2	79	0.890981	0.0171799	Positive
C2H2	Gene2	80	0.831255	0.0403099	Positive
C2H2	Gene2	84	0.888523	0.017948	Positive
C2H2	Gene2	85	0.972937	0.00108869	Positive
C2H2	Gene2	90	0.869517	0.024428	Positive
C2H2	Gene2	102	0.930783	0.00702074	Positive
C2H2	Gene2	138	0.908852	0.0120834	Positive
C2H2	Gene2	148	0.869512	0.0244299	Positive
C2H2	Gene2	149	0.834583	0.0387812	Positive
C2H2	Gene2	152	0.948897	0.0038505	Positive
C2H2	Gene2	153	0.948897	0.0038505	Positive
C2H2	Gene3	2	0.979025	0.000655335	Positive
C2H2	Gene3	8	0.964919	0.00182448	Positive
C2H2	Gene3	10	0.877655	0.0215368	Positive
C2H2	Gene3	12	0.934686	0.00625962	Positive
C2H2	Gene3	15	0.848082	0.0328656	Positive
C2H2	Gene3	25	0.843115	0.0349886	Positive
C2H2	Gene3	31	0.839421	0.036608	Positive
C2H2	Gene3	33	0.902233	0.0138703	Positive
C2H2	Gene3	35	0.968363	0.00148554	Positive
C2H2	Gene3	44	0.828496	0.0415981	Positive
C2H2	Gene3	50	0.840026	0.0363407	Positive
C2H2	Gene3	58	-0.965353	0.00177982	Negative
C2H2	Gene3	70	0.890203	0.0174213	Positive
C2H2	Gene3	79	0.909004	0.0120437	Positive
C2H2	Gene3	80	0.842703	0.0351674	Positive
C2H2	Gene3	84	0.816195	0.0475717	Positive
C2H2	Gene3	85	0.910556	0.0116426	Positive
C2H2	Gene3	102	0.910988	0.0115321	Positive
C2H2	Gene3	138	0.880181	0.0206749	Positive
C2H2	Gene3	148	0.920298	0.00927552	Positive
C2H2	Gene3	149	0.873978	0.0228217	Positive
C2H2	Gene3	152	0.918741	0.0096363	Positive
C2H2	Gene3	153	0.918741	0.0096363	Positive
C2H2	Gene4	1	0.910237	0.0117244	Positive
C2H2	Gene4	5	0.962011	0.00213731	Positive
C2H2	Gene4	13	0.920817	0.00915673	Positive
C2H2	Gene4	19	0.878393	0.0212831	Positive
C2H2	Gene4	74	0.905632	0.0129378	Positive
C2H2	Gene4	81	0.855783	0.0296981	Positive
C2H2	Gene4	88	0.884943	0.0190955	Positive
C2H2	Gene4	97	0.928321	0.00752273	Positive
C2H2	Gene4	110	-0.815302	0.0480197	Negative
C2H2	Gene4	128	0.899694	0.0145873	Positive
C2H2	Gene4	145	0.948218	0.00395258	Positive
C2H2	Gene4	146	0.967198	0.00159634	Positive
C2H2	Gene4	147	0.963348	0.00199042	Positive
C2H2	Gene4	151	0.955673	0.00290374	Positive
C2H2	Gene5	1	0.871975	0.0235365	Positive
C2H2	Gene5	4	0.962011	0.00213731	Positive
C2H2	Gene5	13	0.922057	0.00887599	Positive
C2H2	Gene5	17	0.824477	0.0435085	Positive
C2H2	Gene5	19	0.921875	0.00891678	Positive
C2H2	Gene5	32	0.865094	0.0260717	Positive
C2H2	Gene5	36	0.851219	0.0315571	Positive
C2H2	Gene5	41	0.850764	0.031745	Positive
C2H2	Gene5	74	0.973188	0.00106865	Positive
C2H2	Gene5	97	0.934434	0.00630741	Positive
C2H2	Gene5	145	0.938553	0.00554753	Positive
C2H2	Gene5	146	0.945459	0.00438102	Positive
C2H2	Gene5	147	0.938663	0.00552804	Positive
C2H2	Gene5	151	0.948844	0.00385846	Positive
C2H2	Gene6	65	0.938394	0.005576	Positive
C2H2	Gene6	68	0.928644	0.00745585	Positive
C2H2	Gene6	69	0.865785	0.0258115	Positive
C2H2	Gene6	71	0.841083	0.0358753	Positive
C2H2	Gene6	77	-0.906292	0.0127604	Negative
C2H2	Gene6	89	-0.917009	0.0100455	Negative
C2H2	Gene6	108	-0.951895	0.00341551	Negative
C2H2	Gene6	128	0.819289	0.046034	Positive
C2H2	Gene6	136	0.812114	0.0496354	Positive
C2H2	Gene7	39	0.936198	0.00597619	Positive
C2H2	Gene7	61	-0.832586	0.0396951	Negative
C2H2	Gene7	89	0.880833	0.020455	Positive
C2H2	Gene7	100	0.872839	0.0232269	Positive
C2H2	Gene7	129	-0.919715	0.00940971	Negative
C2H2	Gene8	2	0.971816	0.00118032	Positive
C2H2	Gene8	3	0.964919	0.00182448	Positive
C2H2	Gene8	10	0.930352	0.00710743	Positive
C2H2	Gene8	12	0.962798	0.00205027	Positive
C2H2	Gene8	15	0.946667	0.00419079	Positive
C2H2	Gene8	25	0.852595	0.0309909	Positive
C2H2	Gene8	31	0.884324	0.0192975	Positive
C2H2	Gene8	33	0.881802	0.0201304	Positive
C2H2	Gene8	35	0.962121	0.00212501	Positive
C2H2	Gene8	37	0.839019	0.0367865	Positive
C2H2	Gene8	44	0.844026	0.0345947	Positive
C2H2	Gene8	45	0.851617	0.0313926	Positive
C2H2	Gene8	50	0.875643	0.0222355	Positive
C2H2	Gene8	58	-0.891763	0.0169389	Negative
C2H2	Gene8	63	0.835911	0.0381786	Positive
C2H2	Gene8	70	0.845013	0.0341698	Positive
C2H2	Gene8	79	0.966283	0.00168606	Positive
C2H2	Gene8	80	0.933941	0.00640164	Positive
C2H2	Gene8	85	0.95149	0.00347279	Positive
C2H2	Gene8	98	0.866872	0.025405	Positive
C2H2	Gene8	102	0.825782	0.042884	Positive
C2H2	Gene8	138	0.891987	0.0168703	Positive
C2H2	Gene8	148	0.944694	0.00450354	Positive
C2H2	Gene8	149	0.898205	0.0150159	Positive
C2H2	Gene8	152	0.956565	0.00278892	Positive
C2H2	Gene8	153	0.956565	0.00278892	Positive
C2H2	Gene9	21	0.927111	0.00777559	Positive
C2H2	Gene9	22	0.849733	0.0321737	Positive
C2H2	Gene9	23	0.869828	0.0243141	Positive
C2H2	Gene10	2	0.951469	0.00347576	Positive
C2H2	Gene10	3	0.877655	0.0215368	Positive
C2H2	Gene10	8	0.930352	0.00710743	Positive
C2H2	Gene10	12	0.81144	0.04998	Positive
C2H2	Gene10	15	0.853465	0.0306356	Positive
C2H2	Gene10	16	0.898624	0.0148948	Positive
C2H2	Gene10	21	0.826985	0.0423115	Positive
C2H2	Gene10	22	0.869997	0.0242525	Positive
C2H2	Gene10	25	0.926168	0.00797543	Positive
C2H2	Gene10	28	0.87022	0.0241714	Positive
C2H2	Gene10	31	0.960658	0.00229129	Positive
C2H2	Gene10	33	0.933911	0.00640737	Positive
C2H2	Gene10	35	0.938822	0.00549964	Positive
C2H2	Gene10	37	0.94247	0.00486936	Positive
C2H2	Gene10	42	0.902136	0.0138974	Positive
C2H2	Gene10	44	0.970979	0.00125107	Positive
C2H2	Gene10	45	0.93952	0.00537617	Positive
C2H2	Gene10	47	0.828776	0.0414666	Positive
C2H2	Gene10	63	0.924773	0.0082758	Positive
C2H2	Gene10	79	0.833587	0.0392355	Positive
C2H2	Gene10	84	0.86972	0.0243538	Positive
C2H2	Gene10	85	0.994486	4.55278e-05	Positive
C2H2	Gene10	90	0.915062	0.0105152	Positive
C2H2	Gene10	102	0.862998	0.0268685	Positive
C2H2	Gene10	117	0.891158	0.0171251	Positive
C2H2	Gene10	120	0.894678	0.0160548	Positive
C2H2	Gene10	138	0.843423	0.034855	Positive
C2H2	Gene10	152	0.904103	0.0133533	Positive
C2H2	Gene10	153	0.904103	0.0133533	Positive
C2H2	Gene11	20	0.987708	0.000225725	Positive
C2H2	Gene11	34	-0.969923	0.00134336	Negative
C2H2	Gene11	38	0.942661	0.00483731	Positive
C2H2	Gene11	40	0.833436	0.0393049	Positive
C2H2	Gene11	52	-0.847243	0.03322	Negative
C2H2	Gene11	64	0.879263	0.020986	Positive
C2H2	Gene11	67	0.935562	0.00609464	Positive
C2H2	Gene11	73	-0.842231	0.035373	Negative
C2H2	Gene11	103	-0.827019	0.0422956	Negative
C2H2	Gene11	114	-0.828977	0.0413721	Negative
C2H2	Gene11	135	-0.839837	0.0364238	Negative
C2H2	Gene12	2	0.906633	0.012669	Positive
C2H2	Gene12	3	0.934686	0.00625962	Positive
C2H2	Gene12	8	0.962798	0.00205027	Positive
C2H2	Gene12	10	0.81144	0.04998	Positive
C2H2	Gene12	14	0.882506	0.0198964	Positive
C2H2	Gene12	15	0.957936	0.00261682	Positive
C2H2	Gene12	35	0.908884	0.012075	Positive
C2H2	Gene12	43	0.884592	0.01921	Positive
C2H2	Gene12	50	0.855101	0.0299726	Positive
C2H2	Gene12	58	-0.848784	0.0325706	Negative
C2H2	Gene12	66	0.850514	0.0318487	Positive
C2H2	Gene12	70	0.831421	0.0402328	Positive
C2H2	Gene12	79	0.960358	0.00232611	Positive
C2H2	Gene12	80	0.947691	0.00403271	Positive
C2H2	Gene12	85	0.855995	0.029613	Positive
C2H2	Gene12	98	0.833466	0.0392912	Positive
C2H2	Gene12	106	-0.825553	0.0429932	Negative
C2H2	Gene12	138	0.85906	0.0283964	Positive
C2H2	Gene12	148	0.946256	0.00425497	Positive
C2H2	Gene12	149	0.918337	0.00973099	Positive
C2H2	Gene12	152	0.928906	0.00740194	Positive
C2H2	Gene12	153	0.928906	0.00740194	Positive
C2H2	Gene13	4	0.920817	0.00915673	Positive
C2H2	Gene13	5	0.922057	0.00887599	Positive
C2H2	Gene13	17	0.821633	0.0448848	Positive
C2H2	Gene13	19	0.92684	0.0078327	Positive
C2H2	Gene13	30	0.869089	0.0245849	Positive
C2H2	Gene13	36	0.844415	0.034427	Positive
C2H2	Gene13	41	0.812535	0.0494207	Positive
C2H2	Gene13	74	0.858537	0.028602	Positive
C2H2	Gene13	81	0.85766	0.028949	Positive
C2H2	Gene13	97	0.956832	0.00275504	Positive
C2H2	Gene13	110	-0.860896	0.027679	Negative
C2H2	Gene13	145	0.956855	0.00275213	Positive
C2H2	Gene13	146	0.925856	0.00804216	Positive
C2H2	Gene13	147	0.918384	0.00971991	Positive
C2H2	Gene13	151	0.958716	0.00252139	Positive
C2H2	Gene14	12	0.882506	0.0198964	Positive
C2H2	Gene14	15	0.842466	0.0352706	Positive
C2H2	Gene14	24	0.835187	0.0385065	Positive
C2H2	Gene14	26	0.852828	0.0308955	Positive
C2H2	Gene14	39	0.858707	0.0285353	Positive
C2H2	Gene14	43	0.936066	0.0060007	Positive
C2H2	Gene14	56	0.860126	0.0279788	Positive
C2H2	Gene14	66	0.962696	0.00206143	Positive
C2H2	Gene14	79	0.867013	0.0253525	Positive
C2H2	Gene14	80	0.886734	0.0185172	Positive
C2H2	Gene14	86	-0.867371	0.0252191	Negative
C2H2	Gene14	98	0.838817	0.0368761	Positive
C2H2	Gene14	100	0.857254	0.0291103	Positive
C2H2	Gene14	112	0.871818	0.023593	Positive
C2H2	Gene14	123	0.843587	0.0347843	Positive
C2H2	Gene14	133	-0.900995	0.0142178	Negative
C2H2	Gene14	148	0.91684	0.0100859	Positive
C2H2	Gene15	2	0.866097	0.0256945	Positive
C2H2	Gene15	3	0.848082	0.0328656	Positive
C2H2	Gene15	8	0.946667	0.00419079	Positive
C2H2	Gene15	10	0.853465	0.0306356	Positive
C2H2	Gene15	12	0.957936	0.00261682	Positive
C2H2	Gene15	14	0.842466	0.0352706	Positive
C2H2	Gene15	35	0.870246	0.024162	Positive
C2H2	Gene15	50	0.84707	0.0332931	Positive
C2H2	Gene15	63	0.82568	0.0429326	Positive
C2H2	Gene15	79	0.94674	0.00417945	Positive
C2H2	Gene15	80	0.965853	0.00172914	Positive
C2H2	Gene15	85	0.880033	0.0207248	Positive
C2H2	Gene15	98	0.846602	0.0334915	Positive
C2H2	Gene15	138	0.832953	0.0395262	Positive
C2H2	Gene15	148	0.892986	0.0165653	Positive
C2H2	Gene15	149	0.864339	0.0263577	Positive
C2H2	Gene15	152	0.924657	0.00830092	Positive
C2H2	Gene15	153	0.924657	0.00830092	Positive
C2H2	Gene16	10	0.898624	0.0148948	Positive
C2H2	Gene16	28	0.852065	0.0312085	Positive
C2H2	Gene16	31	0.86697	0.0253685	Positive
C2H2	Gene16	32	0.813361	0.0490005	Positive
C2H2	Gene16	33	0.862852	0.0269246	Positive
C2H2	Gene16	37	0.845936	0.0337751	Positive
C2H2	Gene16	42	0.953341	0.00321481	Positive
C2H2	Gene16	44	0.95412	0.00310914	Positive
C2H2	Gene16	45	0.890377	0.017367	Positive
C2H2	Gene16	47	0.886957	0.0184458	Positive
C2H2	Gene16	55	0.935074	0.00618618	Positive
C2H2	Gene16	63	0.823721	0.0438723	Positive
C2H2	Gene16	72	0.827888	0.0418845	Positive
C2H2	Gene16	85	0.861482	0.0274518	Positive
C2H2	Gene16	90	0.931846	0.00680915	Positive
C2H2	Gene16	102	0.839684	0.0364916	Positive
C2H2	Gene16	117	0.95537	0.00294327	Positive
C2H2	Gene16	120	0.937214	0.00578945	Positive
C2H2	Gene16	122	0.86278	0.026952	Positive
C2H2	Gene17	5	0.824477	0.0435085	Positive
C2H2	Gene17	13	0.821633	0.0448848	Positive
C2H2	Gene17	19	0.960262	0.00233729	Positive
C2H2	Gene17	30	0.821082	0.0451539	Positive
C2H2	Gene17	32	0.811717	0.0498384	Positive
C2H2	Gene17	33	0.87044	0.0240914	Positive
C2H2	Gene17	36	0.989466	0.000165874	Positive
C2H2	Gene17	41	0.983415	0.00041032	Positive
C2H2	Gene17	58	-0.86066	0.0277707	Negative
C2H2	Gene17	60	-0.827546	0.042046	Negative
C2H2	Gene17	72	0.862242	0.0271589	Positive
C2H2	Gene17	74	0.884601	0.0192071	Positive
C2H2	Gene17	93	0.95424	0.00309299	Positive
C2H2	Gene17	97	0.910683	0.0116101	Positive
C2H2	Gene17	102	0.879438	0.0209267	Positive
C2H2	Gene17	105	0.904144	0.0133421	Positive
C2H2	Gene17	110	-0.939679	0.00534825	Negative
C2H2	Gene17	130	-0.894725	0.0160408	Negative
C2H2	Gene18	23	0.85032	0.0319295	Positive
C2H2	Gene18	50	0.845439	0.0339877	Positive
C2H2	Gene18	84	0.839154	0.0367264	Positive
C2H2	Gene18	108	-0.860434	0.0278587	Negative
C2H2	Gene18	111	0.886742	0.0185148	Positive
C2H2	Gene18	118	0.813176	0.0490945	Positive
C2H2	Gene18	134	0.878953	0.0210917	Positive
C2H2	Gene18	138	0.850989	0.0316519	Positive
C2H2	Gene19	1	0.833816	0.0391309	Positive
C2H2	Gene19	4	0.878393	0.0212831	Positive
C2H2	Gene19	5	0.921875	0.00891678	Positive
C2H2	Gene19	13	0.92684	0.0078327	Positive
C2H2	Gene19	17	0.960262	0.00233729	Positive
C2H2	Gene19	30	0.901745	0.0140068	Positive
C2H2	Gene19	36	0.966728	0.00164213	Positive
C2H2	Gene19	41	0.965874	0.00172697	Positive
C2H2	Gene19	72	0.869679	0.0243686	Positive
C2H2	Gene19	74	0.921359	0.00903354	Positive
C2H2	Gene19	93	0.890908	0.0172026	Positive
C2H2	Gene19	97	0.952288	0.00336038	Positive
C2H2	Gene19	105	0.915443	0.0104225	Positive
C2H2	Gene19	110	-0.923764	0.00849634	Negative
C2H2	Gene19	145	0.83393	0.0390786	Positive
C2H2	Gene19	146	0.818809	0.0462712	Positive
C2H2	Gene19	151	0.842612	0.0352071	Positive
C2H2	Gene20	11	0.987708	0.000225725	Positive
C2H2	Gene20	34	-0.987763	0.000223702	Negative
C2H2	Gene20	38	0.910279	0.0117137	Positive
C2H2	Gene20	52	-0.892813	0.0166177	Negative
C2H2	Gene20	64	0.825692	0.0429268	Positive
C2H2	Gene20	67	0.878984	0.021081	Positive
C2H2	Gene20	73	-0.862395	0.0271	Negative
C2H2	Gene21	9	0.927111	0.00777559	Positive
C2H2	Gene21	10	0.826985	0.0423115	Positive
C2H2	Gene21	22	0.982982	0.000431975	Positive
C2H2	Gene21	23	0.836395	0.0379602	Positive
C2H2	Gene21	25	0.958993	0.00248793	Positive
C2H2	Gene21	33	0.835822	0.0382189	Positive
C2H2	Gene21	37	0.830013	0.0408872	Positive
C2H2	Gene21	42	0.817669	0.0468359	Positive
C2H2	Gene21	44	0.842553	0.0352328	Positive
C2H2	Gene21	82	0.869813	0.0243198	Positive
C2H2	Gene21	85	0.847362	0.0331692	Positive
C2H2	Gene21	117	0.820986	0.0452005	Positive
C2H2	Gene21	120	0.892503	0.0167123	Positive
C2H2	Gene22	2	0.856487	0.0294161	Positive
C2H2	Gene22	9	0.849733	0.0321737	Positive
C2H2	Gene22	10	0.869997	0.0242525	Positive
C2H2	Gene22	21	0.982982	0.000431975	Positive
C2H2	Gene22	25	0.989817	0.000155007	Positive
C2H2	Gene22	31	0.827649	0.0419975	Positive
C2H2	Gene22	33	0.913849	0.0108133	Positive
C2H2	Gene22	35	0.872053	0.0235085	Positive
C2H2	Gene22	37	0.834182	0.0389637	Positive
C2H2	Gene22	42	0.846944	0.0333464	Positive
C2H2	Gene22	44	0.887571	0.0182497	Positive
C2H2	Gene22	82	0.837038	0.0376711	Positive
C2H2	Gene22	84	0.829811	0.0409817	Positive
C2H2	Gene22	85	0.894487	0.0161123	Positive
C2H2	Gene22	102	0.848752	0.0325841	Positive
C2H2	Gene22	117	0.834161	0.0389732	Positive
C2H2	Gene22	120	0.90168	0.0140251	Positive
C2H2	Gene23	9	0.869828	0.0243141	Positive
C2H2	Gene23	18	0.85032	0.0319295	Positive
C2H2	Gene23	21	0.836395	0.0379602	Positive
C2H2	Gene23	37	0.865849	0.0257876	Positive
C2H2	Gene23	104	0.865078	0.0260777	Positive
C2H2	Gene23	111	0.830139	0.0408287	Positive
C2H2	Gene23	134	0.876924	0.0217894	Positive
C2H2	Gene24	14	0.835187	0.0385065	Positive
C2H2	Gene24	26	0.888445	0.0179726	Positive
C2H2	Gene24	29	0.904535	0.0132353	Positive
C2H2	Gene24	109	0.891728	0.0169496	Positive
C2H2	Gene24	112	0.918396	0.00971722	Positive
C2H2	Gene24	131	-0.844906	0.034216	Negative
C2H2	Gene24	143	-0.830187	0.0408065	Negative
C2H2	Gene25	2	0.919008	0.00957387	Positive
C2H2	Gene25	3	0.843115	0.0349886	Positive
C2H2	Gene25	8	0.852595	0.0309909	Positive
C2H2	Gene25	10	0.926168	0.00797543	Positive
C2H2	Gene25	21	0.958993	0.00248793	Positive
C2H2	Gene25	22	0.989817	0.000155007	Positive
C2H2	Gene25	31	0.886365	0.0186358	Positive
C2H2	Gene25	33	0.947627	0.0040426	Positive
C2H2	Gene25	35	0.9285	0.00748564	Positive
C2H2	Gene25	37	0.881122	0.0203579	Positive
C2H2	Gene25	42	0.875368	0.0223318	Positive
C2H2	Gene25	44	0.929273	0.00732658	Positive
C2H2	Gene25	82	0.820749	0.0453165	Positive
C2H2	Gene25	84	0.871055	0.0238684	Positive
C2H2	Gene25	85	0.947545	0.00405516	Positive
C2H2	Gene25	102	0.888757	0.017874	Positive
C2H2	Gene25	117	0.856976	0.029221	Positive
C2H2	Gene25	120	0.905832	0.012884	Positive
C2H2	Gene25	138	0.814629	0.0483585	Positive
C2H2	Gene25	152	0.869266	0.0245198	Positive
C2H2	Gene25	153	0.869266	0.0245198	Positive
C2H2	Gene26	14	0.852828	0.0308955	Positive
C2H2	Gene26	24	0.888445	0.0179726	Positive
C2H2	Gene26	29	0.816236	0.0475508	Positive
C2H2	Gene26	75	0.928438	0.00749849	Positive
C2H2	Gene26	86	-0.831464	0.0402128	Negative
C2H2	Gene26	109	0.855188	0.0299375	Positive
C2H2	Gene26	112	0.916781	0.0101	Positive
C2H2	Gene26	123	0.927995	0.00759051	Positive
C2H2	Gene26	132	-0.890113	0.0174494	Negative
C2H2	Gene26	133	-0.914826	0.010573	Negative
C2H2	Gene26	144	-0.842373	0.0353114	Negative
C2H2	Gene27	49	0.904021	0.0133759	Positive
C2H2	Gene27	52	-0.819857	0.0457543	Negative
C2H2	Gene27	59	0.904021	0.0133759	Positive
C2H2	Gene27	60	0.88412	0.0193642	Positive
C2H2	Gene27	61	0.898502	0.0149301	Positive
C2H2	Gene27	86	0.952065	0.00339153	Positive
C2H2	Gene27	107	0.904021	0.0133759	Positive
C2H2	Gene27	119	0.94033	0.00523458	Positive
C2H2	Gene27	123	-0.855077	0.0299821	Negative
C2H2	Gene27	130	0.829436	0.0411573	Positive
C2H2	Gene27	132	0.97604	0.000854264	Positive
C2H2	Gene27	141	0.966374	0.00167702	Positive
C2H2	Gene27	142	0.973068	0.00107827	Positive
C2H2	Gene27	144	0.850369	0.0319091	Positive
C2H2	Gene28	10	0.87022	0.0241714	Positive
C2H2	Gene28	16	0.852065	0.0312085	Positive
C2H2	Gene28	31	0.923848	0.00847788	Positive
C2H2	Gene28	37	0.936343	0.00594933	Positive
C2H2	Gene28	42	0.867782	0.0250666	Positive
C2H2	Gene28	44	0.866313	0.0256138	Positive
C2H2	Gene28	45	0.97083	0.00126389	Positive
C2H2	Gene28	55	0.875015	0.0224558	Positive
C2H2	Gene28	63	0.937307	0.0057725	Positive
C2H2	Gene28	84	0.817481	0.0469296	Positive
C2H2	Gene28	85	0.830275	0.0407653	Positive
C2H2	Gene28	90	0.926689	0.00786475	Positive
C2H2	Gene28	103	-0.857862	0.0288692	Negative
C2H2	Gene28	111	0.840404	0.036174	Positive
C2H2	Gene28	117	0.882455	0.0199131	Positive
C2H2	Gene28	118	0.858222	0.0287266	Positive
C2H2	Gene28	134	0.83227	0.0398408	Positive
C2H2	Gene29	24	0.904535	0.0132353	Positive
C2H2	Gene29	26	0.816236	0.0475508	Positive
C2H2	Gene29	86	-0.85023	0.0319666	Negative
C2H2	Gene29	112	0.823167	0.0441402	Positive
C2H2	Gene29	132	-0.815769	0.0477853	Negative
C2H2	Gene30	13	0.869089	0.0245849	Positive
C2H2	Gene30	17	0.821082	0.0451539	Positive
C2H2	Gene30	19	0.901745	0.0140068	Positive
C2H2	Gene30	36	0.8575	0.0290126	Positive
C2H2	Gene30	41	0.855248	0.0299131	Positive
C2H2	Gene30	72	0.82074	0.0453213	Positive
C2H2	Gene30	93	0.856304	0.0294892	Positive
C2H2	Gene30	105	0.844084	0.0345696	Positive
C2H2	Gene30	141	-0.863681	0.0266077	Negative
C2H2	Gene30	142	-0.906197	0.0127858	Negative
C2H2	Gene31	2	0.923327	0.00859282	Positive
C2H2	Gene31	3	0.839421	0.036608	Positive
C2H2	Gene31	8	0.884324	0.0192975	Positive
C2H2	Gene31	10	0.960658	0.00229129	Positive
C2H2	Gene31	16	0.86697	0.0253685	Positive
C2H2	Gene31	22	0.827649	0.0419975	Positive
C2H2	Gene31	25	0.886365	0.0186358	Positive
C2H2	Gene31	28	0.923848	0.00847788	Positive
C2H2	Gene31	33	0.844861	0.0342351	Positive
C2H2	Gene31	35	0.932419	0.00669646	Positive
C2H2	Gene31	37	0.99011	0.000146243	Positive
C2H2	Gene31	42	0.931129	0.00695155	Positive
C2H2	Gene31	44	0.959617	0.00241329	Positive
C2H2	Gene31	45	0.971339	0.00122039	Positive
C2H2	Gene31	47	0.889445	0.017658	Positive
C2H2	Gene31	50	0.898769	0.0148528	Positive
C2H2	Gene31	63	0.891397	0.0170514	Positive
C2H2	Gene31	84	0.95626	0.0028279	Positive
C2H2	Gene31	85	0.956877	0.00274934	Positive
C2H2	Gene31	90	0.957034	0.00272944	Positive
C2H2	Gene31	102	0.834888	0.0386421	Positive
C2H2	Gene31	111	0.932537	0.00667344	Positive
C2H2	Gene31	117	0.91364	0.010865	Positive
C2H2	Gene31	118	0.914813	0.0105762	Positive
C2H2	Gene31	120	0.857721	0.0289248	Positive
C2H2	Gene31	134	0.859757	0.0281231	Positive
C2H2	Gene31	138	0.922392	0.00880079	Positive
C2H2	Gene31	152	0.929461	0.00728821	Positive
C2H2	Gene31	153	0.929461	0.00728821	Positive
C2H2	Gene32	5	0.865094	0.0260717	Positive
C2H2	Gene32	16	0.813361	0.0490005	Positive
C2H2	Gene32	17	0.811717	0.0498384	Positive
C2H2	Gene32	41	0.835826	0.038217	Positive
C2H2	Gene32	74	0.942515	0.00486173	Positive
C2H2	Gene32	120	0.846594	0.0334949	Positive
C2H2	Gene33	2	0.943638	0.00467546	Positive
C2H2	Gene33	3	0.902233	0.0138703	Positive
C2H2	Gene33	8	0.881802	0.0201304	Positive
C2H2	Gene33	10	0.933911	0.00640737	Positive
C2H2	Gene33	16	0.862852	0.0269246	Positive
C2H2	Gene33	17	0.87044	0.0240914	Positive
C2H2	Gene33	21	0.835822	0.0382189	Positive
C2H2	Gene33	22	0.913849	0.0108133	Positive
C2H2	Gene33	25	0.947627	0.0040426	Positive
C2H2	Gene33	31	0.844861	0.0342351	Positive
C2H2	Gene33	35	0.921101	0.00909203	Positive
C2H2	Gene33	36	0.813509	0.0489256	Positive
C2H2	Gene33	41	0.840256	0.0362391	Positive
C2H2	Gene33	42	0.85052	0.0318465	Positive
C2H2	Gene33	44	0.930945	0.00698825	Positive
C2H2	Gene33	47	0.819486	0.045937	Positive
C2H2	Gene33	58	-0.900928	0.0142367	Negative
C2H2	Gene33	85	0.945553	0.00436593	Positive
C2H2	Gene33	90	0.811913	0.0497382	Positive
C2H2	Gene33	93	0.81305	0.0491583	Positive
C2H2	Gene33	102	0.949073	0.00382428	Positive
C2H2	Gene33	117	0.822428	0.044498	Positive
C2H2	Gene33	120	0.877241	0.0216795	Positive
C2H2	Gene33	152	0.814775	0.048285	Positive
C2H2	Gene33	153	0.814775	0.048285	Positive
C2H2	Gene34	11	-0.969923	0.00134336	Negative
C2H2	Gene34	20	-0.987763	0.000223702	Negative
C2H2	Gene34	38	-0.883618	0.0195289	Negative
C2H2	Gene34	52	0.945486	0.0043767	Positive
C2H2	Gene34	60	-0.82635	0.0426132	Negative
C2H2	Gene34	64	-0.845928	0.0337784	Negative
C2H2	Gene34	67	-0.837697	0.0373755	Negative
C2H2	Gene34	73	0.899341	0.0146883	Positive
C2H2	Gene34	103	0.815324	0.0480084	Positive
C2H2	Gene34	114	0.873242	0.0230831	Positive
C2H2	Gene34	116	0.826151	0.042708	Positive
C2H2	Gene35	2	0.994165	5.09723e-05	Positive
C2H2	Gene35	3	0.968363	0.00148554	Positive
C2H2	Gene35	8	0.962121	0.00212501	Positive
C2H2	Gene35	10	0.938822	0.00549964	Positive
C2H2	Gene35	12	0.908884	0.012075	Positive
C2H2	Gene35	15	0.870246	0.024162	Positive
C2H2	Gene35	22	0.872053	0.0235085	Positive
C2H2	Gene35	25	0.9285	0.00748564	Positive
C2H2	Gene35	31	0.932419	0.00669646	Positive
C2H2	Gene35	33	0.921101	0.00909203	Positive
C2H2	Gene35	37	0.892483	0.0167183	Positive
C2H2	Gene35	42	0.829743	0.0410136	Positive
C2H2	Gene35	44	0.910548	0.0116447	Positive
C2H2	Gene35	45	0.860616	0.027788	Positive
C2H2	Gene35	47	0.845521	0.0339526	Positive
C2H2	Gene35	50	0.90408	0.0133596	Positive
C2H2	Gene35	58	-0.889008	0.0177953	Negative
C2H2	Gene35	79	0.884645	0.0191927	Positive
C2H2	Gene35	80	0.83065	0.0405905	Positive
C2H2	Gene35	84	0.916365	0.0101998	Positive
C2H2	Gene35	85	0.966167	0.00169769	Positive
C2H2	Gene35	90	0.858869	0.0284716	Positive
C2H2	Gene35	102	0.917609	0.00990283	Positive
C2H2	Gene35	111	0.853002	0.0308244	Positive
C2H2	Gene35	118	0.83802	0.0372313	Positive
C2H2	Gene35	138	0.941236	0.0050783	Positive
C2H2	Gene35	148	0.84135	0.0357581	Positive
C2H2	Gene35	149	0.846154	0.0336821	Positive
C2H2	Gene35	152	0.969336	0.00139599	Positive
C2H2	Gene35	153	0.969336	0.00139599	Positive
C2H2	Gene36	5	0.851219	0.0315571	Positive
C2H2	Gene36	13	0.844415	0.034427	Positive
C2H2	Gene36	17	0.989466	0.000165874	Positive
C2H2	Gene36	19	0.966728	0.00164213	Positive
C2H2	Gene36	30	0.8575	0.0290126	Positive
C2H2	Gene36	33	0.813509	0.0489256	Positive
C2H2	Gene36	41	0.991726	0.00010241	Positive
C2H2	Gene36	58	-0.819041	0.0461563	Negative
C2H2	Gene36	60	-0.883826	0.0194605	Negative
C2H2	Gene36	72	0.876969	0.0217739	Positive
C2H2	Gene36	74	0.901139	0.0141773	Positive
C2H2	Gene36	93	0.95325	0.00322727	Positive
C2H2	Gene36	97	0.907142	0.0125336	Positive
C2H2	Gene36	105	0.86302	0.0268603	Positive
C2H2	Gene36	110	-0.898892	0.0148174	Negative
C2H2	Gene36	130	-0.906449	0.0127182	Negative
C2H2	Gene36	141	-0.835151	0.0385228	Negative
C2H2	Gene36	142	-0.834239	0.0389376	Negative
C2H2	Gene37	2	0.87557	0.022261	Positive
C2H2	Gene37	8	0.839019	0.0367865	Positive
C2H2	Gene37	10	0.94247	0.00486936	Positive
C2H2	Gene37	16	0.845936	0.0337751	Positive
C2H2	Gene37	21	0.830013	0.0408872	Positive
C2H2	Gene37	22	0.834182	0.0389637	Positive
C2H2	Gene37	23	0.865849	0.0257876	Positive
C2H2	Gene37	25	0.881122	0.0203579	Positive
C2H2	Gene37	28	0.936343	0.00594933	Positive
C2H2	Gene37	31	0.99011	0.000146243	Positive
C2H2	Gene37	35	0.892483	0.0167183	Positive
C2H2	Gene37	42	0.927082	0.00778169	Positive
C2H2	Gene37	44	0.942713	0.00482862	Positive
C2H2	Gene37	45	0.955158	0.0029711	Positive
C2H2	Gene37	47	0.848582	0.0326555	Positive
C2H2	Gene37	50	0.881042	0.0203848	Positive
C2H2	Gene37	63	0.898319	0.0149829	Positive
C2H2	Gene37	84	0.941024	0.00511463	Positive
C2H2	Gene37	85	0.935359	0.00613272	Positive
C2H2	Gene37	90	0.926874	0.00782565	Positive
C2H2	Gene37	111	0.934559	0.00628372	Positive
C2H2	Gene37	117	0.922152	0.00885456	Positive
C2H2	Gene37	118	0.910511	0.011654	Positive
C2H2	Gene37	120	0.871563	0.0236847	Positive
C2H2	Gene37	134	0.88906	0.0177788	Positive
C2H2	Gene37	138	0.897647	0.0151781	Positive
C2H2	Gene37	152	0.906649	0.012665	Positive
C2H2	Gene37	153	0.906649	0.012665	Positive
C2H2	Gene38	11	0.942661	0.00483731	Positive
C2H2	Gene38	20	0.910279	0.0117137	Positive
C2H2	Gene38	34	-0.883618	0.0195289	Negative
C2H2	Gene38	40	0.915755	0.0103469	Positive
C2H2	Gene38	64	0.921265	0.00905464	Positive
C2H2	Gene38	67	0.935003	0.00619965	Positive
C2H2	Gene38	135	-0.902386	0.0138276	Negative
C2H2	Gene39	7	0.936198	0.00597619	Positive
C2H2	Gene39	14	0.858707	0.0285353	Positive
C2H2	Gene39	66	0.880969	0.0204092	Positive
C2H2	Gene39	79	0.821877	0.0447662	Positive
C2H2	Gene39	80	0.847321	0.0331866	Positive
C2H2	Gene39	98	0.923921	0.0084618	Positive
C2H2	Gene39	100	0.942906	0.00479652	Positive
C2H2	Gene39	129	-0.843978	0.0346154	Negative
C2H2	Gene39	148	0.812881	0.0492444	Positive
C2H2	Gene39	149	0.822049	0.0446825	Positive
C2H2	Gene40	11	0.833436	0.0393049	Positive
C2H2	Gene40	38	0.915755	0.0103469	Positive
C2H2	Gene40	64	0.976807	0.000800614	Positive
C2H2	Gene40	67	0.889307	0.0177013	Positive
C2H2	Gene40	87	0.909696	0.011864	Positive
C2H2	Gene41	5	0.850764	0.031745	Positive
C2H2	Gene41	13	0.812535	0.0494207	Positive
C2H2	Gene41	17	0.983415	0.00041032	Positive
C2H2	Gene41	19	0.965874	0.00172697	Positive
C2H2	Gene41	30	0.855248	0.0299131	Positive
C2H2	Gene41	32	0.835826	0.038217	Positive
C2H2	Gene41	33	0.840256	0.0362391	Positive
C2H2	Gene41	36	0.991726	0.00010241	Positive
C2H2	Gene41	58	-0.827552	0.0420431	Negative
C2H2	Gene41	60	-0.849076	0.0324481	Negative
C2H2	Gene41	72	0.928957	0.00739144	Positive
C2H2	Gene41	74	0.901304	0.0141307	Positive
C2H2	Gene41	93	0.932834	0.0066155	Positive
C2H2	Gene41	97	0.878749	0.0211615	Positive
C2H2	Gene41	102	0.814974	0.048185	Positive
C2H2	Gene41	105	0.875648	0.0222338	Positive
C2H2	Gene41	110	-0.876838	0.0218191	Negative
C2H2	Gene41	130	-0.872692	0.0232792	Negative
C2H2	Gene41	141	-0.854116	0.0303709	Negative
C2H2	Gene41	142	-0.825369	0.0430814	Negative
C2H2	Gene42	2	0.829446	0.0411522	Positive
C2H2	Gene42	10	0.902136	0.0138974	Positive
C2H2	Gene42	16	0.953341	0.00321481	Positive
C2H2	Gene42	21	0.817669	0.0468359	Positive
C2H2	Gene42	22	0.846944	0.0333464	Positive
C2H2	Gene42	25	0.875368	0.0223318	Positive
C2H2	Gene42	28	0.867782	0.0250666	Positive
C2H2	Gene42	31	0.931129	0.00695155	Positive
C2H2	Gene42	33	0.85052	0.0318465	Positive
C2H2	Gene42	35	0.829743	0.0410136	Positive
C2H2	Gene42	37	0.927082	0.00778169	Positive
C2H2	Gene42	44	0.976049	0.000853629	Positive
C2H2	Gene42	45	0.89945	0.0146571	Positive
C2H2	Gene42	47	0.944804	0.00448582	Positive
C2H2	Gene42	55	0.883827	0.0194604	Positive
C2H2	Gene42	68	0.847404	0.0331516	Positive
C2H2	Gene42	84	0.921558	0.0089884	Positive
C2H2	Gene42	85	0.883501	0.0195673	Positive
C2H2	Gene42	90	0.944054	0.00460746	Positive
C2H2	Gene42	102	0.862523	0.0270506	Positive
C2H2	Gene42	111	0.835363	0.0384269	Positive
C2H2	Gene42	117	0.993607	6.11724e-05	Positive
C2H2	Gene42	120	0.954404	0.00307106	Positive
C2H2	Gene43	12	0.884592	0.01921	Positive
C2H2	Gene43	14	0.936066	0.0060007	Positive
C2H2	Gene43	53	0.896969	0.0153763	Positive
C2H2	Gene43	54	0.849929	0.0320919	Positive
C2H2	Gene43	56	0.958173	0.00258769	Positive
C2H2	Gene43	66	0.933203	0.00654383	Positive
C2H2	Gene43	70	0.826186	0.0426915	Positive
C2H2	Gene43	79	0.816592	0.0473729	Positive
C2H2	Gene43	86	-0.832848	0.0395746	Negative
C2H2	Gene43	106	-0.873734	0.0229082	Negative
C2H2	Gene43	112	0.861016	0.0276326	Positive
C2H2	Gene43	123	0.836882	0.0377412	Positive
C2H2	Gene43	133	-0.866542	0.0255282	Negative
C2H2	Gene43	148	0.872124	0.0234828	Positive
C2H2	Gene43	149	0.826401	0.042589	Positive
C2H2	Gene44	2	0.919148	0.00954132	Positive
C2H2	Gene44	3	0.828496	0.0415981	Positive
C2H2	Gene44	8	0.844026	0.0345947	Positive
C2H2	Gene44	10	0.970979	0.00125107	Positive
C2H2	Gene44	16	0.95412	0.00310914	Positive
[truncated: 36,913 more rows]

## Sheet: Overall correlation table
Table showing nature of Correlation coefficient between different gene pairs in a TF family.
TF family	Number of gene pairs with negative correlation	Number of gene pairs with non significant correlation	Number of gene pairs with positive correlation	Total number of gene pairs examined	Number of TF encoding genes in this family
ABI3VP1	70	2150	132	2352	49
Alfin-like	0	18	2	20	5
AP2-EREBP	162	5472	372	6006	78
ARF	0	52	4	56	8
ARID	0	58	14	72	9
ARR-B	0	12	0	12	4
AUX/IAA	120	5166	414	5700	76
BBR/BPC	2	0	0	2	2
BES1	0	128	4	132	12
bHLH	404	18866	1036	20306	143
BSD	2	84	4	90	10
bZIP	60	2216	76	2352	49
C2C2-CO-like	0	10	2	12	4
C2C2-Dof	4	126	2	132	12
C2C2-GATA	6	253	14	272	17
C2H2	350	21302	1604	23256	153
C3H	1710	93930	5802	101442	319
CAMTA	14	70	6	90	10
CCAAT	10	544	46	600	25
Coactivator p15	0	28	2	30	6
CPP	4	36	2	42	7
CSD	0	124	8	132	12
DBP	10	254	8	272	17
DDT	0	110	22	132	12
E2F-DP	4	72	14	90	10
EIL	2	82	6	90	10
FAR1	956	74202	5214	80372	284
FHA	296	18528	1482	20306	143
G2-like	12	376	32	420	21
GNAT	172	6158	312	6642	82
GRAS	0	254	18	272	17
GRF	0	30	12	42	7
HB	52	4388	252	4692	69
HMG	4	356	20	380	20
HRT	0	30	0	30	6
HSF	2	10	0	12	4
Jumonji	6	464	36	506	23
LFY	0	2	0	2	2
LIM	2	256	14	272	17
LOB	34	1812	224	2070	46
LUG	6	380	34	420	21
MADS	232	11814	836	12882	114
MBF1	0	6	0	6	3
MED6	0	0	2	2	2
mTERF	142	4832	282	5256	73
MYB	40	2376	340	2756	53
MYB-related	586	33108	1838	35532	189
NAC	210	10454	678	11342	107
OFP	4	36	2	42	7
Orphans	414	24100	1246	25760	161
PBF-2-like	0	36	6	42	7
PHD	666	31036	2708	34410	186
PLATZ	4	34	4	42	7
Pseudo ARR-B	2	16	2	20	5
RB	2	18	0	20	5
Rcd1-like	0	2	0	2	2
RWP-RK	2	182	26	210	15
SBP	20	1466	154	1640	41
SET	318	16368	1126	17822	134
Sigma70-like	0	50	6	56	8
SNF2	314	17254	1614	19182	139
SRS	0	0	2	2	2
SWI/SNF-BAF60b	6	252	14	272	17
TAZ	0	28	2	30	6
TCP	0	40	2	42	7
Tify	22	974	60	1056	33
TIG	30	3976	1694	5700	76
TRAF	236	9926	550	10712	104
Trihelix	68	2978	146	3192	57
TUB	4	46	6	56	8
WRKY	82	4890	430	5402	74
