# Supplementary material for: Transcriptome-wide profiling and expression analysis of transcription factor families in a liverwort, Marchantia polymorpha
Source: BMC Genomics. 2013 Dec 23;14:915. doi: 10.1186/1471-2164-14-915 (PMC3880041; doi:10.1186/1471-2164-14-915)
Supplement: Additional file 11 — List of primer sequences used for RT-PCR and real-time PCR experiments. Forward and Reverse primer sequences used in PCR. [file 1471-2164-14-915-S11.xlsx]

## Sheet: Sheet1
S. No.	Gene/Transcript Name	Fprimer	Rprimer
1	MpAct1	F: gagcgcggttactctttcac	R: gaccgtcaggaagctcgtag
2	MpCDPK	F: AAGAATGCGCTCAATCCCAACG	R: TCCGAACATCCTCTACGTCATC
3	Locus_1687	F: ACCAGCTCAGTCTAGCATTGTCAG	R: CTGACCTGAAGTGGACATGAAC
4	Locus_1570	F: ACCACGAACGTATGCAAGACTTAG	R: GGAATTTGCTAGCGGTCTGTTC
5	Locus_7832	F: CTCAGCTCCATATCCTCAATGTC	R: CCAGAAGAACGACTTGGACAAC
6	Locus_4511	F: CTGAACAACCTGATGACCACTCT	R: GCTCTCCGGATCTAACTGAATAGA
7	Locus_58498	F: CAGTATCATGAAGTGCGACGTT	R: AGACTCGTCGTACTCCTCCTTG
8	Locus_59118	F: CGCGCAGCTGCACCACTTCG	R: GCACGCGGCAGTAAACCCATCC
9	Locus_60529	F: ACTCTCCACGGCCTCTGATAATA	R: TTACGGTGTACTGCTACTCGTCAT
10	Locus_72218	F: TGCAACTGTACGCACTTGTCGGG	R: ACTCGGGCATCTGTGCAGGAG
11	Locus_72522	F: AAGGTTCAAAATATGCAGCTGACCG	R: GGCCGCCACGGAATGGAGG
12	Locus_73074	F: CACACGGGTGACTGCGATGC	R: GCCAGAATCGAGCCGAGCAG
13	Locus_22650	F: AGACGAGGAATTACCACTGCAC	R: ACCATCTCCATTCATGACCTTC
14	Locus_16218	F: CAGTCTGAACGGCCTTCTTTAT	R: GAGTGGTGGTGGATGCTTATG
15	Locus_6073	F: TAGAAGCACTTTCTGTGGACGA	R: GCTCCCCCAGAACGTAAATACT
16	Locus_62041	F: GGAGAAGGAGACGGACAGAAC	R: GACTGCGTTATCTCCTCTGACG
17	Locus_73685	F: ATAGCAAGCAGTGTCGAGAGAGAT	R: GAGCCACATCTTCAGTAAAGGAAC
18	Locus_73421	F: GGCCGCTTCAGTCTTCCCTGC	R: TTCCCCCAATGGCTTGCATGTCG
19	Locus_71677	F: ACTCTGGCTCTGGGATCAAGTA	R: GATGATGAAAAGGTTCGGCTAC
20	Locus_65871	F: CGACAGATGCTACCAAATTACC	R: TACATCGTCCAGTGACAAAACC
21	Locus_66073	F: TGGGAATGACTTGATGTACTCG	R: AGACGATGCCTTATGAGCACTT
22	Locus_66754	F: CGGTTTTCCATGACCTTTGT	R: CAGAGATTTGAAGCCCGAGA
23	Locus_70981	F: GACCCACCTCCTGGAAATAAT	R: GGAATTGAGGTGATGAAAGGAG
24	Locus_72112	F: TATCCATTTTCGGTCTGGTGTC	R: CTACATCGTCAATCCGAAGTCA
25	Locus_20710	F: ATGTGCCCTTCTTCTCCAGTGT	R: GTTGTTGTTGGTGGTAGTGGTG
26	Locus_122	F: AGGCACTATGATTACGCCACTATG	R: GACTTGTGTGTGGTGGTAGTAACC
27	Locus_9451	F: TTTGGAACCCTAAACAGACTGC	R: CGGGTTTTTGAGGTTAGCTTTC
28	Locus_7103	F: ACCCATAGTCGCAAATTCGTAG	R: TGACCAGGAATTTCTCACACAG
29	Locus_6989	F: AACAATGGGTGACTGCCAAC	R: ACGAGACTGGATTGTAGGTTCG
